# Supplementary material for: Synthesis, crystal structure and Hirshfeld surface analysis of di-μ2-iodido-bis­[(2,2′-bi­quinoline-κ2 N,N′)copper(I)]
Source: Acta Crystallogr E Crystallogr Commun. 2023 Feb 7;79(Pt 3):132–5. doi: 10.1107/S2056989023000634 (PMC9993906; doi:10.1107/S2056989023000634)
Supplement: Supplementary file 1 [file e-79-00132-sup1.cif]

##############################################################################
#                                                                            #
# This CIF contains the data in a paper accepted for publication in          #
# Acta Crystallographica Section E. It conforms to the requirements of       #
# Notes for Authors for Acta Crystallographica Section E, and has been       #
# peer reviewed under the auspices of the IUCr Commission on Journals.       #
#                                                                            #
# Full details of the Crystallographic Information File format               #
# are given in the paper "The Crystallographic Information File (CIF):       #
# a New Standard Archive File for Crystallography" by S. R. Hall, F. H.      #
# Allen and I. D. Brown [Acta Cryst. (1991), A47, 655-685].                  #
#                                                                            #
# The current version of the core CIF dictionary is obtainable from          #
# ftp://ftp.iucr.org/pub/cif_core.dic.                                       #
#                                                                            #
# Software is freely available for graphical display of the structure(s)     #
# in this CIF. For information consult the CIF software page                 #
# http://www.iucr.org/resources/cif/software.                                #
#                                                                            #
# This file may be used for bona fide research purposes within the           #
# scientific community so long as proper attribution is given to the journal # 
# article from which it was obtained.                                        #
#                                                                            #
##############################################################################
data_I
_audit_creation_method     SHELXL-2013
_journal_date_recd_electronic     2022-09-05
_journal_date_accepted     2023-01-24
_journal_name_full     'Acta Crystallographica, Section E'
_journal_year     2023
_journal_volume     79
_journal_issue      3
_journal_page_first     0
_journal_page_last     0
_journal_paper_category     GM
_journal_paper_doi     10.1107/S2056989023000634
_journal_coeditor_code     DJ2055
_publ_contact_author_name     'Ayalew W. Temesgen'
_publ_contact_author_address
;
Department of Chemistry, College of Natural and Computational Science,
University of Gondar, Gondar 196
;
_publ_contact_author_email     'wodajo.ayalew@uog.edu.et'
_publ_contact_author_fax     ?
_publ_contact_author_phone     ?
_publ_section_title
;
Synthesis, crystal structure and Hirshfeld surface analysis of
di-\m~2~-iodido-bis[(2,2'-biquinoline-\k^2^<i>N</i>,<i>N</i>')copper(I)]
;
loop_
    _publ_author_name
    _publ_author_footnote
    _publ_author_address
    'Temesgen, Ayalew W.' .
;
Department of Chemistry, College of Natural and Computational Science,
University of Gondar, Gondar 196, Ethiopia
;
    'Novikov, Anton P.' .
;
Peoples' Friendship University of Russia (RUDN University), 6 Miklukho-Maklaya,
St, 117198, Moscow,
Russian Federation
Frumkin Institute of Physical Chemistry and Electrochemistry,
Russian Academy of Sciences, 31 Leninsky Prospekt bldg 4, 119071 Moscow,
Russian Federation
;
    'Tskhovrebov, Alexander G.' .
;
Peoples' Friendship University of Russia (RUDN University), 6 Miklukho-Maklaya,
St, 117198, Moscow,
Russian Federation
;
    'Kultyshkina, Ekaterina K.' .
;
Peoples' Friendship University of Russia (RUDN University), 6 Miklukho-Maklaya,
St, 117198, Moscow,
Russian Federation
;
    'Le, Tuan Anh' .
;
University of Science, Vietnam National University, Hanoi, 334 Nguyen Trai,
Thanh Xuan, 100000, Hanoi, Vietnam
;
_publ_section_synopsis
;
In the layer structure of
di-\m~2~-iodido-bis[(2,2'-biquinoline-\k^2^<i>N</i>,<i>N</i>')copper(I)],
\p--\p interactions provide conectivity within and between the layers.
;
_chemical_name_systematic
;
Di-\m~2~-iodido-bis[(2,2'-biquinoline-\k^2^<i>N</i>,<i>N</i>')copper(I)]
;
_chemical_name_common     ?
_chemical_formula_moiety     'C36 H24 Cu2 I2 N4'
_chemical_formula_sum     'C36 H24 Cu2 I2 N4'
_chemical_formula_iupac     '[Cu2 I2 (C18 H12 N2)2]'
_chemical_formula_weight     893.49
_chemical_melting_point     ?
_space_group_crystal_system     triclinic
_space_group_name_H-M_alt     'P -1'
_space_group_name_Hall     '-P 1'
loop_
    _space_group_symop_operation_xyz
    'x, y, z'
    '-x, -y, -z'
_cell_length_a     8.2032(2)
_cell_length_b     9.4084(3)
_cell_length_c     10.8312(3)
_cell_angle_alpha     70.9328(8)
_cell_angle_beta     76.1237(9)
_cell_angle_gamma     74.2486(9)
_cell_volume     749.84(4)
_cell_formula_units_Z     1
_cell_measurement_reflns_used     9951
_cell_measurement_theta_min     2.34
_cell_measurement_theta_max     32.59
_cell_measurement_temperature     100(2)
_exptl_crystal_description     plate
_exptl_crystal_colour     red
_exptl_crystal_size_max     0.12
_exptl_crystal_size_mid     0.10
_exptl_crystal_size_min     0.06
_exptl_crystal_density_diffrn     1.979
_exptl_crystal_density_meas     ?
_exptl_crystal_density_method     ?
_exptl_crystal_F_000     432
_exptl_absorpt_coefficient_mu     3.511
_exptl_absorpt_correction_type     multi-scan
_exptl_absorpt_process_details
;
(SADABS; Krause <i>et al.</i>,  2015)
;
_exptl_absorpt_correction_T_min     0.656
_exptl_absorpt_correction_T_max     0.798
_exptl_special_details     ?
_diffrn_ambient_temperature     100(2)
_diffrn_source     ?
_diffrn_radiation_type     MoK\a
_diffrn_radiation_wavelength     0.71073
_diffrn_measurement_device_type     'Bruker D8 QUEST PHOTON-III CCD'
_diffrn_measurement_method     '\f and \w scans'
_diffrn_detector_area_resol_mean     ?
_diffrn_reflns_number     22231
_diffrn_reflns_av_R_equivalents     0.0297
_diffrn_reflns_av_unetI/netI     0.0256
_diffrn_reflns_theta_min     2.343
_diffrn_reflns_theta_max     32.638
_diffrn_reflns_theta_full     25.242
_diffrn_measured_fraction_theta_max     0.996
_diffrn_measured_fraction_theta_full     0.999
_diffrn_reflns_limit_h_min     -12
_diffrn_reflns_limit_h_max     12
_diffrn_reflns_limit_k_min     -14
_diffrn_reflns_limit_k_max     14
_diffrn_reflns_limit_l_min     -16
_diffrn_reflns_limit_l_max     16
_refine_special_details     ?
_reflns_number_total     5464
_reflns_number_gt     4875
_reflns_threshold_expression     'I > 2\s(I)'
_refine_ls_structure_factor_coef     Fsqd
_refine_ls_matrix_type     full
_refine_ls_R_factor_all     0.0266
_refine_ls_R_factor_gt     0.0209
_refine_ls_wR_factor_gt     0.0484
_refine_ls_wR_factor_ref     0.0503
_refine_ls_goodness_of_fit_ref     1.065
_refine_ls_restrained_S_all     1.065
_refine_ls_number_reflns     5464
_refine_ls_number_parameters     200
_refine_ls_number_restraints     0
_refine_ls_hydrogen_treatment     constr
_refine_ls_weighting_scheme     calc
_refine_ls_weighting_details
              'w=1/[\s^2^(Fo^2^)+(0.0241P)^2^+0.2045P] where P=(Fo^2^+2Fc^2^)/3'
_atom_sites_solution_hydrogens     geom
_atom_sites_solution_primary     difmap
_atom_sites_solution_secondary     difmap
_refine_ls_shift/su_max     0.001
_refine_ls_shift/su_mean     0.000
_refine_diff_density_max     0.934
_refine_diff_density_min     -1.002
_refine_ls_extinction_method     SHELXL
_refine_ls_extinction_coef     0.00061(6)
_refine_ls_extinction_expression
                                  'Fc^*^=kFc[1+0.001xFc^2^\l^3^/sin(2\q)]^-1/4^'
loop_
    _atom_type_symbol
    _atom_type_description
    _atom_type_scat_dispersion_real
    _atom_type_scat_dispersion_imag
    _atom_type_scat_source
    'C' 'C' 0.0033 0.0016
                         'International Tables Vol C Tables 4.2.6.8 and 6.1.1.4'
    'H' 'H' 0.0000 0.0000
                         'International Tables Vol C Tables 4.2.6.8 and 6.1.1.4'
    'N' 'N' 0.0061 0.0033
                         'International Tables Vol C Tables 4.2.6.8 and 6.1.1.4'
    'Cu' 'Cu' 0.3201 1.2651
                         'International Tables Vol C Tables 4.2.6.8 and 6.1.1.4'
    'I' 'I' -0.4742 1.8119
                         'International Tables Vol C Tables 4.2.6.8 and 6.1.1.4'
_computing_data_collection
;
APEX3 (Bruker, 2018)
;
_computing_cell_refinement
;
SAINT (Bruker, 2013)
;
_computing_data_reduction
;
SAINT (Bruker, 2013)
;
_computing_structure_solution
;
<i>SHELXT</i> (Sheldrick, 2015<i>a</i>)
;
_computing_structure_refinement
;
SHELXL (Sheldrick, 2015<i>b</i>)
;
_computing_molecular_graphics
;
SHELXTL (Sheldrick, 2008)
;
_computing_publication_material
;
SHELXTL (Sheldrick, 2008)
;
loop_
    _atom_site_type_symbol
    _atom_site_label
    _atom_site_fract_x
    _atom_site_fract_y
    _atom_site_fract_z
    _atom_site_U_iso_or_equiv
    _atom_site_adp_type
    _atom_site_calc_flag
    _atom_site_occupancy
    _atom_site_disorder_assembly
    _atom_site_disorder_group
    I I1 0.72676(2) 0.05497(2) 0.36228(2) 0.01463(4) Uani d 1 . .
    Cu Cu1 0.47151(3) 0.14895(2) 0.52815(2) 0.01482(5) Uani d 1 . .
    N N1 0.50362(17) 0.22489(16) 0.68043(14) 0.0137(2) Uani d 1 . .
    N N2 0.32363(17) 0.37275(15) 0.48351(13) 0.0126(2) Uani d 1 . .
    C C1 0.5986(2) 0.14322(19) 0.77875(16) 0.0149(3) Uani d 1 . .
    C C2 0.7206(2) 0.0086(2) 0.76410(18) 0.0188(3) Uani d 1 . .
    H H2 0.7335 -0.0253 0.6881 0.023 Uiso calc 1 . .
    C C3 0.8205(2) -0.0730(2) 0.86007(19) 0.0225(3) Uani d 1 . .
    H H3 0.9050 -0.1616 0.8486 0.027 Uiso calc 1 . .
    C C4 0.7991(3) -0.0268(2) 0.97589(19) 0.0235(4) Uani d 1 . .
    H H4 0.8658 -0.0869 1.0430 0.028 Uiso calc 1 . .
    C C5 0.6831(2) 0.1034(2) 0.99178(18) 0.0221(3) Uani d 1 . .
    H H5 0.6688 0.1333 1.0701 0.027 Uiso calc 1 . .
    C C6 0.5837(2) 0.1942(2) 0.89164(16) 0.0168(3) Uani d 1 . .
    C C7 0.4734(2) 0.3365(2) 0.89624(17) 0.0204(3) Uani d 1 . .
    H H7 0.4603 0.3741 0.9702 0.024 Uiso calc 1 . .
    C C8 0.3849(2) 0.4209(2) 0.79434(17) 0.0186(3) Uani d 1 . .
    H H8 0.3134 0.5187 0.7954 0.022 Uiso calc 1 . .
    C C9 0.4017(2) 0.35984(18) 0.68682(16) 0.0134(3) Uani d 1 . .
    C C10 0.30656(19) 0.44564(18) 0.57445(16) 0.0130(3) Uani d 1 . .
    C C11 0.2064(2) 0.59515(18) 0.56565(17) 0.0151(3) Uani d 1 . .
    H H11 0.1989 0.6436 0.6318 0.018 Uiso calc 1 . .
    C C12 0.1199(2) 0.67017(18) 0.46130(17) 0.0161(3) Uani d 1 . .
    H H12 0.0505 0.7703 0.4552 0.019 Uiso calc 1 . .
    C C13 0.1348(2) 0.59756(18) 0.36296(16) 0.0135(3) Uani d 1 . .
    C C14 0.0488(2) 0.6683(2) 0.25249(17) 0.0171(3) Uani d 1 . .
    H H14 -0.0225 0.7681 0.2431 0.021 Uiso calc 1 . .
    C C15 0.0680(2) 0.5933(2) 0.15911(17) 0.0183(3) Uani d 1 . .
    H H15 0.0103 0.6413 0.0850 0.022 Uiso calc 1 . .
    C C16 0.1738(2) 0.4440(2) 0.17292(17) 0.0181(3) Uani d 1 . .
    H H16 0.1868 0.3931 0.1074 0.022 Uiso calc 1 . .
    C C17 0.2579(2) 0.37192(19) 0.27946(17) 0.0162(3) Uani d 1 . .
    H H17 0.3279 0.2717 0.2876 0.019 Uiso calc 1 . .
    C C18 0.23990(19) 0.44731(18) 0.37738(16) 0.0129(3) Uani d 1 . .
loop_
    _atom_site_aniso_label
    _atom_site_aniso_U_11
    _atom_site_aniso_U_22
    _atom_site_aniso_U_33
    _atom_site_aniso_U_12
    _atom_site_aniso_U_13
    _atom_site_aniso_U_23
    I1 0.01422(5) 0.01364(5) 0.01633(6) -0.00129(3) -0.00081(3) -0.00714(4)
    Cu1 0.01437(9) 0.01477(9) 0.01559(10) 0.00062(7) -0.00375(7) -0.00671(7)
    N1 0.0120(6) 0.0154(6) 0.0140(6) -0.0033(5) -0.0023(5) -0.0041(5)
    N2 0.0117(5) 0.0134(6) 0.0131(6) -0.0013(5) -0.0023(4) -0.0049(5)
    C1 0.0130(7) 0.0179(7) 0.0145(7) -0.0057(6) -0.0020(5) -0.0035(6)
    C2 0.0187(8) 0.0184(7) 0.0188(8) -0.0028(6) -0.0069(6) -0.0028(6)
    C3 0.0211(8) 0.0196(8) 0.0249(9) -0.0041(7) -0.0097(7) 0.0003(7)
    C4 0.0250(9) 0.0243(9) 0.0207(8) -0.0102(7) -0.0117(7) 0.0042(7)
    C5 0.0252(9) 0.0282(9) 0.0150(7) -0.0111(7) -0.0076(6) -0.0013(7)
    C6 0.0149(7) 0.0234(8) 0.0133(7) -0.0081(6) -0.0018(5) -0.0036(6)
    C7 0.0183(8) 0.0309(9) 0.0160(8) -0.0060(7) -0.0015(6) -0.0121(7)
    C8 0.0170(7) 0.0244(8) 0.0175(8) -0.0024(6) -0.0030(6) -0.0113(7)
    C9 0.0113(6) 0.0162(7) 0.0138(7) -0.0027(5) -0.0015(5) -0.0059(6)
    C10 0.0103(6) 0.0148(6) 0.0145(7) -0.0032(5) -0.0009(5) -0.0053(5)
    C11 0.0147(7) 0.0140(6) 0.0186(7) -0.0033(5) -0.0016(5) -0.0077(6)
    C12 0.0152(7) 0.0118(6) 0.0206(8) -0.0023(5) -0.0009(6) -0.0055(6)
    C13 0.0116(6) 0.0118(6) 0.0159(7) -0.0019(5) -0.0022(5) -0.0026(5)
    C14 0.0137(7) 0.0162(7) 0.0181(8) -0.0016(6) -0.0033(6) -0.0012(6)
    C15 0.0175(7) 0.0188(7) 0.0166(7) -0.0013(6) -0.0058(6) -0.0023(6)
    C16 0.0175(7) 0.0212(8) 0.0164(7) -0.0011(6) -0.0043(6) -0.0077(6)
    C17 0.0152(7) 0.0162(7) 0.0180(7) -0.0006(6) -0.0036(6) -0.0072(6)
    C18 0.0104(6) 0.0135(6) 0.0145(7) -0.0021(5) -0.0016(5) -0.0041(5)
_geom_special_details
;
 All esds (except the esd in the dihedral angle between two l.s. planes)
 are estimated using the full covariance matrix.  The cell esds are taken
 into account individually in the estimation of esds in distances, angles
 and torsion angles; correlations between esds in cell parameters are only
 used when they are defined by crystal symmetry.  An approximate (isotropic)
 treatment of cell esds is used for estimating esds involving l.s. planes.
;
loop_
    _geom_bond_atom_site_label_1
    _geom_bond_atom_site_label_2
    _geom_bond_site_symmetry_2
    _geom_bond_distance
    _geom_bond_publ_flag
    I1 Cu1 . 2.5734(2) y
    I1 Cu1 2_656 2.6487(2) y
    Cu1 N2 . 2.0900(14) y
    Cu1 N1 . 2.0930(13) y
    Cu1 I1 2_656 2.6487(2) ?
    Cu1 Cu1 2_656 2.9520(4) ?
    N1 C9 . 1.330(2) ?
    N1 C1 . 1.367(2) ?
    N2 C10 . 1.3354(19) ?
    N2 C18 . 1.369(2) ?
    C1 C2 . 1.414(2) ?
    C1 C6 . 1.421(2) ?
    C2 C3 . 1.374(2) ?
    C2 H2 . 0.9500 ?
    C3 C4 . 1.415(3) ?
    C3 H3 . 0.9500 ?
    C4 C5 . 1.365(3) ?
    C4 H4 . 0.9500 ?
    C5 C6 . 1.418(2) ?
    C5 H5 . 0.9500 ?
    C6 C7 . 1.406(3) ?
    C7 C8 . 1.369(3) ?
    C7 H7 . 0.9500 ?
    C8 C9 . 1.422(2) ?
    C8 H8 . 0.9500 ?
    C9 C10 . 1.488(2) ?
    C10 C11 . 1.409(2) ?
    C11 C12 . 1.367(2) ?
    C11 H11 . 0.9500 ?
    C12 C13 . 1.409(2) ?
    C12 H12 . 0.9500 ?
    C13 C14 . 1.415(2) ?
    C13 C18 . 1.423(2) ?
    C14 C15 . 1.369(2) ?
    C14 H14 . 0.9500 ?
    C15 C16 . 1.418(2) ?
    C15 H15 . 0.9500 ?
    C16 C17 . 1.372(2) ?
    C16 H16 . 0.9500 ?
    C17 C18 . 1.418(2) ?
    C17 H17 . 0.9500 ?
loop_
    _geom_angle_atom_site_label_1
    _geom_angle_atom_site_label_2
    _geom_angle_atom_site_label_3
    _geom_angle_site_symmetry_1
    _geom_angle_site_symmetry_3
    _geom_angle
    _geom_angle_publ_flag
    Cu1 I1 Cu1 . 2_656 68.829(8) y
    N2 Cu1 N1 . . 79.28(5) y
    N2 Cu1 I1 . . 122.14(4) y
    N1 Cu1 I1 . . 122.34(4) y
    N2 Cu1 I1 . 2_656 110.91(4) y
    N1 Cu1 I1 . 2_656 106.99(4) y
    I1 Cu1 I1 . 2_656 111.171(8) y
    N2 Cu1 Cu1 . 2_656 141.62(4) ?
    N1 Cu1 Cu1 . 2_656 136.76(4) ?
    I1 Cu1 Cu1 . 2_656 56.791(7) ?
    I1 Cu1 Cu1 2_656 2_656 54.380(7) ?
    C9 N1 C1 . . 119.18(14) ?
    C9 N1 Cu1 . . 113.35(11) ?
    C1 N1 Cu1 . . 126.92(11) ?
    C10 N2 C18 . . 118.23(14) ?
    C10 N2 Cu1 . . 113.89(11) ?
    C18 N2 Cu1 . . 127.82(10) ?
    N1 C1 C2 . . 118.85(15) ?
    N1 C1 C6 . . 121.75(15) ?
    C2 C1 C6 . . 119.33(16) ?
    C3 C2 C1 . . 119.82(17) ?
    C3 C2 H2 . . 120.1 ?
    C1 C2 H2 . . 120.1 ?
    C2 C3 C4 . . 120.78(18) ?
    C2 C3 H3 . . 119.6 ?
    C4 C3 H3 . . 119.6 ?
    C5 C4 C3 . . 120.43(17) ?
    C5 C4 H4 . . 119.8 ?
    C3 C4 H4 . . 119.8 ?
    C4 C5 C6 . . 120.13(17) ?
    C4 C5 H5 . . 119.9 ?
    C6 C5 H5 . . 119.9 ?
    C7 C6 C5 . . 122.99(16) ?
    C7 C6 C1 . . 117.63(16) ?
    C5 C6 C1 . . 119.34(17) ?
    C8 C7 C6 . . 120.15(15) ?
    C8 C7 H7 . . 119.9 ?
    C6 C7 H7 . . 119.9 ?
    C7 C8 C9 . . 118.99(16) ?
    C7 C8 H8 . . 120.5 ?
    C9 C8 H8 . . 120.5 ?
    N1 C9 C8 . . 122.17(15) ?
    N1 C9 C10 . . 116.58(13) ?
    C8 C9 C10 . . 121.24(15) ?
    N2 C10 C11 . . 122.82(15) ?
    N2 C10 C9 . . 115.92(14) ?
    C11 C10 C9 . . 121.26(14) ?
    C12 C11 C10 . . 119.63(14) ?
    C12 C11 H11 . . 120.2 ?
    C10 C11 H11 . . 120.2 ?
    C11 C12 C13 . . 119.38(15) ?
    C11 C12 H12 . . 120.3 ?
    C13 C12 H12 . . 120.3 ?
    C12 C13 C14 . . 122.40(15) ?
    C12 C13 C18 . . 117.93(15) ?
    C14 C13 C18 . . 119.67(14) ?
    C15 C14 C13 . . 120.22(16) ?
    C15 C14 H14 . . 119.9 ?
    C13 C14 H14 . . 119.9 ?
    C14 C15 C16 . . 120.11(16) ?
    C14 C15 H15 . . 119.9 ?
    C16 C15 H15 . . 119.9 ?
    C17 C16 C15 . . 121.04(15) ?
    C17 C16 H16 . . 119.5 ?
    C15 C16 H16 . . 119.5 ?
    C16 C17 C18 . . 119.85(15) ?
    C16 C17 H17 . . 120.1 ?
    C18 C17 H17 . . 120.1 ?
    N2 C18 C17 . . 118.90(14) ?
    N2 C18 C13 . . 122.00(14) ?
    C17 C18 C13 . . 119.10(15) ?
loop_
    _geom_torsion_atom_site_label_1
    _geom_torsion_atom_site_label_2
    _geom_torsion_atom_site_label_3
    _geom_torsion_atom_site_label_4
    _geom_torsion_site_symmetry_1
    _geom_torsion_site_symmetry_2
    _geom_torsion_site_symmetry_3
    _geom_torsion_site_symmetry_4
    _geom_torsion
    _geom_torsion_publ_flag
    C9 N1 C1 C2 . . . . -173.05(15) ?
    Cu1 N1 C1 C2 . . . . 16.1(2) ?
    C9 N1 C1 C6 . . . . 3.8(2) ?
    Cu1 N1 C1 C6 . . . . -166.98(11) ?
    N1 C1 C2 C3 . . . . 178.35(16) ?
    C6 C1 C2 C3 . . . . 1.4(3) ?
    C1 C2 C3 C4 . . . . 2.0(3) ?
    C2 C3 C4 C5 . . . . -2.6(3) ?
    C3 C4 C5 C6 . . . . -0.4(3) ?
    C4 C5 C6 C7 . . . . -174.13(17) ?
    C4 C5 C6 C1 . . . . 3.8(3) ?
    N1 C1 C6 C7 . . . . -3.1(2) ?
    C2 C1 C6 C7 . . . . 173.76(16) ?
    N1 C1 C6 C5 . . . . 178.82(15) ?
    C2 C1 C6 C5 . . . . -4.3(2) ?
    C5 C6 C7 C8 . . . . 177.99(17) ?
    C1 C6 C7 C8 . . . . 0.0(2) ?
    C6 C7 C8 C9 . . . . 2.2(3) ?
    C1 N1 C9 C8 . . . . -1.5(2) ?
    Cu1 N1 C9 C8 . . . . 170.55(12) ?
    C1 N1 C9 C10 . . . . 177.85(13) ?
    Cu1 N1 C9 C10 . . . . -10.14(17) ?
    C7 C8 C9 N1 . . . . -1.6(3) ?
    C7 C8 C9 C10 . . . . 179.14(15) ?
    C18 N2 C10 C11 . . . . 0.1(2) ?
    Cu1 N2 C10 C11 . . . . -177.45(12) ?
    C18 N2 C10 C9 . . . . -179.42(13) ?
    Cu1 N2 C10 C9 . . . . 3.07(17) ?
    N1 C9 C10 N2 . . . . 4.8(2) ?
    C8 C9 C10 N2 . . . . -175.83(14) ?
    N1 C9 C10 C11 . . . . -174.64(14) ?
    C8 C9 C10 C11 . . . . 4.7(2) ?
    N2 C10 C11 C12 . . . . 0.9(2) ?
    C9 C10 C11 C12 . . . . -179.63(15) ?
    C10 C11 C12 C13 . . . . -1.0(2) ?
    C11 C12 C13 C14 . . . . 179.90(16) ?
    C11 C12 C13 C18 . . . . 0.2(2) ?
    C12 C13 C14 C15 . . . . 179.67(15) ?
    C18 C13 C14 C15 . . . . -0.7(2) ?
    C13 C14 C15 C16 . . . . 0.2(3) ?
    C14 C15 C16 C17 . . . . 0.3(3) ?
    C15 C16 C17 C18 . . . . -0.3(3) ?
    C10 N2 C18 C17 . . . . 179.51(14) ?
    Cu1 N2 C18 C17 . . . . -3.4(2) ?
    C10 N2 C18 C13 . . . . -0.9(2) ?
    Cu1 N2 C18 C13 . . . . 176.23(11) ?
    C16 C17 C18 N2 . . . . 179.42(15) ?
    C16 C17 C18 C13 . . . . -0.2(2) ?
    C12 C13 C18 N2 . . . . 0.7(2) ?
    C14 C13 C18 N2 . . . . -178.92(15) ?
    C12 C13 C18 C17 . . . . -179.65(15) ?
    C14 C13 C18 C17 . . . . 0.7(2) ?
_shelx_space_group_comment
;
The symmetry employed for this shelxl refinement is uniquely defined
by the following loop, which should always be used as a source of
symmetry information in preference to the above space-group names.
They are only intended as comments.
;
_shelx_estimated_absorpt_T_min     0.678
_shelx_estimated_absorpt_T_max     0.817
_shelx_hkl_file
;
  -1   0   0 2941.81   75.19
   1   0   0 2970.30   74.79
  -2   0   0 1664.33   45.20
  -2   0   0 1702.43   45.60
  -2   0   0 1750.22   45.90
  -2   0   0 1822.42   46.20
   2   0   0 1795.12   46.00
   2   0   0 1775.72   45.70
   2   0   0 1826.62   46.40
   2   0   0 1708.33   45.90
  -3   0   0   75.29    6.20
  -3   0   0   61.29    4.70
  -3   0   0   74.99    6.70
   3   0   0   72.29    5.90
   3   0   0   65.89    5.50
   3   0   0   78.49    5.70
  -4   0   0 3082.29   79.19
   4   0   0 2978.10   78.09
   4   0   0 2982.30   78.59
   4   0   0 2853.11   77.39
   4   0   0 3020.70   79.49
  -5   0   0 1550.84   44.20
   5   0   0 1489.35   44.20
   5   0   0 1557.44   42.60
   5   0   0 1532.05   43.30
  -6   0   0  137.99   14.30
   6   0   0  166.88   12.30
   6   0   0  155.08   12.00
   6   0   0  148.19   11.20
  -7   0   0  369.76   20.40
   7   0   0  369.56   15.70
   7   0   0  371.66   17.10
   7   0   0  364.16   18.30
  -8   0   0   88.39   12.10
   8   0   0  103.49    9.70
   8   0   0   95.69   11.70
   8   0   0   87.49   10.10
  -9   0   0  634.74   30.00
   9   0   0  629.14   23.60
   9   0   0  618.14   25.40
 -10   0   0    5.40   12.80
  10   0   0   -5.10    6.00
  10   0   0    3.70    9.70
  10   0   0   12.00    9.00
 -11   0   0  118.99   18.10
  11   0   0  146.09   15.00
  11   0   0  130.39   16.00
  11   0   0  121.89   12.80
  11  -1   0  495.45   22.30
  11  -1   0  512.45   28.30
  11  -1   0  489.05   26.00
 -11   1   0  535.25   32.80
  10  -1   0    8.80    9.70
  10  -1   0   21.50    7.70
  10  -1   0    7.70    9.20
 -10   1   0   25.00   14.10
   9  -1   0  136.09   13.10
   9  -1   0  149.19   16.80
   9  -1   0  148.99   12.70
  -9   1   0  144.29   16.50
   8  -1   0  108.39   12.30
   8  -1   0  121.29   12.60
   8  -1   0  113.09   10.30
  -8   1   0  112.59   16.60
   7  -1   0 1588.54   46.30
   7  -1   0 1557.44   47.00
   7  -1   0 1601.44   49.30
  -7   1   0 1599.74   49.70
   6  -1   0  333.37   16.80
   6  -1   0  330.17   14.60
   6  -1   0  317.07   15.30
  -6   1   0  353.16   18.60
   5  -1   0  735.93   24.90
   5  -1   0  706.93   23.10
   5  -1   0  744.73   23.70
  -5   1   0  711.53   25.50
   4  -1   0  574.74   19.30
   4  -1   0  549.54   18.10
   4  -1   0  582.24   18.50
  -4   1   0  546.75   19.60
   3  -1   0  299.57   11.00
   3  -1   0  300.77   11.60
   3  -1   0  306.07   10.90
  -3   1   0  305.87   12.10
   2  -1   0 2287.67   56.29
   2  -1   0 2117.99   55.59
   2  -1   0 2223.38   55.69
   2  -1   0 2065.39   55.59
  -2   1   0 2072.89   55.39
  -2   1   0 2166.18   55.99
  -2   1   0 2067.69   55.49
  -2   1   0 1968.40   54.39
  -2   1   0 2177.38   56.09
   1  -1   0 2354.06   59.59
   1  -1   0 2354.76   59.89
   1  -1   0 2276.97   59.59
   1  -1   0 2290.27   59.59
  -1   1   0 2254.37   59.59
  -1   1   0 2343.37   59.89
  -1   1   0 2304.67   59.59
  -1   1   0 2352.16   59.69
   0  -1   0 1892.41   50.49
   0   1   0 2076.19   51.09
  -1  -1   0  516.75   14.30
  -1  -1   0  519.35   14.10
  -1  -1   0  513.65   14.40
  -1  -1   0  516.75   13.70
   1   1   0  533.75   13.70
   1   1   0  518.85   14.30
   1   1   0  518.45   14.20
  -2  -1   0  275.67    8.80
  -2  -1   0  248.88    8.80
  -2  -1   0  266.57    9.10
  -2  -1   0  277.17    8.50
  -2  -1   0  267.97    9.30
  -2  -1   0  261.67    8.00
   2   1   0  274.37    9.30
   2   1   0  262.57    8.20
   2   1   0  266.07    9.20
   2   1   0  266.27    9.00
  -3  -1   0   51.59    5.50
  -3  -1   0   55.89    4.90
  -3  -1   0   49.40    4.00
  -3  -1   0   47.90    4.90
  -3  -1   0   58.39    5.60
   3   1   0   48.80    5.20
   3   1   0   54.39    4.00
   3   1   0   50.59    4.80
   3   1   0   50.69    5.30
   3   1   0   56.49    5.70
  -4  -1   0 5279.27  132.69
  -4  -1   0 4988.20  131.99
   4   1   0 5089.69  130.49
   4   1   0 5142.79  131.79
   4   1   0 5217.98  133.49
   4   1   0 5075.39  132.59
  -5  -1   0  927.41   32.60
  -5  -1   0  989.80   28.50
   5   1   0  992.40   28.50
   5   1   0 1014.10   29.60
   5   1   0  981.90   30.40
  -6  -1   0   79.69    7.20
  -6  -1   0   75.89    8.20
   6   1   0   70.89    8.50
   6   1   0   82.99    8.70
   6   1   0   75.89    7.90
  -7  -1   0   13.20    8.20
  -7  -1   0   16.40    5.90
   7   1   0   17.10    7.10
   7   1   0   13.80    5.50
   7   1   0   13.00    6.40
  -8  -1   0  768.02   29.60
   8   1   0  732.93   27.00
   8   1   0  739.43   25.10
   8   1   0  765.82   29.50
  -9  -1   0  781.22   32.50
   9   1   0  778.72   29.40
   9   1   0  776.82   31.80
   9   1   0  802.92   26.80
 -10  -1   0   17.60   12.10
  10   1   0   18.30   10.10
  10   1   0    3.10    6.20
  10   1   0    3.90    8.20
 -11  -1   0  218.58   24.30
  11   1   0  191.78   17.60
  11   1   0  223.38   20.90
  11  -2   0  310.77   18.30
  11  -2   0  338.67   24.00
  11  -2   0  342.17   21.20
 -11   2   0  334.27   29.10
  10  -2   0   -1.90    9.70
  10  -2   0    5.80    6.80
  10  -2   0   20.90   10.00
 -10   2   0   10.30   14.10
   9  -2   0   54.29   11.10
   9  -2   0   51.79   10.10
   9  -2   0   46.50   13.10
  -9   2   0   44.00   13.90
   8  -2   0  572.44   24.30
   8  -2   0  625.54   23.50
   8  -2   0  583.34   26.20
  -8   2   0  560.34   29.60
   7  -2   0 1898.81   56.09
   7  -2   0 1916.31   55.49
   7  -2   0 1939.61   58.19
  -7   2   0 1951.00   59.29
   6  -2   0  167.68   13.30
   6  -2   0  177.98   12.60
   6  -2   0  195.68   12.10
  -6   2   0  171.48   17.30
   5  -2   0  208.88   11.70
   5  -2   0  201.08   12.60
   5  -2   0  223.38   12.20
  -5   2   0  217.38   15.70
   4  -2   0   50.29    6.10
   4  -2   0   53.39    6.60
   4  -2   0   35.80    5.40
  -4   2   0   57.19    7.10
   3  -2   0 4163.48  108.59
   3  -2   0 4126.79  107.69
   3  -2   0 4183.78  107.69
  -3   2   0 4099.49  108.29
   2  -2   0 1100.89   30.20
   2  -2   0 1138.69   30.80
   2  -2   0 1073.49   30.10
  -2   2   0 1004.30   28.30
  -2   2   0 1114.29   30.70
   1  -2   0 1072.29   28.80
   1  -2   0  981.00   28.00
   1  -2   0 1063.89   28.30
   1  -2   0 1049.40   28.50
  -1   2   0 1016.70   28.20
  -1   2   0 1035.40   28.40
  -1   2   0 1055.19   28.70
  -1   2   0 1040.00   28.50
   0  -2   0 2619.74   65.89
   0  -2   0 2620.44   65.59
   0  -2   0 2676.73   65.19
   0  -2   0 2399.86   64.69
   0  -2   0 2453.15   64.89
   0   2   0 2552.04   64.89
   0   2   0 2612.54   65.59
   0   2   0 2435.06   64.89
   0   2   0 2431.16   64.29
   0   2   0 2510.15   65.99
   0   2   0 2493.85   65.39
  -1  -2   0 3848.11   99.49
  -1  -2   0 3901.71  100.69
  -1  -2   0 3860.51  100.59
   1   2   0 3979.30   99.99
   1   2   0 4015.40  100.69
   1   2   0 3965.70  100.59
   1   2   0 3901.81  100.69
  -3  -2   0  388.56   13.30
  -3  -2   0  392.76   12.40
  -3  -2   0  407.56   12.10
  -3  -2   0  405.76   13.70
   3   2   0  394.66   13.40
   3   2   0  388.16   11.80
   3   2   0  385.06   13.30
   3   2   0  389.16   11.60
  -4  -2   0 2800.92   74.39
  -4  -2   0 2844.02   73.79
   4   2   0 2757.82   72.99
   4   2   0 2822.22   75.09
   4   2   0 2839.62   72.39
   4   2   0 2802.62   74.39
  -5  -2   0   67.89    6.60
  -5  -2   0   77.29    7.00
   5   2   0   55.69    5.50
   5   2   0   80.99    7.00
   5   2   0   76.99    7.20
  -6  -2   0  503.45   19.10
  -6  -2   0  529.35   20.20
   6   2   0  519.95   17.90
   6   2   0  508.05   19.30
   6   2   0  544.05   21.00
  -7  -2   0   34.30    8.20
  -7  -2   0   21.90    6.70
   7   2   0   14.50    6.40
   7   2   0   14.30    6.50
  -8  -2   0 1051.89   35.90
  -8  -2   0 1066.49   33.10
   8   2   0 1038.70   32.00
   8   2   0 1076.69   36.40
   8   2   0 1026.70   34.40
  -9  -2   0  582.34   22.20
  -9  -2   0  599.64   32.90
   9   2   0  592.24   26.30
   9   2   0  570.94   24.20
   9   2   0  582.34   21.10
 -10  -2   0   28.90   12.30
 -10  -2   0   15.10    7.20
  10   2   0   20.80    9.90
  10   2   0   29.70    6.70
  10   2   0   28.80    9.60
 -11  -2   0   74.19   14.60
  11   2   0   77.79   13.30
  11   2   0   72.69    9.00
  11   2   0   67.49   12.00
  12   2   0   66.29   13.40
  12   2   0   54.49    8.20
  12   2   0   32.10   16.00
  10  -3   0   67.89   13.00
  10  -3   0   84.99   11.00
  10  -3   0   72.09   12.10
 -10   3   0   47.40   16.60
   9  -3   0  108.99   14.80
   9  -3   0  139.99   13.70
   9  -3   0  136.59   13.80
  -9   3   0  112.69   16.80
   8  -3   0  247.68   18.50
   8  -3   0  225.28   15.30
   8  -3   0  254.87   16.80
  -8   3   0  253.67   23.20
   7  -3   0  891.61   33.30
   7  -3   0  881.11   31.10
   7  -3   0  921.01   31.10
  -7   3   0  925.81   36.00
   6  -3   0    0.40    6.20
   6  -3   0   -2.40    6.40
   6  -3   0   -5.20    5.00
  -6   3   0    0.60    9.60
   5  -3   0  471.55   19.70
   5  -3   0  437.16   18.20
   5  -3   0  448.46   18.00
  -5   3   0  445.66   22.50
   4  -3   0  594.44   20.80
   4  -3   0  611.64   21.90
   4  -3   0  585.74   20.60
  -4   3   0  624.74   23.60
   3  -3   0 3548.04   93.39
   3  -3   0 3527.75   93.39
   3  -3   0 3501.75   94.09
  -3   3   0 3586.84   94.19
   2  -3   0 2503.65   67.29
   2  -3   0 2528.85   66.89
   2  -3   0 2494.05   66.69
  -2   3   0 2530.15   67.09
   1  -3   0   39.70    3.90
   1  -3   0   36.70    4.20
   1  -3   0   37.30    3.60
  -1   3   0   43.60    4.70
  -1   3   0   38.60    3.10
   0  -3   0  318.27   10.80
   0  -3   0  326.57   10.70
   0  -3   0  334.77   11.40
   0  -3   0  343.77   11.00
   0   3   0  335.27   12.10
   0   3   0  324.27   10.70
   0   3   0  333.87   11.40
   0   3   0  314.77    9.60
   0   3   0  321.77   10.70
  -1  -3   0 3351.86   89.29
  -1  -3   0 3599.24   90.79
  -1  -3   0 3609.34   90.89
  -1  -3   0 3644.74   89.99
   1   3   0 3334.77   89.39
   1   3   0 3609.74   90.99
   1   3   0 3444.66   90.59
   1   3   0 3477.25   89.19
   1   3   0 3413.86   89.89
   1   3   0 3528.25   90.79
  -2  -3   0 2780.32   71.39
  -2  -3   0 2586.34   69.19
  -2  -3   0 2674.23   69.69
   2   3   0 2761.82   71.19
   2   3   0 2640.74   69.69
   2   3   0 2723.03   71.09
   2   3   0 2680.43   71.19
   2   3   0 2793.72   69.29
  -3  -3   0   34.30    3.20
  -3  -3   0   48.30    4.80
  -3  -3   0   35.00    5.00
   3   3   0   37.20    4.30
   3   3   0   29.40    4.30
   3   3   0   34.90    3.20
  -4  -3   0 1359.46   38.40
  -4  -3   0 1368.46   36.70
   4   3   0 1343.27   36.20
   4   3   0 1372.66   38.20
   4   3   0 1372.26   38.60
   4   3   0 1251.77   36.40
  -5  -3   0  192.38   10.10
  -5  -3   0  163.88   11.50
   5   3   0  179.08    8.70
   5   3   0  181.58   10.50
   5   3   0  180.68    8.80
   5   3   0  191.48   11.20
  -6  -3   0 1373.16   38.50
  -6  -3   0 1303.87   39.10
   6   3   0 1322.57   36.90
   6   3   0 1224.68   42.60
   6   3   0 1313.87   39.10
  -7  -3   0    0.40    6.40
  -7  -3   0   -1.50    6.60
   7   3   0    0.70    4.80
   7   3   0    3.70    5.90
   7   3   0    3.10    6.90
  -8  -3   0  618.24   24.30
  -8  -3   0  595.84   23.10
   8   3   0  580.34   23.30
   8   3   0  592.34   25.20
   8   3   0  582.54   20.40
  -9  -3   0   67.99    9.40
  -9  -3   0   91.19   11.90
   9   3   0   84.39   10.90
   9   3   0   75.29    7.80
   9   3   0   73.99   11.50
 -10  -3   0  182.68   19.70
 -10  -3   0  120.39   13.90
  10   3   0  158.48   15.20
  10   3   0  139.99   10.90
  10   3   0  144.99   16.70
 -11  -3   0    9.00    7.70
 -11  -3   0   33.60   12.80
  11   3   0   34.20   12.00
  11   3   0   26.50    6.70
  11   3   0   17.40    9.90
 -12  -3   0  102.59   15.50
 -12  -3   0   73.09    9.90
  12   3   0  104.49   22.00
  12   3   0   95.09   13.70
  12   3   0   98.29   14.90
  10  -4   0  316.67   21.40
  10  -4   0  354.76   24.70
  10  -4   0  371.36   20.50
 -10   4   0  367.86   44.50
   9  -4   0  242.18   20.60
   9  -4   0  227.38   18.10
   9  -4   0  241.28   17.10
  -9   4   0  231.18   21.60
   8  -4   0  144.39   15.60
   8  -4   0  174.08   17.10
   8  -4   0  163.58   14.20
  -8   4   0  159.58   17.90
   7  -4   0  149.88   13.20
   7  -4   0  165.68   15.30
   7  -4   0  141.79   14.30
  -7   4   0  146.39   16.00
   6  -4   0  503.55   20.80
   6  -4   0  500.55   22.50
   6  -4   0  496.35   21.30
  -6   4   0  517.55   26.00
   5  -4   0  652.13   24.00
   5  -4   0  675.13   23.90
   5  -4   0  656.93   25.20
  -5   4   0  668.73   27.70
   4  -4   0  321.57   14.70
   4  -4   0  344.37   15.60
   4  -4   0  329.87   16.00
  -4   4   0  311.57   18.30
   3  -4   0 2143.79   58.89
   3  -4   0 2134.79   58.99
   3  -4   0 2129.79   59.69
  -3   4   0 2143.79   59.69
   2  -4   0   77.39    8.30
   2  -4   0   63.29    6.90
  -2   4   0   79.99    7.40
   1  -4   0  886.11   26.30
   1  -4   0  888.21   25.60
  -1   4   0  845.12   25.60
  -1   4   0  858.01   26.20
   0  -4   0 1198.48   32.90
   0  -4   0 1261.17   33.40
   0  -4   0 1270.57   34.20
   0  -4   0 1124.79   32.40
   0   4   0 1136.59   32.70
   0   4   0 1220.58   34.30
   0   4   0 1214.38   32.90
  -1  -4   0 4623.94  118.39
  -1  -4   0 4724.43  118.89
  -1  -4   0 4303.97  116.69
  -1  -4   0 4716.23  117.79
   1   4   0 4579.74  118.89
   1   4   0 4515.15  116.79
  -2  -4   0 1934.01   49.30
  -2  -4   0 1768.22   48.30
  -2  -4   0 1895.81   50.89
   2   4   0 1852.31   48.20
   2   4   0 1881.91   50.79
   2   4   0 1854.01   50.79
  -3  -4   0  536.45   15.80
  -3  -4   0  477.65   14.90
  -3  -4   0  539.25   18.30
   3   4   0  534.65   18.00
   3   4   0  544.25   18.20
   3   4   0  561.84   15.50
  -4  -4   0  894.91   28.00
  -4  -4   0  889.01   25.20
   4   4   0  897.11   27.90
   4   4   0  897.01   27.60
  -5  -4   0 1197.88   36.20
  -5  -4   0 1199.58   33.80
   5   4   0 1170.78   36.20
   5   4   0 1200.78   33.30
   5   4   0 1205.28   35.90
  -6  -4   0 1695.83   47.30
  -6  -4   0 1686.83   49.20
   6   4   0 1673.23   46.00
   6   4   0 1682.83   48.80
   6   4   0 1667.43   45.20
  -7  -4   0    3.10    6.90
  -7  -4   0   -3.20    5.90
   7   4   0   -6.70    6.10
   7   4   0   -4.80    5.90
   7   4   0    0.30    4.50
  -8  -4   0  324.57   17.30
  -8  -4   0  307.87   17.20
   8   4   0  299.67   13.50
   8   4   0  310.77   17.10
   8   4   0  313.07   18.10
  -9  -4   0   80.69   10.20
  -9  -4   0   72.29   10.80
   9   4   0   73.49    7.60
   9   4   0   72.49   11.60
   9   4   0   58.69   10.00
 -10  -4   0  345.67   22.60
 -10  -4   0  379.06   19.70
  10   4   0  327.27   15.00
  10   4   0  352.56   20.80
  10   4   0  373.66   22.00
 -11  -4   0   47.30   10.10
 -11  -4   0   51.59   13.10
  11   4   0   70.09   13.80
  11   4   0   69.99    7.90
  11   4   0   64.49   12.10
 -12  -4   0   98.59   14.60
 -12  -4   0   79.79   10.70
  12   4   0   98.99   15.00
  12   4   0  106.59   14.80
  10  -5   0  440.86   27.30
  10  -5   0  497.85   24.50
 -10   5   0  477.55   33.50
   9  -5   0  159.98   17.40
   9  -5   0  160.08   19.00
   9  -5   0  155.28   15.50
  -9   5   0  176.78   20.20
   8  -5   0   21.90    9.60
   8  -5   0   28.80    8.50
   8  -5   0   30.50   10.10
  -8   5   0   33.00   14.80
   7  -5   0   -2.60    7.70
   7  -5   0   -8.10    5.90
   7  -5   0    3.80    8.30
  -7   5   0    9.10   12.30
   6  -5   0 1103.59   37.00
   6  -5   0 1109.49   37.30
   6  -5   0 1144.79   38.90
  -6   5   0 1150.18   41.40
   5  -5   0  946.21   31.10
   5  -5   0  921.91   32.10
   5  -5   0  866.31   30.80
  -5   5   0  926.11   34.20
   4  -5   0  141.19   11.30
   4  -5   0  140.39   12.20
   4  -5   0  143.09   12.30
  -4   5   0  157.48   16.50
   3  -5   0  341.67   15.70
   3  -5   0  350.16   15.30
   3  -5   0  344.07   16.30
  -3   5   0  349.77   18.30
   2  -5   0  683.13   23.20
   2  -5   0  668.03   22.40
  -2   5   0  680.33   24.00
   1  -5   0 1238.48   34.60
   1  -5   0 1147.19   36.70
  -1   5   0 1200.88   34.40
  -1   5   0 1185.68   35.40
   0  -5   0  141.69    8.10
   0  -5   0  145.09    7.90
   0  -5   0  157.08    8.70
   0   5   0  133.09   11.00
   0   5   0  151.68    8.40
  -1  -5   0  877.21   26.20
  -1  -5   0  982.90   27.60
  -1  -5   0  987.60   28.30
  -1  -5   0 1009.90   28.80
   1   5   0  926.31   26.30
   1   5   0  979.30   29.50
  -2  -5   0  532.35   18.20
  -2  -5   0  645.04   20.40
  -2  -5   0  610.24   18.30
  -2  -5   0  616.34   19.90
   2   5   0  628.64   24.00
   2   5   0  603.74   16.80
  -3  -5   0  787.12   22.30
  -3  -5   0  794.42   25.10
  -3  -5   0  700.83   21.00
   3   5   0  770.32   24.60
   3   5   0  790.72   21.30
   3   5   0  765.32   24.80
  -4  -5   0   72.79    8.20
  -4  -5   0   75.19    6.20
   4   5   0   61.49    7.70
   4   5   0   47.70    6.40
  -5  -5   0 2114.59   60.09
  -5  -5   0 2118.99   56.59
   5   5   0 2157.98   60.39
   5   5   0 2079.09   56.79
   5   5   0 2149.28   59.89
  -6  -5   0 1739.13   47.60
  -6  -5   0 1707.53   50.39
   6   5   0 1673.03   46.60
   6   5   0 1682.63   49.99
  -7  -5   0   28.50    6.30
  -7  -5   0   39.40    8.40
   7   5   0   32.30    7.80
   7   5   0   44.90    8.10
   7   5   0   35.30    5.70
  -8  -5   0   35.80    7.70
  -8  -5   0   55.89    9.60
   8   5   0   51.79    9.30
   8   5   0   60.39   10.20
   8   5   0   47.80    6.30
  -9  -5   0  272.27   18.10
  -9  -5   0  304.37   18.20
   9   5   0  307.47   18.90
   9   5   0  286.57   18.10
   9   5   0  261.77   13.10
 -10  -5   0  493.95   24.30
 -10  -5   0  474.45   24.40
  10   5   0  477.35   18.10
  10   5   0  518.55   26.20
  10   5   0  507.95   24.40
 -11  -5   0   -7.50    9.60
 -11  -5   0   -2.40    8.50
  11   5   0    5.20    9.50
  11   5   0   -8.10    8.60
   9  -6   0    9.50    8.40
   9  -6   0    6.40    9.90
   9  -6   0  -12.30    8.80
   8  -6   0   96.89   12.10
   8  -6   0   97.99   13.30
   8  -6   0   88.69   13.30
  -8   6   0  121.79   17.60
   7  -6   0   15.50    7.80
   7  -6   0   -1.50    8.70
   7  -6   0   11.50    8.70
  -7   6   0    7.00   13.30
   6  -6   0  834.82   35.60
   6  -6   0  805.92   30.30
   6  -6   0  839.02   32.10
  -6   6   0  827.92   35.00
   5  -6   0  549.74   23.50
   5  -6   0  533.45   23.00
   5  -6   0  556.74   22.60
  -5   6   0  538.45   26.70
   4  -6   0   83.59    9.60
   4  -6   0   76.09    8.60
  -4   6   0   71.69   11.10
   3  -6   0   34.20    6.70
  -3   6   0   31.50    9.20
   2  -6   0 1620.14   46.60
   2  -6   0 1633.34   47.60
  -2   6   0 1565.44   47.20
  -2   6   0 1618.14   47.00
   1  -6   0 2045.10   57.09
   1  -6   0 2093.99   58.19
  -1   6   0 2022.30   58.39
  -1   6   0 2087.89   56.89
   0  -6   0   35.00    5.40
   0  -6   0   26.00    5.40
   0  -6   0   26.70    4.80
   0   6   0   30.70    7.70
   0   6   0   31.30    5.40
  -1  -6   0  292.57   12.80
  -1  -6   0  252.17   10.20
  -1  -6   0  283.17   11.50
  -1  -6   0  262.77   12.70
   1   6   0  267.97   10.40
   1   6   0  297.97   14.90
  -2  -6   0  677.63   31.00
  -2  -6   0  775.82   22.20
  -2  -6   0  832.82   25.90
   2   6   0  838.82   26.70
   2   6   0  808.22   21.90
  -3  -6   0 1404.26   41.00
  -3  -6   0 1387.16   38.30
  -3  -6   0 1251.47   36.50
   3   6   0 1420.86   41.00
   3   6   0 1406.16   36.50
   3   6   0 1384.76   41.10
  -4  -6   0   22.40    3.00
  -4  -6   0   17.20    7.10
  -4  -6   0   26.00    4.40
   4   6   0   35.70    7.70
   4   6   0   23.10    6.00
  -5  -6   0  933.21   31.30
  -5  -6   0  945.81   26.70
   5   6   0  902.41   30.80
   5   6   0  935.11   31.20
  -6  -6   0  376.76   19.10
  -6  -6   0  386.76   14.70
   6   6   0  415.06   19.40
   6   6   0  419.76   24.60
   6   6   0  384.26   18.40
  -7  -6   0  181.08   11.50
  -7  -6   0  165.98   14.70
   7   6   0  175.68   10.00
   7   6   0  185.38   14.80
   7   6   0  171.88   14.30
  -8  -6   0   96.49    9.10
  -8  -6   0   88.69   11.20
   8   6   0   90.19   11.00
   8   6   0   95.69    8.60
   8   6   0  100.69   12.40
  -9  -6   0  384.56   21.30
  -9  -6   0  378.66   19.20
   9   6   0  350.46   15.20
   9   6   0  405.26   21.30
   9   6   0  372.26   21.80
 -10  -6   0  353.66   21.70
  10   6   0  350.86   22.70
  10   6   0  356.76   21.60
 -11  -6   0   -0.70    9.10
 -11  -6   0   -1.80    9.00
  11   6   0    8.60    9.80
  11   6   0   12.70    9.40
   8  -7   0  345.67   21.40
   8  -7   0  357.16   23.30
  -8   7   0  358.46   29.40
   7  -7   0    8.50    8.50
   7  -7   0    8.10    8.80
  -7   7   0   -2.90   13.20
   6  -7   0  396.36   21.70
   6  -7   0  412.66   20.60
  -6   7   0  374.76   26.70
   5  -7   0    4.10    6.40
   5  -7   0   -1.10    6.40
   4  -7   0  493.05   21.90
   4  -7   0  490.05   21.00
  -4   7   0  475.45   22.30
  -4   7   0  501.75   24.30
   3  -7   0   11.00    5.30
   3  -7   0   14.00    6.40
  -3   7   0    8.20    7.10
  -3   7   0   14.50    8.70
   2  -7   0 1394.26   42.90
   2  -7   0 1417.96   41.90
  -2   7   0 1369.06   42.10
  -2   7   0 1372.46   43.10
   1  -7   0  650.43   22.60
   1  -7   0  635.34   23.50
  -1   7   0  644.14   25.10
  -1   7   0  658.13   23.00
   0  -7   0   84.49    7.70
   0  -7   0   81.69    9.10
   0  -7   0   77.59    7.70
   0   7   0   87.99   10.20
   0   7   0   79.69    7.30
  -1  -7   0   54.69    7.30
  -1  -7   0   57.29    6.40
  -1  -7   0   45.90    6.60
   1   7   0   50.79    8.90
   1   7   0   54.89    5.20
  -2  -7   0  490.15   16.80
  -2  -7   0  479.55   18.80
  -2  -7   0  476.65   18.90
  -2  -7   0  431.46   14.50
   2   7   0  488.05   20.50
   2   7   0  481.45   14.40
  -3  -7   0 1281.37   38.40
  -3  -7   0 1237.28   35.60
  -3  -7   0 1130.29   33.40
   3   7   0 1285.37   33.30
   3   7   0 1262.07   39.10
   3   7   0 1259.07   38.60
  -4  -7   0   43.60    4.60
  -4  -7   0   44.90    8.40
  -4  -7   0   57.09    5.60
   4   7   0   60.39    8.00
   4   7   0   43.60    4.10
   4   7   0   44.70    8.50
  -5  -7   0  384.36   19.00
  -5  -7   0  387.26   12.80
  -5  -7   0  382.96   14.50
   5   7   0  361.56   18.10
   5   7   0  376.46   18.10
  -6  -7   0   20.20    4.30
  -6  -7   0   14.30    8.20
   6   7   0   16.30    7.30
   6   7   0   26.60    5.30
   6   7   0    8.00    6.60
  -7  -7   0  952.30   29.30
  -7  -7   0 1009.60   36.70
   7   7   0  930.41   29.20
   7   7   0  966.20   35.10
   7   7   0 1031.10   37.00
  -8  -7   0  176.78   12.20
  -8  -7   0  180.88   17.00
   8   7   0  170.18   16.30
   8   7   0  177.68   10.60
   8   7   0  177.58   15.90
  -9  -7   0  217.98   14.90
  -9  -7   0  237.78   18.90
   9   7   0  202.88   11.50
   9   7   0  199.58   18.40
   9   7   0  213.88   17.80
 -10  -7   0   52.79    9.70
 -10  -7   0   55.69   11.90
  10   7   0   51.59   11.20
  10   7   0   47.70   11.60
 -11  -7   0   67.89   11.10
 -11  -7   0   65.19   12.40
  11   7   0   55.79   12.10
   7  -8   0   12.20    8.60
   7  -8   0   -0.60    7.80
  -7   8   0    2.60   10.20
  -7   8   0    5.10   13.10
   6  -8   0  102.09   12.90
   6  -8   0   99.89   11.50
  -6   8   0  107.39   15.50
  -6   8   0   96.29   13.50
   5  -8   0   49.10    8.70
   5  -8   0   62.19   10.00
  -5   8   0   91.69   13.30
  -5   8   0   82.59   12.30
   4  -8   0  461.25   20.60
   4  -8   0  434.16   21.70
  -4   8   0  483.25   23.90
  -4   8   0  420.46   22.20
   3  -8   0   21.70    6.90
   3  -8   0   17.70    6.90
  -3   8   0   19.40    8.80
  -3   8   0   24.00    9.30
   2  -8   0  588.54   22.40
   2  -8   0  545.35   22.80
  -2   8   0  557.64   23.20
  -2   8   0  607.54   25.20
   1  -8   0  225.68   13.00
   1  -8   0  242.08   14.00
  -1   8   0  232.18   13.90
  -1   8   0  212.28   16.70
   0  -8   0  475.35   18.20
   0  -8   0  451.05   19.40
   0   8   0  476.55   17.50
   0   8   0  442.56   21.40
  -1  -8   0   43.30    7.40
  -1  -8   0   39.40    5.60
  -1  -8   0   42.70    7.00
   1   8   0   41.10    4.90
   1   8   0   60.69   10.00
  -2  -8   0  925.51   30.80
  -2  -8   0  958.50   31.50
  -2  -8   0  947.71   29.10
   2   8   0  961.90   32.70
   2   8   0  900.81   26.10
  -3  -8   0  695.03   25.00
  -3  -8   0  647.04   21.80
   3   8   0  640.54   24.60
   3   8   0  665.33   25.90
  -4  -8   0   21.00    7.90
  -4  -8   0   20.80    4.70
   4   8   0    9.80    7.70
   4   8   0   26.80    7.00
  -5  -8   0   87.49   10.70
  -5  -8   0   91.59    8.50
   5   8   0   89.79   10.80
   5   8   0   96.69   11.20
  -6  -8   0  262.37   10.60
  -6  -8   0  301.57   19.30
   6   8   0  271.07   20.80
   6   8   0  263.67   16.70
  -7  -8   0  936.41   34.00
  -7  -8   0  845.32   27.00
   7   8   0  889.61   27.90
   7   8   0  922.31   33.70
   7   8   0  922.61   34.10
  -8  -8   0   97.79    9.60
  -8  -8   0  112.59   13.20
   8   8   0   98.09    9.10
   8   8   0   73.39   11.40
   8   8   0  109.89   12.80
  -9  -8   0   77.29    8.60
  -9  -8   0   73.69   12.80
   9   8   0   87.89   12.80
   9   8   0   97.69   12.90
 -10  -8   0   -0.50    7.00
 -10  -8   0   10.30   10.70
  10   8   0   10.20    9.80
  10   8   0    6.70    9.50
 -11  -8   0  258.27   20.70
  11   8   0  186.18   20.00
  11   8   0  224.18   20.40
   7  -9   0   39.00   10.50
   7  -9   0   23.40    9.60
  -7   9   0   -5.50   11.70
  -7   9   0    6.30   15.50
   6  -9   0   11.30    8.60
   6  -9   0   12.50    8.80
  -6   9   0   -4.50   11.40
  -6   9   0   13.80   11.30
   5  -9   0  335.77   19.50
   5  -9   0  333.07   20.60
  -5   9   0  270.47   22.00
  -5   9   0  316.27   23.60
   4  -9   0  466.35   23.30
   4  -9   0  470.65   22.20
  -4   9   0  465.95   25.00
  -4   9   0  497.65   25.00
   3  -9   0   -4.80    5.90
   3  -9   0    2.80    6.00
  -3   9   0    4.40    9.70
  -3   9   0    5.30    8.50
   2  -9   0  235.98   18.30
   2  -9   0  222.58   14.40
  -2   9   0  227.88   15.70
  -2   9   0  230.18   18.30
   1  -9   0  173.08   13.30
  -1   9   0  180.98   13.00
  -1   9   0  189.38   17.40
   0  -9   0  623.74   24.50
   0  -9   0  614.64   23.10
   0   9   0  635.24   26.50
   0   9   0  632.14   21.50
  -1  -9   0    0.10    4.00
  -1  -9   0   15.70    6.10
  -1  -9   0    4.30    6.00
   1   9   0    3.10    8.40
   1   9   0    1.90    3.60
  -2  -9   0  413.46   19.10
  -2  -9   0  431.16   17.10
  -2  -9   0  426.86   18.80
   2   9   0  415.46   13.50
   2   9   0  422.26   21.60
  -3  -9   0  133.99    9.50
  -3  -9   0  112.79   11.20
   3   9   0  121.39   11.70
   3   9   0  126.09   12.80
  -4  -9   0  163.28   10.70
  -4  -9   0  212.58   15.50
   4   9   0  177.78   14.00
  -5  -9   0   30.70    5.80
  -5  -9   0   22.40    8.60
   5   9   0   34.40    7.90
   5   9   0   31.50    9.70
  -6  -9   0  360.46   20.60
   6   9   0  374.66   21.10
   6   9   0  369.86   20.10
  -7  -9   0  488.15   24.30
   7   9   0  476.45   24.30
   7   9   0  472.95   18.50
   7   9   0  515.55   24.90
  -8  -9   0    4.90    6.90
  -8  -9   0    9.90   10.10
   8   9   0   -5.00    7.50
   8   9   0   11.10    5.70
   8   9   0    3.00    9.20
  -9  -9   0   71.29   12.80
  -9  -9   0   72.99    7.60
   9   9   0   68.89   11.90
   9   9   0   80.19   13.10
  10   9   0    9.40   10.70
   6 -10   0   13.30    8.60
   6 -10   0   12.60    8.80
  -6  10   0   19.80   11.50
   5 -10   0  284.67   19.90
   5 -10   0  254.57   19.20
  -5  10   0  258.77   22.40
  -5  10   0  285.47   22.60
   4 -10   0  420.26   22.40
   4 -10   0  402.86   22.70
  -4  10   0  424.36   24.00
  -4  10   0  435.56   25.20
   3 -10   0   22.00    8.10
   3 -10   0   34.80    8.70
  -3  10   0   47.00   12.50
  -3  10   0   30.70   12.80
   2 -10   0   28.00    8.10
   2 -10   0   25.10    7.70
  -2  10   0   32.00    8.50
  -2  10   0   41.20   11.90
   1 -10   0  275.57   15.70
   1 -10   0  285.77   16.90
  -1  10   0  255.67   20.20
  -1  10   0  264.37   15.00
   0 -10   0  997.00   33.20
   0 -10   0  986.50   34.90
   0  10   0  978.10   30.50
   0  10   0  981.40   37.00
  -1 -10   0  143.89   12.50
  -1 -10   0  144.79   15.60
  -1 -10   0  157.78   11.60
   1  10   0  162.58   17.30
   1  10   0  143.09    9.30
  -2 -10   0  198.58   14.10
  -2 -10   0  192.88   12.20
  -2 -10   0  201.28   14.30
   2  10   0  185.38    8.10
   2  10   0  175.48   17.60
  -3 -10   0   28.20    6.00
  -3 -10   0   45.60    9.20
   3  10   0   30.80    7.60
   3  10   0   41.20   10.70
  -4 -10   0  559.24   21.00
  -4 -10   0  573.84   24.80
   4  10   0  586.14   26.60
   4  10   0  541.25   24.70
  -5 -10   0  130.79   10.60
  -5 -10   0  123.39   13.20
   5  10   0  145.19   14.80
   5  10   0  127.79   18.10
  -6 -10   0  125.79   13.60
  -6 -10   0  129.59   11.10
   6  10   0  122.39   14.20
   6  10   0  101.89   12.00
  -7 -10   0   95.89   13.20
   7  10   0   86.79   12.60
   7  10   0   80.19    8.70
   7  10   0   70.99   12.50
  -8 -10   0   83.49   13.90
   8  10   0   89.39   13.40
   8  10   0  101.89   14.50
   8  10   0  114.89   10.30
  -9 -10   0  116.29   18.30
   9  10   0  140.89   19.50
   9  10   0  141.19   19.50
   4 -11   0   -5.50   10.80
   4 -11   0    6.00    7.80
  -4  11   0   -4.80    8.40
  -4  11   0   17.70   12.10
   3 -11   0   74.79   11.10
   3 -11   0   77.59   11.90
  -3  11   0   65.39   14.20
  -3  11   0   85.49   10.80
   2 -11   0   10.30    6.90
   2 -11   0   12.90    8.00
  -2  11   0    5.30   11.10
  -2  11   0   -4.90    6.70
   1 -11   0  145.39   13.30
   1 -11   0  152.08   14.80
  -1  11   0  148.49   16.50
  -1  11   0  144.19   11.90
   0 -11   0  415.86   21.30
   0 -11   0  400.26   19.40
   0  11   0  383.46   16.10
   0  11   0  408.56   24.40
  -1 -11   0   23.70    7.60
  -1 -11   0    9.00    7.30
  -1 -11   0   14.30    6.00
   1  11   0   11.10    4.30
   1  11   0    1.10   10.00
  -2 -11   0   10.90    5.80
   2  11   0   19.00   10.50
   2  11   0   16.40    6.40
  -3 -11   0  252.27   14.70
  -3 -11   0  272.37   18.00
   3  11   0  251.07   16.70
   3  11   0  260.07   21.30
  -4 -11   0  670.63   28.30
  -4 -11   0  671.73   25.10
   4  11   0  695.83   29.30
   4  11   0  693.73   31.00
  -5 -11   0   75.99   11.80
  -5 -11   0   49.00    7.70
   5  11   0   58.49   10.00
   5  11   0   65.29   12.50
  -6 -11   0   38.60   11.20
  -6 -11   0   57.99   10.10
   6  11   0   50.69   12.10
   6  11   0   39.80    9.30
  -7 -11   0   10.90   10.70
   7  11   0   21.80    8.20
   7  11   0   31.10   11.60
   7  11   0   15.50    8.80
   8  11   0  323.97   22.20
   8  11   0  285.87   16.60
   3 -12   0  356.96   21.40
   3 -12   0  332.57   21.50
  -3  12   0  364.56   19.80
  -3  12   0  312.57   28.60
   2 -12   0  138.79   15.70
   2 -12   0  118.69   16.00
  -2  12   0   93.39   10.30
  -2  12   0  119.29   16.30
   1 -12   0  374.46   20.20
   1 -12   0  348.37   21.60
  -1  12   0  365.76   16.90
  -1  12   0  365.76   25.70
   0 -12   0   42.70    8.70
   0 -12   0   36.00    9.20
   0  12   0   22.20    5.00
   0  12   0   35.70   13.00
  -1 -12   0  196.08   15.20
  -1 -12   0  210.08   17.10
  -1 -12   0  211.08   15.00
   1  12   0  190.88   18.40
  -2 -12   0  175.38   16.30
  -2 -12   0  157.38   13.90
   2  12   0  201.38   21.00
  -3 -12   0   60.89    8.90
  -3 -12   0   67.99   11.30
   3  12   0   72.89   14.10
  -4 -12   0  329.07   21.30
  -4 -12   0  314.27   17.20
   4  12   0  328.47   24.20
  -5 -12   0   -1.20    5.80
  -5 -12   0    6.80    9.60
   5  12   0   -7.90   10.20
  -6 -12   0   55.69    8.40
  -6 -12   0   61.39   13.00
   6  12   0   62.29   13.60
   7  12   0   40.50   12.70
   7  12   0   26.60    7.00
   0 -13   0   14.60   12.10
   0  13   0   20.90   12.40
  -1 -13   0  109.89   12.10
  -1 -13   0  134.59   11.90
  -2 -13   0  100.39   11.00
  -2 -13   0  152.78   15.60
  -3 -13   0   29.60    7.70
  -3 -13   0   30.60    9.80
  -4 -13   0    6.80    6.50
  -4 -13   0   18.80    9.70
   4  13   0    7.80   12.10
  -5 -13   0  103.69   14.30
  -5 -13   0  125.69   12.60
   5  13   0  133.79   17.00
   4  13  -1    6.80   12.00
  -4 -13   1   27.50    9.90
  -4 -13   1   10.20    7.30
   3  13  -1  115.09   17.30
  -3 -13   1  104.09   11.80
  -3 -13   1  111.79   13.10
   2  13  -1    1.10   11.90
  -2 -13   1   11.90    8.00
  -2 -13   1  -10.00    6.00
   1  13  -1  186.28   19.20
  -1 -13   1  120.59   13.90
   6  12  -1    8.80   12.10
  -6 -12   1   11.60    6.60
  -6 -12   1   18.30   11.20
   5  12  -1   32.70   13.00
  -5 -12   1   30.70    7.60
  -5 -12   1   36.20   11.10
   4  12  -1  157.58   18.10
  -4 -12   1  176.58   14.10
  -4 -12   1  155.68   15.00
   3  12  -1  233.68   23.50
  -3 -12   1  246.18   15.90
  -3 -12   1  284.47   19.20
   2  12  -1    1.70   11.90
  -2 -12   1   10.90    7.10
  -2 -12   1    5.30    8.20
   1  12  -1  269.87   23.60
  -1 -12   1  254.47   17.10
  -1 -12   1  269.37   16.90
   0  12  -1    0.50   11.80
   0 -12   1    6.20    6.90
   0 -12   1    1.40    7.50
  -1  12  -1  246.78   23.90
   1 -12   1  240.88   18.60
   1 -12   1  258.77   17.70
  -2  12  -1   19.10    9.00
   2 -12   1   20.90   14.40
   2 -12   1   16.50    8.30
   8  11  -1  295.67   23.20
   8  11  -1  241.78   15.10
  -8 -11   1  275.27   22.50
   7  11  -1  140.79   16.60
   7  11  -1  121.49   12.30
  -7 -11   1   97.89   14.60
   6  11  -1   71.09   17.30
   6  11  -1   66.59   13.20
  -6 -11   1   59.49   12.00
  -6 -11   1   65.49    8.80
   5  11  -1   18.60    9.00
   5  11  -1   13.20   11.10
  -5 -11   1   22.60    6.90
  -5 -11   1   20.60   10.30
   4  11  -1  254.87   22.30
   4  11  -1  243.68   21.70
  -4 -11   1  273.27   19.50
  -4 -11   1  252.07   15.00
   3  11  -1  832.52   35.10
  -3 -11   1  800.52   31.00
  -3 -11   1  783.12   28.90
   2  11  -1    8.80   10.90
  -2 -11   1    8.50    6.20
  -2 -11   1    7.10    7.70
   1  11  -1  186.48   18.00
  -1 -11   1  166.78   15.00
  -1 -11   1  169.38   14.20
  -1 -11   1  160.18   13.70
   0  11  -1   73.49   13.40
   0  11  -1   50.09    5.50
   0 -11   1   56.99    8.70
   0 -11   1   65.19   10.10
  -1  11  -1  589.64   29.90
  -1  11  -1  517.15   20.10
   1 -11   1  552.14   25.30
   1 -11   1  540.25   24.00
  -2  11  -1  100.49   15.10
  -2  11  -1  125.99   12.60
   2 -11   1   96.19   11.00
   2 -11   1  119.39   14.30
  -3  11  -1  168.88   15.30
  -3  11  -1  209.98   22.40
   3 -11   1  196.78   16.10
   3 -11   1  193.38   16.60
  -4  11  -1   43.00    9.80
   4 -11   1   41.10    9.60
   4 -11   1   40.00   10.80
   9  10  -1   -2.00    8.60
   9  10  -1   19.30   17.40
   9  10  -1   -0.10   10.10
  -9 -10   1   -2.60   10.20
   8  10  -1  187.08   19.10
   8  10  -1  218.28   19.00
   8  10  -1  232.78   20.70
  -8 -10   1  181.08   19.60
   7  10  -1   -6.40    7.50
   7  10  -1  -10.00    9.40
   7  10  -1    3.60    6.10
  -7 -10   1   -5.50    9.40
   6  10  -1  398.26   22.00
   6  10  -1  394.16   23.90
  -6 -10   1  411.46   23.40
   5  10  -1   38.00   11.60
   5  10  -1   35.60    9.00
  -5 -10   1   23.70    9.40
  -5 -10   1   39.10    7.20
   4  10  -1  528.15   25.80
   4  10  -1  485.95   23.30
  -4 -10   1  506.15   23.50
  -4 -10   1  477.15   22.30
   3  10  -1  250.17   19.60
   3  10  -1  225.98   15.50
  -3 -10   1  237.98   17.60
   2  10  -1   51.59    8.70
   2  10  -1   51.29   11.80
  -2 -10   1   53.79    7.50
  -2 -10   1   63.79    9.20
   1  10  -1   29.30   10.60
  -1 -10   1   25.60    7.40
  -1 -10   1   17.00    5.90
  -1 -10   1   42.10    7.80
   0  10  -1  173.08   10.90
   0  10  -1  178.18   19.00
   0 -10   1  159.38   13.90
   0 -10   1  189.58   13.00
  -1  10  -1  704.53   24.60
  -1  10  -1  736.03   31.90
   1 -10   1  743.53   27.60
   1 -10   1  696.83   27.90
  -2  10  -1   48.10    8.80
  -2  10  -1   19.90   12.20
   2 -10   1   50.29    9.30
   2 -10   1   41.40    8.00
  -3  10  -1  162.58   17.00
  -3  10  -1  144.49   15.80
   3 -10   1  146.19   13.80
   3 -10   1  169.68   15.30
  -4  10  -1   10.80    9.50
  -4  10  -1    6.20   11.80
   4 -10   1   -9.40    6.30
   4 -10   1   11.00    7.60
  -5  10  -1  445.86   27.20
  -5  10  -1  427.66   25.50
   5 -10   1  428.16   23.80
   5 -10   1  421.86   27.10
  10   9  -1  281.87   22.00
  10   9  -1  279.17   21.80
 -10  -9   1  342.17   23.20
   9   9  -1   -2.40    5.80
   9   9  -1    6.60    9.20
   9   9  -1   -4.80    9.30
  -9  -9   1   11.70   10.60
   8   9  -1   74.59    9.00
   8   9  -1   74.29   12.90
   8   9  -1   94.89   13.40
  -8  -9   1   70.99   12.80
   7   9  -1  102.79   13.30
   7   9  -1   89.59   12.10
   7   9  -1   89.19    9.30
  -7  -9   1   69.79   12.10
   6   9  -1  448.36   24.40
   6   9  -1  460.95   27.60
  -6  -9   1  522.45   24.20
   5   9  -1   27.70    9.60
   5   9  -1   27.30    7.40
  -5  -9   1   26.90    8.70
  -5  -9   1   25.30    6.10
   4   9  -1  316.87   17.90
   4   9  -1  362.26   20.60
  -4  -9   1  338.67   22.00
  -4  -9   1  340.67   15.30
   3   9  -1   84.09   15.20
   3   9  -1   76.39    9.70
  -3  -9   1   71.49    9.60
  -3  -9   1   66.49    7.30
   2   9  -1  356.66   25.80
   2   9  -1  328.57   16.90
  -2  -9   1  355.96   15.80
  -2  -9   1  373.66   17.60
   1   9  -1  260.27   20.90
   1   9  -1  252.37    9.70
  -1  -9   1  267.07   15.30
  -1  -9   1  253.27   14.30
  -1  -9   1  261.87   13.60
   0   9  -1  404.06   15.30
   0  -9   1  419.36   17.90
   0  -9   1  407.96   18.90
  -1   9  -1  738.03   30.40
  -1   9  -1  701.03   24.60
   1  -9   1  731.53   26.40
  -2   9  -1   20.50    7.80
  -2   9  -1   19.70   10.30
   2  -9   1   12.10    6.60
   2  -9   1   21.80    6.30
  -3   9  -1  221.98   16.90
  -3   9  -1  204.48   19.60
   3  -9   1  214.78   14.90
   3  -9   1  235.68   15.70
  -4   9  -1  124.89   13.90
  -4   9  -1  104.59   14.40
   4  -9   1  130.99   13.70
   4  -9   1  131.89   14.00
  -5   9  -1  640.44   30.60
  -5   9  -1  641.44   31.10
   5  -9   1  715.83   29.30
   5  -9   1  659.93   28.40
  -6   9  -1  108.49   15.60
  -6   9  -1   74.69   14.20
   6  -9   1   73.49   11.60
   6  -9   1   82.89   12.20
  10   8  -1  178.78   18.50
  10   8  -1  198.88   19.50
  10   8  -1  176.78   12.80
 -10  -8   1  190.18   19.10
 -10  -8   1  190.18   13.60
   9   8  -1   -4.50    5.30
   9   8  -1   16.00    9.80
   9   8  -1    9.70    9.30
  -9  -8   1   -2.20    5.40
  -9  -8   1   -5.60    9.70
   8   8  -1   45.50   10.70
   8   8  -1   83.59   13.10
   8   8  -1   57.79    8.20
  -8  -8   1   55.39   11.50
  -8  -8   1   49.90    8.70
   7   8  -1  168.38   11.50
   7   8  -1  211.38   16.80
   7   8  -1  158.98   16.50
  -7  -8   1  180.68   16.70
   6   8  -1 1117.19   33.40
   6   8  -1  987.20   44.80
   6   8  -1 1082.19   38.10
  -6  -8   1 1110.09   37.40
   5   8  -1   -5.20    7.50
   5   8  -1    9.30    5.90
  -5  -8   1    3.80    4.70
  -5  -8   1   14.80    7.80
   4   8  -1  575.04   24.30
   4   8  -1  555.04   22.80
  -4  -8   1  555.04   20.00
  -4  -8   1  570.94   23.10
   3   8  -1  113.89   11.30
   3   8  -1  118.99   12.40
  -3  -8   1  118.59    9.20
  -3  -8   1  111.69   11.80
   2   8  -1 1267.37   40.80
   2   8  -1 1353.96   42.90
  -2  -8   1 1349.56   40.20
  -2  -8   1 1318.97   39.10
   1   8  -1  193.58   16.00
   1   8  -1  174.68    7.90
  -1  -8   1  192.08   11.20
  -1  -8   1  189.58   12.00
  -1  -8   1  210.88   12.80
   0   8  -1  248.38   16.90
   0   8  -1  202.78   10.70
   0  -8   1  216.08   12.90
   0  -8   1  221.48   12.10
   0  -8   1  201.98   11.50
  -1   8  -1   63.49    7.90
  -1   8  -1   69.09   11.10
   1  -8   1   63.59    8.20
   1  -8   1   59.59    7.50
  -2   8  -1  260.57   15.80
  -2   8  -1  236.18   18.10
   2  -8   1  241.18   14.60
   2  -8   1  262.17   14.40
  -3   8  -1  278.97   24.00
  -3   8  -1  321.47   18.60
   3  -8   1  311.87   19.20
   3  -8   1  279.77   16.00
  -4   8  -1  163.88   17.20
  -4   8  -1  132.09   14.10
   4  -8   1  193.48   14.60
   4  -8   1  157.08   13.40
  -5   8  -1  707.23   30.50
  -5   8  -1  668.53   30.80
   5  -8   1  690.03   28.30
   5  -8   1  691.33   27.80
  -6   8  -1   22.30   12.90
  -6   8  -1   10.00   10.90
   6  -8   1   29.60    8.80
   6  -8   1   32.80    9.50
  -7   8  -1  122.19   17.10
  -7   8  -1  105.99   14.80
   7  -8   1  111.99   13.00
   7  -8   1  100.09   12.80
  11   7  -1   74.79   13.00
  11   7  -1   94.69   14.10
 -11  -7   1   97.49   11.30
  10   7  -1   13.40    9.70
  10   7  -1   22.60    9.00
  10   7  -1   -0.80    5.90
 -10  -7   1    0.10    9.50
 -10  -7   1    4.70    7.30
   9   7  -1  245.58   13.90
   9   7  -1  288.27   19.70
   9   7  -1  264.87   19.90
  -9  -7   1  275.27   20.20
  -9  -7   1  253.17   15.20
   8   7  -1  200.88   12.30
   8   7  -1  225.58   18.10
   8   7  -1  208.08   17.00
  -8  -7   1  200.58   12.20
  -8  -7   1  212.98   17.50
   7   7  -1  142.79   15.10
   7   7  -1  127.59   10.40
   7   7  -1  154.38   14.80
  -7  -7   1  159.88    9.50
  -7  -7   1  163.48   15.30
   6   7  -1  428.66   17.00
   6   7  -1  439.76   21.30
   6   7  -1  449.66   21.00
  -6  -7   1  434.46   20.70
  -6  -7   1  434.86   14.50
   5   7  -1   21.30    7.70
   5   7  -1   13.50    6.20
  -5  -7   1    8.60    7.20
  -5  -7   1   20.00    5.10
   4   7  -1   24.00    6.30
   4   7  -1   25.80    8.10
  -4  -7   1   37.30    5.30
  -4  -7   1   24.90    7.70
   3   7  -1  431.36   18.60
   3   7  -1  438.86   20.40
  -3  -7   1  457.35   16.40
  -3  -7   1  444.46   18.80
   2   7  -1 1831.82   54.79
   2   7  -1 1905.61   56.19
  -2  -7   1 1941.01   53.29
  -2  -7   1 1972.30   54.39
   1   7  -1  251.97   16.50
   1   7  -1  258.77    9.40
  -1  -7   1  230.48    8.70
  -1  -7   1  266.27   12.20
  -1  -7   1  267.57   13.30
  -1  -7   1  264.77   13.00
   0   7  -1  246.38   16.00
   0   7  -1  208.78   10.90
   0  -7   1  214.28   11.50
   0  -7   1  223.18   12.40
   0  -7   1  207.78   11.00
  -1   7  -1   44.60    9.60
  -1   7  -1   58.49    7.80
   1  -7   1   45.40    6.90
   1  -7   1   49.30    6.90
  -2   7  -1 1299.47   41.60
  -2   7  -1 1252.47   39.20
   2  -7   1 1311.57   40.10
   2  -7   1 1301.47   39.60
  -3   7  -1  584.24   24.40
  -3   7  -1  577.54   24.30
   3  -7   1  596.14   22.90
   3  -7   1  592.64   22.60
  -4   7  -1   94.89   12.30
  -4   7  -1   81.49   11.10
   4  -7   1   79.59    9.50
  -5   7  -1  184.98   17.00
   5  -7   1  185.88   14.90
   5  -7   1  187.88   14.00
  -6   7  -1  187.38   17.90
   6  -7   1  209.48   15.20
   6  -7   1  200.28   16.30
  -7   7  -1  396.46   28.20
   7  -7   1  384.46   21.20
   7  -7   1  371.66   21.80
  -8   7  -1    9.70   14.90
   8  -7   1    5.90    9.20
   8  -7   1   -5.40    7.90
  11   6  -1   45.20    7.60
  11   6  -1   60.99   12.50
  11   6  -1   52.49   11.90
 -11  -6   1   57.89   11.00
 -11  -6   1   54.39   10.90
  10   6  -1   86.19   12.80
  10   6  -1   60.19    8.20
  10   6  -1   44.20   11.30
 -10  -6   1   51.19   11.20
 -10  -6   1   64.19   10.40
   9   6  -1  551.84   21.20
   9   6  -1  574.74   27.10
   9   6  -1  574.34   26.00
  -9  -6   1  583.54   26.20
  -9  -6   1  555.34   23.10
   8   6  -1  205.78   16.60
   8   6  -1  190.28   11.70
   8   6  -1  179.28   15.70
   8   6  -1  183.88   11.70
  -8  -6   1  225.28   16.60
  -8  -6   1  183.38   12.70
   7   6  -1  165.78   14.20
   7   6  -1  148.39   10.50
   7   6  -1  155.68   14.30
  -7  -6   1  124.59   13.90
  -7  -6   1  117.79   10.20
   6   6  -1   53.89    6.70
   6   6  -1   59.89    8.90
   6   6  -1   47.20    8.30
  -6  -6   1   48.50    5.50
  -6  -6   1   36.80    8.10
   5   6  -1  464.35   19.60
   5   6  -1  453.45   19.80
  -5  -6   1  441.66   19.70
  -5  -6   1  441.26   14.40
   4   6  -1  998.60   32.30
   4   6  -1 1003.40   32.70
  -4  -6   1  994.20   29.50
  -4  -6   1  979.90   32.10
   3   6  -1  825.52   27.30
   3   6  -1  798.02   27.90
  -3  -6   1  811.22   26.90
  -3  -6   1  844.22   25.00
   2   6  -1 2374.86   66.29
   2   6  -1 2433.96   67.19
  -2  -6   1 2382.36   64.69
  -2  -6   1 2415.96   65.69
   1   6  -1   46.80    4.60
   1   6  -1   56.79    8.20
  -1  -6   1   44.70    5.00
  -1  -6   1   45.20    5.90
  -1  -6   1   45.50    4.10
  -1  -6   1   60.79    7.00
   0   6  -1  363.46   13.70
   0   6  -1  358.16   17.40
   0  -6   1  377.56   15.00
   0  -6   1  358.96   13.70
   0  -6   1  361.66   14.20
  -1   6  -1  242.18   15.00
  -1   6  -1  248.98   12.90
   1  -6   1  234.18   12.20
   1  -6   1  252.57   12.20
  -2   6  -1 1871.91   54.79
  -2   6  -1 1860.91   53.49
   2  -6   1 1920.61   54.09
   2  -6   1 1878.81   53.49
  -3   6  -1  366.36   18.30
  -3   6  -1  385.06   19.40
   3  -6   1  330.17   15.60
   3  -6   1  363.76   16.50
  -4   6  -1  129.99   13.00
   4  -6   1  134.29   11.70
   4  -6   1  130.99   10.90
  -5   6  -1   18.30   10.70
   5  -6   1    2.70    6.10
   5  -6   1    2.10    5.60
   5  -6   1    6.20    7.80
  -6   6  -1  917.21   36.20
   6  -6   1  875.01   32.40
   6  -6   1  911.01   31.60
   6  -6   1  815.22   32.30
  -7   6  -1  633.14   32.30
   7  -6   1  585.84   27.10
   7  -6   1  640.54   26.30
   7  -6   1  616.94   27.40
  -8   6  -1  -11.50   13.70
   8  -6   1    5.00    7.50
   8  -6   1  -12.60    9.10
   8  -6   1    7.50    8.70
  -9   6  -1   14.00   20.80
   9  -6   1   18.40    8.40
   9  -6   1    7.40   10.60
  11   5  -1   21.00    6.60
  11   5  -1   29.10   10.60
  11   5  -1   42.60   12.20
 -11  -5   1   41.30   10.00
 -11  -5   1   29.60   10.60
  10   5  -1  153.88   17.60
  10   5  -1  150.28   12.30
  10   5  -1  176.38   16.70
 -10  -5   1  167.28   16.80
 -10  -5   1  158.88   16.50
   9   5  -1  623.34   26.20
   9   5  -1  583.14   27.40
   9   5  -1  599.24   22.30
  -9  -5   1  642.24   25.50
  -9  -5   1  618.24   26.10
   8   5  -1   35.30    8.80
   8   5  -1   19.90    5.80
   8   5  -1   26.20   13.00
  -8  -5   1   20.10    7.40
  -8  -5   1   23.90   10.30
   7   5  -1  109.49    9.70
   7   5  -1  124.39   12.60
   7   5  -1  137.69   13.90
  -7  -5   1  105.69   11.10
  -7  -5   1  131.79   13.20
   6   5  -1  109.29   10.30
   6   5  -1   97.39    8.90
   6   5  -1   79.89    8.90
  -6  -5   1   99.49    9.10
  -6  -5   1   97.99    9.90
   5   5  -1  606.34   22.90
   5   5  -1  630.44   23.00
  -5  -5   1  590.34   19.00
  -5  -5   1  637.84   23.20
   4   5  -1  801.92   26.10
   4   5  -1  809.82   26.20
  -4  -5   1  690.63   21.10
  -4  -5   1  780.72   25.80
  -4  -5   1  800.12   23.50
  -4  -5   1  767.92   21.60
   3   5  -1  126.09   11.00
   3   5  -1  131.79    9.50
  -3  -5   1  122.99   10.50
  -3  -5   1  114.89    7.40
   2   5  -1   27.90    6.40
   2   5  -1   18.40    5.00
  -2  -5   1   29.40    6.60
  -2  -5   1   15.60    3.60
   1   5  -1  693.13   23.50
   1   5  -1  703.23   19.30
  -1  -5   1  652.43   19.10
  -1  -5   1  725.23   21.70
  -1  -5   1  724.43   22.00
  -1  -5   1  751.82   22.60
   0   5  -1 1514.25   39.90
   0   5  -1 1475.55   42.60
   0  -5   1 1513.45   41.10
   0  -5   1 1463.15   40.20
   0  -5   1 1382.16   39.00
  -1   5  -1  267.47   12.60
  -1   5  -1  267.27   14.10
   1  -5   1  292.17   12.20
   1  -5   1  268.97   11.80
  -2   5  -1 1250.57   38.90
  -2   5  -1 1308.77   38.30
   2  -5   1 1333.77   38.20
   2  -5   1 1272.87   37.60
  -3   5  -1    8.10    7.60
   3  -5   1    4.40    4.80
   3  -5   1    3.20    4.80
   3  -5   1   10.80    6.70
  -4   5  -1  200.18   17.40
   4  -5   1  155.48   13.40
   4  -5   1  182.78   12.30
   4  -5   1  183.88   12.10
  -5   5  -1   52.29   10.90
   5  -5   1   70.99    8.50
   5  -5   1   68.79    9.50
   5  -5   1   52.89    8.10
  -6   5  -1  939.01   35.70
   6  -5   1  939.01   32.80
   6  -5   1  890.91   31.20
   6  -5   1  895.31   32.90
  -7   5  -1  521.05   28.60
   7  -5   1  473.05   23.70
   7  -5   1  513.15   22.10
   7  -5   1  514.95   23.70
  -8   5  -1   34.40   14.80
   8  -5   1   24.90    8.40
   8  -5   1   33.50   11.10
   8  -5   1   27.90    9.80
  -9   5  -1  109.29   18.00
   9  -5   1   81.19   12.90
   9  -5   1   55.79   10.40
   9  -5   1   61.49   11.80
 -10   5  -1  231.48   23.70
  10  -5   1  196.28   22.30
  10  -5   1  219.38   20.40
  10  -5   1  245.28   17.70
  11   4  -1   78.99   12.20
  11   4  -1   67.59    8.70
  11   4  -1   83.39   12.80
 -11  -4   1   71.69   10.70
 -11  -4   1   87.79   13.40
  10   4  -1  237.08   19.50
  10   4  -1  240.68   17.90
  10   4  -1  224.08   13.60
 -10  -4   1  230.18   19.90
 -10  -4   1  239.08   17.20
   9   4  -1  336.17   20.30
   9   4  -1  367.36   19.10
   9   4  -1  290.27   15.50
  -9  -4   1  363.36   20.60
  -9  -4   1  332.07   19.20
   8   4  -1   25.30    8.00
   8   4  -1   26.50    7.80
   8   4  -1   17.30    6.10
  -8  -4   1   32.60    8.30
  -8  -4   1   21.90    8.40
   7   4  -1  348.37   16.90
   7   4  -1  336.07   18.30
   7   4  -1  343.87   13.80
   7   4  -1  347.17   14.70
  -7  -4   1  340.37   16.40
  -7  -4   1  362.06   17.70
   6   4  -1  401.46   17.80
   6   4  -1  404.16   18.50
  -6  -4   1  411.76   24.00
  -6  -4   1  394.66   17.90
   5   4  -1 2323.67   65.19
   5   4  -1 2325.37   62.39
   5   4  -1 2299.27   64.39
  -5  -4   1 2349.17   62.09
  -5  -4   1 2345.77   64.59
   4   4  -1  105.69    9.20
   4   4  -1  103.49    7.30
   4   4  -1  112.29    9.30
  -4  -4   1   92.39    4.90
  -4  -4   1  100.29    9.40
  -4  -4   1  100.19    6.50
  -4  -4   1   91.99    8.00
   3   4  -1  111.39    8.10
   3   4  -1   96.29   10.40
  -3  -4   1  111.79    4.40
  -3  -4   1  124.29    5.10
  -3  -4   1  116.69    6.60
   2   4  -1   34.90    7.30
   2   4  -1   27.70    5.30
  -2  -4   1   34.40    3.70
  -2  -4   1   25.00    4.90
   1   4  -1 4732.23  129.29
  -1  -4   1 5169.38  128.29
  -1  -4   1 5116.79  129.09
  -1  -4   1 4893.71  128.49
   0   4  -1 3180.68   83.79
   0   4  -1 3192.78   81.49
   0  -4   1 2985.80   80.99
   0  -4   1 3267.27   83.09
   0  -4   1 3100.99   81.99
   0  -4   1 3209.38   82.69
  -1   4  -1  157.38   10.00
  -1   4  -1  158.88    9.20
   1  -4   1  171.18    8.30
   1  -4   1  166.18    8.10
  -2   4  -1  232.88   12.30
   2  -4   1  223.38   10.40
   2  -4   1  233.48   12.60
   2  -4   1  220.98   11.90
  -3   4  -1  644.14   23.60
   3  -4   1  650.03   21.90
   3  -4   1  633.44   21.40
   3  -4   1  644.84   22.30
  -4   4  -1 1262.57   40.10
   4  -4   1 1265.17   38.80
   4  -4   1 1307.87   38.00
   4  -4   1 1259.97   38.60
  -5   4  -1   35.00   10.10
   5  -4   1   39.10    7.60
   5  -4   1   55.99    8.50
   5  -4   1   44.10    6.90
  -6   4  -1  738.03   30.00
   6  -4   1  718.93   26.80
   6  -4   1  716.53   25.80
   6  -4   1  691.73   27.00
  -7   4  -1   20.40   11.80
   7  -4   1   38.30   12.50
   7  -4   1   32.10   10.10
   7  -4   1   31.70    7.40
  -8   4  -1  281.87   25.20
   8  -4   1  283.87   16.70
   8  -4   1  281.27   18.90
   8  -4   1  282.87   19.50
  -9   4  -1    3.30   13.90
   9  -4   1    7.70    9.70
   9  -4   1   14.40    7.80
   9  -4   1    4.00    9.00
 -10   4  -1  211.28   31.10
  10  -4   1  126.69   14.60
  10  -4   1  119.09   13.10
  10  -4   1  153.88   18.60
  11   3  -1  114.89   11.40
  11   3  -1   93.79   12.90
  11   3  -1  105.59   15.10
 -11  -3   1   92.59   10.60
 -11  -3   1  128.59   15.40
  10   3  -1   88.29    9.70
  10   3  -1   99.59   12.80
  10   3  -1  110.39   12.50
 -10  -3   1  123.99   14.60
 -10  -3   1  126.69   13.60
   9   3  -1   29.20    8.80
   9   3  -1   35.60    8.80
   9   3  -1   31.90    6.80
  -9  -3   1   27.90   10.10
  -9  -3   1   28.40    7.90
   8   3  -1  502.25   21.40
   8   3  -1  531.25   19.80
   8   3  -1  522.45   23.60
  -8  -3   1  491.45   21.00
  -8  -3   1  532.15   23.10
   7   3  -1  405.66   20.00
   7   3  -1  411.46   18.40
   7   3  -1  436.16   17.30
  -7  -3   1  435.46   19.20
  -7  -3   1  453.25   18.80
   6   3  -1  231.28   14.70
   6   3  -1  233.58   12.10
   6   3  -1  231.88   13.40
   6   3  -1  236.98   10.90
  -6  -3   1  229.38   13.90
  -6  -3   1  254.47   13.80
   5   3  -1  820.72   25.40
   5   3  -1  855.31   26.90
   5   3  -1  862.01   27.90
  -5  -3   1  868.61   27.20
  -5  -3   1  848.52   25.70
   4   3  -1 2562.94   69.49
   4   3  -1 2565.54   67.39
   4   3  -1 2494.05   69.69
  -4  -3   1 2551.84   69.49
  -4  -3   1 2631.34   67.19
   3   3  -1    7.50    4.00
   3   3  -1    5.70    3.80
  -3  -3   1    3.70    2.40
  -3  -3   1   10.80    4.40
  -3  -3   1    6.30    1.90
   2   3  -1   29.40    4.60
  -2  -3   1   34.20    4.60
  -2  -3   1   29.30    3.20
   1   3  -1 3913.61  103.19
  -1  -3   1 4097.09  102.39
  -1  -3   1 4083.79  102.89
  -1  -3   1 3802.12  102.49
   0   3  -1 1399.46   38.40
   0   3  -1 1456.95   39.60
   0   3  -1 1451.15   37.60
   0  -3   1 1509.75   38.60
   0  -3   1 1385.96   38.10
   0  -3   1 1330.57   37.20
   0  -3   1 1497.05   38.80
  -1   3  -1  124.89    7.60
   1  -3   1  139.29    6.90
   1  -3   1  139.09    6.70
   1  -3   1  120.49    5.60
  -2   3  -1    1.70    4.20
   2  -3   1    3.20    3.00
   2  -3   1   15.30    4.30
   2  -3   1    5.80    3.20
  -3   3  -1 3411.26   90.19
   3  -3   1 3423.96   92.19
   3  -3   1 3374.46   89.69
  -4   3  -1 1951.90   55.99
   4  -3   1 1985.20   55.49
   4  -3   1 1971.10   55.49
   4  -3   1 2023.70   54.89
  -5   3  -1   -5.00    7.30
   5  -3   1   12.80    5.40
   5  -3   1   15.80    6.40
   5  -3   1    6.70    6.20
  -6   3  -1   12.80    9.10
   6  -3   1    2.30    6.50
   6  -3   1    7.00    5.40
   6  -3   1   13.50    6.80
  -7   3  -1  518.65   26.90
   7  -3   1  547.15   24.00
   7  -3   1  542.95   21.40
   7  -3   1  542.35   22.80
  -8   3  -1  812.72   35.60
   8  -3   1  767.62   30.30
   8  -3   1  832.32   32.30
   8  -3   1  838.62   29.30
  -9   3  -1   57.29   15.20
   9  -3   1   51.09   11.00
   9  -3   1   53.39   11.60
   9  -3   1   52.19    8.70
 -10   3  -1  217.48   21.30
  10  -3   1  195.58   18.50
  10  -3   1  191.68   19.50
  10  -3   1  189.08   15.20
  11   2  -1   43.50   10.90
  11   2  -1   48.50    8.50
  11   2  -1   67.39   12.50
 -11  -2   1   58.19   13.80
  10   2  -1   88.39   11.60
  10   2  -1   73.79   13.60
  10   2  -1   63.59    9.20
 -10  -2   1   66.39    8.90
 -10  -2   1   84.89   13.90
   9   2  -1   16.70    9.70
   9   2  -1   16.50    7.90
   9   2  -1   19.80    6.80
  -9  -2   1   10.50    6.80
  -9  -2   1   19.70   17.20
   8   2  -1 1232.28   37.90
   8   2  -1 1253.87   41.90
   8   2  -1 1302.47   39.90
  -8  -2   1 1246.98   38.20
  -8  -2   1 1232.38   41.00
   7   2  -1  497.45   19.90
   7   2  -1  498.85   19.10
   7   2  -1  526.45   22.20
  -7  -2   1  515.75   19.70
  -7  -2   1  512.95   21.70
   6   2  -1  136.59   11.50
   6   2  -1  135.09   10.90
   6   2  -1  151.28    8.60
   6   2  -1  162.28   17.60
  -6  -2   1  140.89   11.20
  -6  -2   1  149.49   13.10
   5   2  -1  265.77   10.50
   5   2  -1  263.37   11.90
   5   2  -1  273.17   13.60
   5   2  -1  255.97   12.10
  -5  -2   1  263.67   13.50
  -5  -2   1  269.37   12.90
   4   2  -1 3226.68   84.49
   4   2  -1 3241.28   86.39
   4   2  -1 3269.67   85.39
  -4  -2   1 3207.68   85.39
  -4  -2   1 3275.27   84.79
   3   2  -1 1996.60   53.89
   3   2  -1 1983.80   53.09
   3   2  -1 2076.49   54.69
  -3  -2   1 2029.90   52.69
  -3  -2   1 1997.40   52.89
  -3  -2   1 2075.29   55.89
  -3  -2   1 1984.40   53.99
   2   2  -1 1319.57   35.50
   2   2  -1 1263.57   34.60
  -2  -2   1 1280.77   34.00
  -2  -2   1 1328.67   34.80
  -2  -2   1 1299.47   35.50
  -2  -2   1 1285.07   35.50
  -2  -2   1 1351.86   33.90
   1   2  -1  585.44   17.60
   1   2  -1  615.44   17.80
   1   2  -1  611.64   17.30
   1   2  -1  595.44   16.80
   1   2  -1  626.04   17.40
  -1  -2   1  604.24   16.90
  -1  -2   1  583.64   17.40
  -1  -2   1  584.14   17.50
   0   2  -1  233.38    7.40
   0   2  -1  221.38    8.60
   0   2  -1  246.38    8.10
   0   2  -1  231.68    9.00
   0   2  -1  239.38    7.90
   0  -2   1  247.88    8.00
   0  -2   1  225.08    6.90
   0  -2   1  238.98    8.00
   0  -2   1  237.88    8.00
  -1   2  -1 2304.77   62.39
  -1   2  -1 2402.06   62.49
  -1   2  -1 2338.27   62.09
  -1   2  -1 2394.36   62.89
   1  -2   1 2390.76   62.39
   1  -2   1 2559.04   62.49
   1  -2   1 2448.16   62.99
   1  -2   1 2329.07   61.89
  -2   2  -1    0.50    3.30
   2  -2   1    1.10    2.80
   2  -2   1   -2.60    2.40
   2  -2   1    2.60    3.50
  -3   2  -1 3168.68   84.89
   3  -2   1 3259.47   84.79
   3  -2   1 3276.67   84.89
   3  -2   1 3176.08   84.29
  -4   2  -1 1569.34   44.30
   4  -2   1 1531.35   43.80
   4  -2   1 1552.24   43.70
   4  -2   1 1507.55   42.80
  -5   2  -1  122.99   10.30
   5  -2   1   96.29   10.20
   5  -2   1   86.99    8.40
   5  -2   1   98.99    8.70
  -6   2  -1    3.10    8.80
   6  -2   1    6.60    5.10
   6  -2   1   -2.30    6.00
   6  -2   1    3.10    6.30
  -7   2  -1  900.21   34.20
   7  -2   1  944.71   32.80
   7  -2   1  930.51   31.60
   7  -2   1  920.61   30.10
  -8   2  -1  978.00   37.10
   8  -2   1  926.11   31.30
   8  -2   1  937.01   38.90
   8  -2   1  940.31   42.00
  -9   2  -1  104.29   15.60
   9  -2   1   85.39    9.70
   9  -2   1   96.19   12.80
   9  -2   1  103.39   12.40
 -10   2  -1   38.30   15.10
  10  -2   1   43.40    8.40
  10  -2   1   56.99   11.90
  10  -2   1   46.80   11.50
 -11   2  -1   65.19   17.70
  11  -2   1   33.20   11.20
  11  -2   1   24.90    8.30
  11  -2   1   31.00   12.00
  11   1  -1    1.40    8.40
  11   1  -1   -2.10    6.50
  11   1  -1   10.10   10.00
 -11  -1   1  -12.10   12.30
  10   1  -1  163.78   15.80
  10   1  -1  185.88   14.00
  10   1  -1  168.98   18.20
 -10  -1   1  198.68   18.20
   9   1  -1   79.49   11.80
   9   1  -1   80.19   10.70
   9   1  -1   76.89    9.60
  -9  -1   1   89.69   13.50
  -9  -1   1   78.09    8.20
   8   1  -1 1077.09   34.30
   8   1  -1 1073.79   35.20
   8   1  -1 1100.99   38.30
  -8  -1   1 1111.39   38.10
   7   1  -1  357.16   16.40
   7   1  -1  369.36   16.10
   7   1  -1  362.66   18.00
  -7  -1   1  351.66   15.30
  -7  -1   1  369.36   19.60
   6   1  -1  384.66   16.20
   6   1  -1  386.86   16.40
   6   1  -1  412.86   18.10
  -6  -1   1  419.36   18.30
  -6  -1   1  391.46   15.70
   5   1  -1    9.60    4.70
   5   1  -1    7.80    5.40
   5   1  -1    5.00    4.40
   5   1  -1    5.90    3.80
  -5  -1   1   10.00    4.80
  -5  -1   1    1.10    9.90
   4   1  -1 2665.83   70.59
   4   1  -1 2607.14   68.89
   4   1  -1 2590.44   69.19
   4   1  -1 2578.14   67.59
  -4  -1   1 2657.43   69.49
  -4  -1   1 2586.14   68.89
   3   1  -1 3547.55   93.49
   3   1  -1 3805.82   94.69
   3   1  -1 3580.84   94.09
   3   1  -1 3585.94   93.29
  -3  -1   1 3613.84   93.59
  -3  -1   1 3646.54   93.49
  -3  -1   1 3656.03   94.39
  -3  -1   1 3476.75   92.99
   2   1  -1 8296.77  209.78
  -2  -1   1 8201.58  209.48
   1   1  -1    3.60    2.00
   1   1  -1    3.40    1.40
   1   1  -1    3.70    1.10
   1   1  -1    2.60    1.90
  -1  -1   1    3.90    1.90
  -1  -1   1    2.00    1.80
  -1  -1   1    3.30    2.00
  -1  -1   1    5.30    1.60
  -1  -1   1    6.60    1.40
   0   1  -1 1255.27   34.40
   0   1  -1 1283.27   34.30
   0   1  -1 1326.37   34.80
   0   1  -1 1328.17   34.50
   0   1  -1 1472.65   34.00
   0  -1   1 1352.06   34.40
   0  -1   1 1349.47   34.50
   0  -1   1 1268.17   34.40
  -2   1  -1  339.07   11.40
  -2   1  -1  322.37   10.40
  -2   1  -1  312.37   10.40
  -2   1  -1  309.67   10.60
   2  -1   1  325.17   11.00
   2  -1   1  333.67   10.70
   2  -1   1  310.27   10.40
   2  -1   1  323.67   10.40
  -3   1  -1 1586.94   44.20
   3  -1   1 1650.13   44.20
   3  -1   1 1626.54   44.20
   3  -1   1 1639.94   43.50
  -4   1  -1   31.10    5.60
   4  -1   1   36.90    4.90
   4  -1   1   32.50    5.00
   4  -1   1   31.30    4.10
  -5   1  -1 1196.38   36.60
   5  -1   1 1202.18   36.30
   5  -1   1 1220.18   35.80
   5  -1   1 1221.48   34.70
  -6   1  -1   89.19   10.40
   6  -1   1   68.79    8.50
   6  -1   1   89.19    8.90
   6  -1   1   88.79    8.80
  -7   1  -1  671.83   27.30
   7  -1   1  667.73   25.90
   7  -1   1  632.64   24.30
   7  -1   1  681.13   23.00
  -8   1  -1  239.68   21.00
   8  -1   1  278.77   18.20
   8  -1   1  243.48   16.30
   8  -1   1  289.47   14.50
  -9   1  -1  384.86   25.20
   9  -1   1  409.76   18.00
   9  -1   1  426.96   22.90
   9  -1   1  384.36   20.70
 -10   1  -1  112.19   16.60
  10  -1   1   80.59   12.40
  10  -1   1   76.39   10.40
  10  -1   1   74.39   12.90
 -11   1  -1  137.59   18.50
  11  -1   1  123.79   12.20
  11  -1   1  117.79   14.70
  11  -1   1  123.59   15.60
  11   0  -1  185.08   14.90
  11   0  -1  170.38   19.80
  11   0  -1  163.78   16.90
 -11   0   1  210.48   20.70
  10   0  -1  280.27   21.60
  10   0  -1  242.58   19.50
  10   0  -1  274.27   18.00
 -10   0   1  276.17   24.50
   9   0  -1   14.30    9.90
   9   0  -1   15.70    7.30
   9   0  -1   22.60    8.10
  -9   0   1   33.00   11.80
   8   0  -1  519.45   24.50
   8   0  -1  525.55   21.70
   8   0  -1  508.55   21.00
  -8   0   1  572.24   26.60
   7   0  -1   10.80    6.20
   7   0  -1   14.00    6.50
   7   0  -1    4.50    6.70
  -7   0   1   22.60    9.20
   6   0  -1  693.43   23.50
   6   0  -1  656.43   23.20
   6   0  -1  691.23   25.40
  -6   0   1  708.43   26.10
   5   0  -1  345.97   14.30
   5   0  -1  346.27   15.20
   5   0  -1  338.47   15.20
  -5   0   1  357.96   16.10
  -5   0   1  333.67   12.60
   4   0  -1 2875.31   75.29
   4   0  -1 2891.01   76.79
   4   0  -1 2847.92   75.39
   4   0  -1 2818.92   73.59
  -4   0   1 2922.31   76.09
  -4   0   1 2788.22   74.39
   3   0  -1 1173.48   31.90
   3   0  -1 1167.68   32.10
   3   0  -1 1142.99   31.60
   3   0  -1 1203.68   33.10
   3   0  -1 1159.28   30.90
  -3   0   1 1157.28   32.90
  -3   0   1 1170.98   32.50
  -3   0   1 1151.98   31.40
   2   0  -1 2456.55   64.19
   2   0  -1 2564.54   64.99
   2   0  -1 2484.55   63.39
   2   0  -1 2451.25   63.89
   2   0  -1 2528.35   64.29
  -2   0   1 2323.07   63.99
  -2   0   1 2475.55   63.79
  -2   0   1 2492.45   64.09
  -2   0   1 2442.06   64.39
  -2   0   1 2538.45   64.89
   1   0  -1  307.97    8.70
   1   0  -1  310.87    9.00
   1   0  -1  332.17    9.50
   1   0  -1  303.97    9.10
   1   0  -1  315.37    9.20
  -1   0   1  327.77    9.50
  -1   0   1  309.57    9.00
  -1   0   1  314.87    9.00
  -1   0   1  311.57    9.20
  -1   0   1  310.77    8.70
  -1   0  -1 2350.76   63.39
  -1   0  -1 2254.77   63.39
  -1   0  -1 2536.15   63.09
   1   0   1 2521.75   63.49
   1   0   1 2545.25   63.09
   1   0   1 2527.95   63.09
   1   0   1 2637.44   63.49
  -2   0  -1  361.46   11.50
  -2   0  -1  385.46   11.90
  -2   0  -1  380.66   11.60
  -2   0  -1  370.96   11.30
  -2   0  -1  369.66   10.90
   2   0   1  387.66   11.50
   2   0   1  392.96   11.80
   2   0   1  376.46   10.90
  -3   0  -1  540.75   16.30
  -3   0  -1  588.24   17.70
   3   0   1  569.94   17.40
   3   0   1  579.34   17.30
   3   0   1  573.04   16.40
  -4   0  -1  862.31   26.00
   4   0   1  864.01   25.80
   4   0   1  880.61   25.80
   4   0   1  857.61   24.50
  -5   0  -1 3210.88   86.19
   5   0   1 3214.78   84.39
   5   0   1 3214.78   86.49
   5   0   1 3242.58   85.89
  -6   0  -1  257.17   15.80
   6   0   1  269.47   13.90
   6   0   1  267.27   12.00
   6   0   1  262.67   14.20
  -7   0  -1  430.16   21.20
   7   0   1  441.46   19.10
   7   0   1  461.85   20.00
   7   0   1  480.75   17.30
  -8   0  -1    5.40    9.50
   8   0   1    6.20    5.20
   8   0   1   -0.20    6.80
   8   0   1    9.20    7.20
  -9   0  -1  209.08   20.20
   9   0   1  185.18   15.10
   9   0   1  174.98   16.60
   9   0   1  184.48   12.30
 -10   0  -1  147.99   17.00
  10   0   1  122.39   13.30
  10   0   1  135.29   15.50
  10   0   1  125.79   11.60
 -11   0  -1   23.40   14.40
  11   0   1   14.40   10.10
  11   0   1   15.20    6.60
  11   0   1   -1.40    9.70
  11  -1  -1  386.66   22.70
  11  -1  -1  389.76   25.70
  11  -1  -1  392.76   20.60
 -11   1   1  412.56   30.10
  10  -1  -1  388.16   21.60
  10  -1  -1  370.36   24.20
  10  -1  -1  399.76   20.10
 -10   1   1  387.86   28.20
   9  -1  -1   14.40    7.50
   9  -1  -1   10.90    8.30
   9  -1  -1   26.30   10.20
  -9   1   1   27.80   12.50
   8  -1  -1  110.09   10.50
   8  -1  -1   86.99    9.70
   8  -1  -1  109.69   12.40
   7  -1  -1  588.84   24.70
   7  -1  -1  550.34   21.60
   7  -1  -1  575.64   21.80
  -7   1   1  573.34   26.90
   6  -1  -1 1603.04   46.00
   6  -1  -1 1605.54   48.30
   6  -1  -1 1549.94   46.00
  -6   1   1 1583.04   48.40
   5  -1  -1   15.90    5.10
   5  -1  -1   13.80    5.30
  -5   1   1   12.80    7.90
   4  -1  -1 3031.70   81.09
   4  -1  -1 2976.90   79.49
   4  -1  -1 2945.91   79.79
  -4   1   1 3101.09   81.19
   3  -1  -1   62.29    6.40
   3  -1  -1   54.79    4.10
   3  -1  -1   54.99    5.20
   3  -1  -1   48.00    4.80
  -3   1   1   67.79    7.50
   2  -1  -1 2440.16   64.99
   2  -1  -1 2489.75   63.69
   2  -1  -1 2595.14   64.49
   2  -1  -1 2560.54   65.69
   2  -1  -1 2510.85   64.99
  -2   1   1 2390.86   63.69
  -2   1   1 2344.97   64.69
  -2   1   1 2485.35   65.39
  -2   1   1 2564.24   65.49
  -2   1   1 2480.05   64.29
   1  -1  -1  520.15   14.70
   1  -1  -1  472.15   13.50
   1  -1  -1  473.65   13.00
   1  -1  -1  480.55   14.70
   1  -1  -1  479.25   14.00
  -1   1   1  480.95   14.10
  -1   1   1  474.95   13.10
  -1   1   1  463.75   13.10
  -1   1   1  483.15   14.20
  -1   1   1  480.65   14.10
   0  -1  -1   12.10    1.30
   0  -1  -1   18.50    1.40
   0   1   1   20.30    1.70
   0   1   1   14.50    1.00
   0   1   1   14.20    1.40
  -1  -1  -1 1604.44   42.30
  -1  -1  -1 1644.44   42.10
   1   1   1 1615.24   42.30
   1   1   1 1658.13   42.20
   1   1   1 1664.73   42.10
  -2  -1  -1  409.96   12.10
  -2  -1  -1  403.86   12.30
  -2  -1  -1  414.76   12.50
  -2  -1  -1  426.56   12.30
   2   1   1  406.36   12.60
   2   1   1  427.56   12.30
   2   1   1  401.66   12.40
   2   1   1  410.46   12.40
  -3  -1  -1  358.46   12.10
  -3  -1  -1  369.36   12.20
  -3  -1  -1  341.27   10.20
  -3  -1  -1  357.16   10.50
   3   1   1  367.26   12.00
   3   1   1  353.66   11.50
   3   1   1  358.46   12.10
  -4  -1  -1 1107.69   31.60
  -4  -1  -1 1188.08   33.00
  -4  -1  -1 1209.38   33.50
   4   1   1 1186.78   33.50
   4   1   1 1171.58   31.90
   4   1   1 1253.07   33.90
  -5  -1  -1 3605.34   96.49
  -5  -1  -1 3724.23   97.69
   5   1   1 3791.02   98.29
   5   1   1 3648.23   97.59
   5   1   1 3725.53   95.99
  -6  -1  -1  126.59   10.30
  -6  -1  -1  157.98   12.70
   6   1   1  136.69   11.00
   6   1   1  131.99    8.50
   6   1   1  124.99   10.70
  -7  -1  -1  144.39   14.40
   7   1   1  157.68    9.50
   7   1   1  153.88   12.10
   7   1   1  168.08   12.50
  -8  -1  -1  122.19   11.80
   8   1   1  107.49   10.90
   8   1   1  138.59    9.90
   8   1   1   89.49   10.00
  -9  -1  -1  979.50   36.10
   9   1   1  912.81   33.20
   9   1   1  938.01   29.60
   9   1   1  916.71   35.70
 -10  -1  -1   18.00   12.00
  10   1   1   30.00    6.60
  10   1   1   22.80    9.70
  10   1   1   23.00   10.30
 -11  -1  -1  621.74   32.60
  11   1   1  558.94   21.90
  11   1   1  591.54   27.30
  11   1   1  614.34   30.20
 -12  -1  -1    8.10   13.20
  12   1   1    4.80   11.10
  12   1   1   20.90    6.40
  12   1   1  -20.30   17.40
  11  -2  -1  323.37   24.50
  11  -2  -1  364.26   22.00
  11  -2  -1  339.47   19.60
 -11   2   1  392.96   29.90
  10  -2  -1   88.99   11.40
  10  -2  -1   90.39   12.10
  10  -2  -1   57.19   12.40
 -10   2   1   66.19   16.40
   9  -2  -1  100.09   11.60
   9  -2  -1   60.79   12.20
   9  -2  -1   81.19   10.50
  -9   2   1   83.09   15.30
   8  -2  -1  -11.40    7.90
   8  -2  -1   -3.90    6.90
   8  -2  -1    7.80    6.80
  -8   2   1   -1.80   10.90
   7  -2  -1 1033.80   33.80
   7  -2  -1 1043.90   36.60
   7  -2  -1 1043.80   33.80
  -7   2   1 1038.40   37.90
   6  -2  -1 1804.22   53.79
   6  -2  -1 1782.72   51.29
   6  -2  -1 1773.92   51.49
  -6   2   1 1779.92   54.29
   5  -2  -1   17.10    6.30
   5  -2  -1   31.60    6.30
   5  -2  -1   26.50    6.20
  -5   2   1   15.10    8.40
   4  -2  -1   30.00    5.20
   4  -2  -1   22.20    5.10
  -4   2   1   20.30    7.00
   3  -2  -1 3141.99   84.29
   3  -2  -1 3252.47   85.29
   3  -2  -1 3206.38   83.69
  -3   2   1 3201.98   84.89
   2  -2  -1 4060.39  103.99
   2  -2  -1 4005.70  104.59
   2  -2  -1 4196.68  105.49
  -2   2   1 3962.10  105.19
  -2   2   1 4108.49  105.09
  -2   2   1 3915.51  103.79
   1  -2  -1  298.17    9.40
   1  -2  -1  270.27    9.70
   1  -2  -1  246.98    9.70
   1  -2  -1  267.87    8.10
   1  -2  -1  288.37   10.40
  -1   2   1  267.67   10.30
  -1   2   1  263.57    8.10
  -1   2   1  273.47    9.40
   0  -2  -1 2069.89   53.69
   0  -2  -1 2243.48   54.49
   0  -2  -1 2047.00   53.59
   0  -2  -1 2034.00   53.49
   0  -2  -1 2053.19   53.09
   0  -2  -1 2002.70   53.79
   0   2   1 2035.60   53.59
   0   2   1 2004.50   53.39
   0   2   1 1986.30   53.59
   0   2   1 2166.88   53.29
   0   2   1 2063.49   53.89
   0   2   1 2192.18   54.39
  -1  -2  -1    4.70    2.00
  -1  -2  -1    1.90    2.40
  -1  -2  -1    5.50    2.00
  -1  -2  -1    2.70    1.70
   1   2   1    7.80    2.40
   1   2   1    0.60    1.40
   1   2   1   -0.20    1.80
   1   2   1    3.20    1.40
   1   2   1    2.70    1.50
  -2  -2  -1  924.51   24.10
  -2  -2  -1  868.81   24.80
  -2  -2  -1  874.01   23.30
  -2  -2  -1  835.22   24.20
   2   2   1  913.71   24.50
   2   2   1  817.92   23.00
   2   2   1  898.81   24.50
   2   2   1  892.41   23.70
   2   2   1  889.21   24.40
   2   2   1  874.31   24.40
  -3  -2  -1  350.16   12.10
  -3  -2  -1  359.26   11.50
  -3  -2  -1  368.46   12.90
   3   2   1  357.36   12.40
   3   2   1  376.86   11.80
   3   2   1  357.46   12.30
  -4  -2  -1 1424.16   38.20
  -4  -2  -1 1403.36   38.80
   4   2   1 1352.66   36.60
   4   2   1 1389.06   39.00
   4   2   1 1374.46   38.60
  -5  -2  -1 1650.93   44.60
  -5  -2  -1 1449.26   42.00
  -5  -2  -1 1623.94   44.70
   5   2   1 1655.83   45.50
   5   2   1 1601.94   44.80
   5   2   1 1602.04   42.70
  -6  -2  -1   81.19    8.00
  -6  -2  -1   63.89    8.40
   6   2   1   75.79    8.30
   6   2   1   74.09    7.30
   6   2   1   69.79    7.60
  -7  -2  -1  421.06   17.90
  -7  -2  -1  417.96   19.30
   7   2   1  427.96   15.20
   7   2   1  411.26   19.00
   7   2   1  418.16   18.30
  -8  -2  -1  231.48   14.10
  -8  -2  -1  251.37   17.10
   8   2   1  249.88   16.00
   8   2   1  250.97   15.10
   8   2   1  230.48   12.50
  -9  -2  -1  981.30   32.60
   9   2   1 1038.40   31.40
   9   2   1 1036.90   36.70
   9   2   1 1062.29   35.60
 -10  -2  -1   24.50    7.40
 -10  -2  -1   15.70   11.60
  10   2   1   18.80    5.80
  10   2   1   38.60   10.10
  10   2   1   36.60   10.40
 -11  -2  -1  -14.00   11.60
  11   2   1    5.50   10.30
  11   2   1    1.30    5.30
  11   2   1    6.00    9.30
 -12  -2  -1   16.60   16.90
  12   2   1   -1.40    9.60
  12   2   1    1.80   13.80
  12   2   1    4.00    5.70
  10  -3  -1   10.20   10.30
  10  -3  -1   12.30    9.40
  10  -3  -1    0.10    7.50
 -10   3   1   15.70   14.70
   9  -3  -1  312.27   18.60
   9  -3  -1  308.17   22.20
   9  -3  -1  286.07   18.90
  -9   3   1  300.57   26.50
   8  -3  -1   -5.60    9.60
   8  -3  -1    4.50   11.90
  -8   3   1   11.30   11.90
   7  -3  -1  830.82   29.50
   7  -3  -1  849.61   32.70
   7  -3  -1  863.71   30.10
  -7   3   1  853.01   34.30
   6  -3  -1  497.85   20.70
   6  -3  -1  491.05   22.60
   6  -3  -1  509.45   20.20
  -6   3   1  534.55   24.90
   5  -3  -1  135.59   11.40
   5  -3  -1  137.39   12.80
   5  -3  -1  141.19   11.10
  -5   3   1  136.59   12.30
   4  -3  -1  180.98   11.80
   4  -3  -1  169.88   12.20
   4  -3  -1  181.08   11.30
  -4   3   1  209.08   14.70
   3  -3  -1 2205.68   59.29
   3  -3  -1 2172.18   59.99
   3  -3  -1 2250.17   60.99
  -3   3   1 2188.88   62.49
   2  -3  -1 9864.01  252.87
   2  -3  -1 9999.00  251.47
   2  -3  -1 9899.31  251.97
  -2   3   1 9698.03  252.07
   1  -3  -1  120.99    4.70
   1  -3  -1  108.59    6.50
   1  -3  -1  128.69    7.50
  -1   3   1  104.39    6.70
  -1   3   1  119.39    7.90
  -1   3   1  103.89    6.00
   0  -3  -1 1130.89   30.00
   0  -3  -1 1105.69   28.90
   0  -3  -1 1175.78   31.00
   0  -3  -1 1123.69   29.70
   0  -3  -1 1039.40   29.80
   0  -3  -1 1038.20   29.80
   0   3   1 1058.59   29.80
   0   3   1 1065.09   29.30
   0   3   1 1136.09   30.80
   0   3   1 1094.19   30.20
   0   3   1 1113.19   30.10
  -1  -3  -1 1171.18   30.50
  -1  -3  -1 1177.48   31.80
  -1  -3  -1 1112.09   31.40
  -1  -3  -1 1204.48   32.00
  -1  -3  -1 1171.58   30.70
   1   3   1 1144.09   30.30
   1   3   1 1143.19   30.80
   1   3   1 1151.08   30.80
   1   3   1 1128.99   31.60
   1   3   1 1207.58   32.10
   1   3   1 1097.49   31.30
  -2  -3  -1 3493.15   89.59
  -2  -3  -1 3539.65   89.29
  -2  -3  -1 3610.14   91.19
  -2  -3  -1 3442.16   91.19
  -2  -3  -1 3361.26   89.69
   2   3   1 3483.55   89.39
   2   3   1 3603.04   90.89
   2   3   1 3478.65   89.69
  -3  -3  -1  255.17    8.90
  -3  -3  -1  277.47   11.50
   3   3   1  274.97   10.70
   3   3   1  281.87    9.40
   3   3   1  269.17   10.70
   3   3   1  268.97    8.20
   3   3   1  288.17   10.70
  -4  -3  -1  455.45   16.40
   4   3   1  455.35   15.70
   4   3   1  447.36   15.90
  -5  -3  -1   90.39    8.10
  -5  -3  -1  102.49   10.80
   5   3   1   83.49    8.50
   5   3   1   91.19    4.70
   5   3   1  103.09    8.60
  -6  -3  -1  701.93   24.10
  -6  -3  -1  699.13   23.30
   6   3   1  693.23   23.80
   6   3   1  691.53   24.30
   6   3   1  661.63   20.60
  -7  -3  -1  808.22   27.00
  -7  -3  -1  779.62   27.00
   7   3   1  753.62   26.90
   7   3   1  762.62   27.80
   7   3   1  781.22   23.50
  -8  -3  -1  251.97   16.30
  -8  -3  -1  258.07   15.20
   8   3   1  244.28   15.40
   8   3   1  260.27   16.50
   8   3   1  250.27   11.40
  -9  -3  -1  299.37   18.80
  -9  -3  -1  279.57   16.20
   9   3   1  271.77   12.40
   9   3   1  268.97   17.00
   9   3   1  278.47   18.30
 -10  -3  -1   23.50    8.20
 -10  -3  -1   10.40   10.40
  10   3   1   27.90    9.50
  10   3   1   15.10    5.40
  10   3   1   32.40    9.50
 -11  -3  -1  144.89   16.70
 -11  -3  -1  133.79   13.70
  11   3   1  124.09    9.90
  11   3   1  145.49   16.30
  11   3   1  125.89   14.50
 -12  -3  -1  155.08   18.10
  12   3   1  205.78   20.50
  10  -4  -1  186.38   16.60
  10  -4  -1  213.38   18.10
  10  -4  -1  157.38   17.60
 -10   4   1  219.58   30.80
   9  -4  -1  597.94   26.40
   9  -4  -1  579.74   26.40
   9  -4  -1  597.74   29.60
  -9   4   1  595.74   34.10
   8  -4  -1   37.10    9.70
   8  -4  -1   28.00    8.60
   8  -4  -1   49.90   10.90
  -8   4   1   23.90   13.40
   7  -4  -1  350.56   20.40
   7  -4  -1  318.07   17.90
   7  -4  -1  318.97   18.10
  -7   4   1  341.67   24.40
   6  -4  -1   -0.10    6.00
   6  -4  -1    2.40    6.80
   6  -4  -1    2.90    7.10
  -6   4   1   15.50   10.40
   5  -4  -1 1257.77   39.00
   5  -4  -1 1249.07   40.50
   5  -4  -1 1270.17   38.60
  -5   4   1 1276.87   41.60
   4  -4  -1  295.37   14.30
   4  -4  -1  297.37   14.30
   4  -4  -1  306.77   15.80
  -4   4   1  253.67   17.50
   3  -4  -1 1661.13   47.20
  -3   4   1 1671.63   48.30
   2  -4  -1  502.55   20.20
   2  -4  -1  522.35   18.70
   2  -4  -1  546.75   18.00
  -2   4   1  506.55   18.80
   1  -4  -1  943.11   28.00
   1  -4  -1  923.91   27.00
  -1   4   1  911.81   27.30
  -1   4   1  935.51   27.20
   0  -4  -1  536.95   16.90
   0  -4  -1  488.85   15.60
   0  -4  -1  504.65   14.20
   0  -4  -1  527.15   15.90
   0   4   1  509.15   16.00
   0   4   1  464.25   14.80
   0   4   1  489.45   16.40
  -1  -4  -1 1136.89   31.80
  -1  -4  -1 1166.28   32.30
  -1  -4  -1 1057.09   30.60
  -1  -4  -1 1168.78   30.90
   1   4   1 1089.69   31.80
   1   4   1 1134.99   30.80
   1   4   1 1176.68   32.30
  -2  -4  -1 3764.72   96.69
  -2  -4  -1 3485.95   94.69
  -2  -4  -1 3815.52   94.89
  -2  -4  -1 3837.72   96.79
   2   4   1 3740.83   96.29
   2   4   1 3521.55   94.79
   2   4   1 3648.33   94.69
   2   4   1 3712.13   96.59
  -3  -4  -1  486.45   13.80
  -3  -4  -1  480.15   16.90
  -3  -4  -1  433.76   13.80
   3   4   1  456.95   13.70
   3   4   1  477.95   16.10
   3   4   1  483.35   14.20
   3   4   1  455.35   15.90
   3   4   1  500.05   16.30
  -4  -4  -1  104.99   10.30
   4   4   1  111.49    8.00
   4   4   1  100.79    8.20
   4   4   1  109.99    4.80
   4   4   1  113.99    6.70
   4   4   1  104.79    8.20
  -5  -4  -1  128.89    8.50
  -5  -4  -1  112.29   11.00
   5   4   1  102.89    5.30
   5   4   1  139.79   10.30
   5   4   1  109.19    9.50
  -6  -4  -1 2382.76   65.69
  -6  -4  -1 2376.06   63.69
   6   4   1 2308.87   65.79
   6   4   1 2351.26   65.19
   6   4   1 2290.07   61.59
  -7  -4  -1  694.43   25.80
  -7  -4  -1  696.83   24.40
   7   4   1  696.33   25.50
   7   4   1  720.93   26.30
  -8  -4  -1  102.89    9.90
  -8  -4  -1  106.59   10.90
   8   4   1  100.99   11.20
   8   4   1   76.59    7.40
   8   4   1   87.09   10.00
  -9  -4  -1  242.98   16.50
  -9  -4  -1  211.48   16.80
   9   4   1  214.98   17.20
   9   4   1  243.38   16.30
 -10  -4  -1  165.28   15.20
 -10  -4  -1  170.98   18.20
  10   4   1  169.48   16.30
  10   4   1  140.79   16.50
 -11  -4  -1  340.47   24.20
 -11  -4  -1  319.47   19.30
  11   4   1  333.37   22.90
  11   4   1  363.16   21.60
 -12  -4  -1   41.10   13.00
  12   4   1   35.10   13.00
  12   4   1   42.20   11.70
   9  -5  -1  371.46   21.60
   9  -5  -1  399.16   21.70
   9  -5  -1  395.16   25.10
  -9   5   1  342.57   30.10
   8  -5  -1   17.10    9.20
   8  -5  -1    8.30    8.70
   8  -5  -1   21.40    8.50
  -8   5   1   20.30   14.30
   7  -5  -1   79.99   11.50
   7  -5  -1   91.89   10.80
  -7   5   1   89.99   14.90
   6  -5  -1  423.26   19.70
   6  -5  -1  422.36   19.90
   6  -5  -1  442.06   22.00
  -6   5   1  382.66   26.20
   5  -5  -1 1392.36   43.00
   5  -5  -1 1369.16   42.30
   5  -5  -1 1388.06   44.50
  -5   5   1 1408.66   45.60
   4  -5  -1  257.07   15.40
   4  -5  -1  254.27   14.30
   4  -5  -1  254.67   14.10
  -4   5   1  264.67   18.60
   3  -5  -1  501.35   19.30
   3  -5  -1  495.55   18.90
   3  -5  -1  501.95   20.20
  -3   5   1  503.95   21.70
   2  -5  -1   95.99    8.80
   2  -5  -1  102.99    9.90
  -2   5   1  108.59    9.10
   1  -5  -1 2456.45   65.79
   1  -5  -1 2406.86   64.59
  -1   5   1 2326.47   64.59
  -1   5   1 2363.96   64.49
   0  -5  -1 2109.59   56.19
   0  -5  -1 2068.89   55.69
   0  -5  -1 2133.09   57.49
   0   5   1 2047.10   55.89
   0   5   1 2047.00   56.79
  -1  -5  -1 1225.98   35.20
  -1  -5  -1 1272.27   34.30
  -1  -5  -1 1258.77   35.70
   1   5   1 1224.48   35.50
   1   5   1 1184.18   33.80
  -2  -5  -1 1966.70   52.59
  -2  -5  -1 1758.32   50.19
  -2  -5  -1 1966.80   52.69
  -2  -5  -1 1935.01   50.59
   2   5   1 1885.51   50.09
   2   5   1 1912.11   52.39
  -3  -5  -1  163.48    6.90
  -3  -5  -1  171.48   11.20
   3   5   1  163.18   10.10
   3   5   1  161.98    6.90
   3   5   1  173.08    9.50
  -4  -5  -1  468.85   14.60
  -4  -5  -1  487.35   18.80
   4   5   1  451.65   17.80
   4   5   1  494.65   15.40
   4   5   1  473.25   17.80
  -5  -5  -1  457.75   19.10
   5   5   1  453.35   18.40
   5   5   1  446.86   14.40
   5   5   1  446.56   18.00
  -6  -5  -1 1545.05   42.30
  -6  -5  -1 1496.95   45.20
   6   5   1 1467.75   40.40
   6   5   1 1478.25   45.00
   6   5   1 1457.25   44.30
  -7  -5  -1  298.97   17.20
  -7  -5  -1  308.87   14.60
   7   5   1  301.57   16.20
   7   5   1  295.37   16.60
   7   5   1  278.87   11.40
  -8  -5  -1  114.79   12.30
  -8  -5  -1  110.09   11.60
   8   5   1  107.49   11.10
   8   5   1  128.29   13.80
  -9  -5  -1   11.00    7.90
   9   5   1    8.10    7.40
   9   5   1    2.80    6.90
 -10  -5  -1  533.55   25.10
 -10  -5  -1  558.94   25.70
  10   5   1  571.14   26.00
  10   5   1  543.35   27.00
 -11  -5  -1   86.59   12.30
 -11  -5  -1  113.89   14.10
  11   5   1  113.49   14.10
  11   5   1  125.29   14.80
 -12  -5  -1   12.90    8.70
 -12  -5  -1   14.50   11.30
  12   5   1   29.70   11.00
  12   5   1   24.20   10.60
   9  -6  -1  117.69   14.00
   9  -6  -1  122.99   14.20
   9  -6  -1   98.39   15.10
  -9   6   1  176.48   24.50
   8  -6  -1   86.09   12.30
   8  -6  -1   87.99   12.00
   8  -6  -1   86.29   13.70
  -8   6   1   88.49   17.60
   7  -6  -1  146.09   16.70
   7  -6  -1   99.99   11.90
   7  -6  -1  158.88   15.30
  -7   6   1  161.98   17.50
   6  -6  -1  326.97   18.10
   6  -6  -1  325.57   18.10
   6  -6  -1  311.37   23.60
  -6   6   1  291.67   23.90
   5  -6  -1 1575.24   47.70
   5  -6  -1 1508.25   49.40
   5  -6  -1 1576.74   48.20
  -5   6   1 1606.34   51.09
   4  -6  -1    6.80    5.90
   4  -6  -1   12.20    6.20
  -4   6   1   22.60    9.50
   3  -6  -1  550.24   21.00
   3  -6  -1  525.65   21.80
  -3   6   1  537.55   23.30
   2  -6  -1  183.98   11.70
   2  -6  -1  191.58   12.60
  -2   6   1  192.78   14.10
  -2   6   1  183.58   12.40
   1  -6  -1 2940.51   79.89
   1  -6  -1 2897.71   78.49
  -1   6   1 2893.11   79.79
  -1   6   1 2906.81   79.09
   0  -6  -1  603.14   20.10
   0  -6  -1  613.74   20.20
   0  -6  -1  626.04   22.80
   0   6   1  617.44   20.50
   0   6   1  623.94   22.20
  -1  -6  -1  820.62   25.70
  -1  -6  -1  800.32   25.00
   1   6   1  751.02   23.30
   1   6   1  766.82   25.70
  -2  -6  -1  311.87   11.50
  -2  -6  -1  295.27   14.30
  -2  -6  -1  316.37   13.50
   2   6   1  307.77   10.80
   2   6   1  307.37   14.50
  -3  -6  -1 1061.99   29.00
  -3  -6  -1  999.20   32.20
   3   6   1 1020.70   28.30
   3   6   1 1012.70   31.80
   3   6   1 1021.30   31.80
  -4  -6  -1  896.61   25.90
  -4  -6  -1  902.51   30.00
   4   6   1  905.91   29.40
   4   6   1  885.71   29.30
   4   6   1  932.21   26.00
  -5  -6  -1  179.98   13.80
   5   6   1  173.08    9.20
   5   6   1  185.48   12.70
   5   6   1  184.38   12.90
  -6  -6  -1  584.74   21.90
  -6  -6  -1  611.64   24.30
   6   6   1  598.14   18.80
   6   6   1  607.84   23.60
   6   6   1  641.34   24.10
  -7  -6  -1    3.40    7.60
  -7  -6  -1    5.00    5.20
   7   6   1   -1.50    5.90
   7   6   1    2.10    3.70
   7   6   1    4.10    6.40
  -8  -6  -1  313.27   21.40
  -8  -6  -1  326.57   16.00
   8   6   1  300.67   18.70
   8   6   1  312.87   18.00
  -9  -6  -1    2.10    8.80
  -9  -6  -1    2.00    7.10
   9   6   1    3.00    7.70
   9   6   1   11.00    8.30
 -10  -6  -1  455.25   23.70
 -10  -6  -1  438.66   22.30
  10   6   1  422.56   24.00
  10   6   1  443.56   23.80
 -11  -6  -1  273.97   21.20
 -11  -6  -1  314.27   20.80
  11   6   1  281.67   21.60
  11   6   1  303.87   21.40
   8  -7  -1  243.38   21.00
   8  -7  -1  235.38   18.40
  -8   7   1  236.08   26.50
   7  -7  -1  114.59   12.90
   7  -7  -1  105.09   13.60
  -7   7   1   87.49   16.20
   6  -7  -1  350.16   19.50
   6  -7  -1  325.37   20.70
  -6   7   1  291.87   24.60
   5  -7  -1  365.06   19.00
  -5   7   1  353.26   23.80
   4  -7  -1  109.59   12.40
   4  -7  -1  106.59   10.30
  -4   7   1  112.19   11.60
  -4   7   1   89.49   11.90
   3  -7  -1  122.39   12.10
   3  -7  -1  136.89   11.60
  -3   7   1  112.09   11.50
  -3   7   1  117.19   12.00
   2  -7  -1  349.37   16.90
   2  -7  -1  320.87   15.50
  -2   7   1  304.97   16.70
  -2   7   1  342.57   17.20
   1  -7  -1 2238.58   63.39
   1  -7  -1 2205.28   61.69
  -1   7   1 2190.78   61.59
  -1   7   1 2196.68   62.59
   0  -7  -1  249.88   13.40
   0  -7  -1  252.77   12.20
   0  -7  -1  253.17   12.50
   0   7   1  260.87   13.30
   0   7   1  249.68   15.10
  -1  -7  -1  451.85   17.90
  -1  -7  -1  441.46   17.50
  -1  -7  -1  436.26   16.20
   1   7   1  440.96   19.20
   1   7   1  429.96   15.70
  -2  -7  -1   33.40    4.90
  -2  -7  -1   34.10    6.20
  -2  -7  -1   32.50    7.10
   2   7   1   25.60    7.60
   2   7   1   30.30    4.10
  -3  -7  -1 2252.57   59.69
  -3  -7  -1 2221.18   62.49
   3   7   1 2152.98   58.19
   3   7   1 2200.68   62.39
   3   7   1 2215.58   62.59
  -4  -7  -1 1063.99   34.00
  -4  -7  -1 1174.28   37.00
   4   7   1 1194.78   32.20
   4   7   1 1173.78   36.80
   4   7   1 1161.88   36.60
  -5  -7  -1   66.69    6.90
  -5  -7  -1   65.49    9.70
   5   7   1   61.19    8.60
   5   7   1   66.09    6.90
   5   7   1   57.69    8.00
  -6  -7  -1  130.89   12.20
  -6  -7  -1  108.59   10.90
   6   7   1  132.49   12.80
   6   7   1  128.79    8.20
   6   7   1  144.89   13.00
  -7  -7  -1  353.46   14.90
  -7  -7  -1  345.07   19.50
   7   7   1  323.97   12.90
   7   7   1  333.67   18.70
   7   7   1  352.06   19.10
  -8  -7  -1  635.64   27.30
  -8  -7  -1  630.34   22.50
   8   7   1  647.74   26.80
   8   7   1  607.94   27.20
  -9  -7  -1   -7.20    6.40
  -9  -7  -1   -2.70    8.80
   9   7   1   -1.90    7.90
   9   7   1    2.40    8.10
 -10  -7  -1  233.78   19.60
 -10  -7  -1  244.68   26.50
  10   7   1  250.97   19.80
  10   7   1  220.68   18.90
 -11  -7  -1    4.30    8.90
 -11  -7  -1   11.20   10.20
  11   7   1   12.10   10.10
  11   7   1   -6.00    8.10
   8  -8  -1  481.75   25.60
  -8   8   1  457.95   25.70
  -8   8   1  544.35   32.10
   7  -8  -1  107.19   13.90
   7  -8  -1   84.99   12.00
  -7   8   1   88.99   15.90
  -7   8   1   89.19   13.20
   6  -8  -1  197.88   17.80
   6  -8  -1  178.98   16.70
  -6   8   1  210.78   18.30
  -6   8   1  205.78   22.60
   5  -8  -1    6.50    7.50
   5  -8  -1    5.50    7.30
  -5   8   1    3.40   10.80
  -5   8   1   -0.60    9.00
   4  -8  -1  578.54   29.20
   4  -8  -1  545.75   23.80
  -4   8   1  579.14   27.70
  -4   8   1  602.84   27.60
   3  -8  -1  693.73   27.20
  -3   8   1  690.23   27.60
  -3   8   1  660.63   27.00
   2  -8  -1  496.95   20.40
   2  -8  -1  496.15   21.80
  -2   8   1  521.05   22.40
  -2   8   1  528.85   22.90
   1  -8  -1 1071.09   34.90
   1  -8  -1 1113.49   36.60
  -1   8   1 1164.98   37.10
  -1   8   1 1122.39   35.20
   0  -8  -1   33.30    6.50
   0  -8  -1   20.70    5.40
   0  -8  -1   24.40    6.10
   0   8   1   17.30    5.90
   0   8   1   28.10    8.30
  -1  -8  -1  574.44   22.10
  -1  -8  -1  583.64   21.30
  -1  -8  -1  566.64   20.20
   1   8   1  557.34   19.20
   1   8   1  585.54   23.40
  -2  -8  -1   97.69    8.00
  -2  -8  -1   95.89    9.90
  -2  -8  -1   81.19    8.70
   2   8   1   79.49    6.80
   2   8   1  100.49   10.80
  -3  -8  -1 2171.98   63.89
  -3  -8  -1 2243.58   63.69
  -3  -8  -1 2287.37   60.99
   3   8   1 2195.68   58.99
   3   8   1 2220.08   64.19
   3   8   1 2247.38   64.09
  -4  -8  -1  525.85   17.70
  -4  -8  -1  534.85   22.20
   4   8   1  483.25   21.80
   4   8   1  514.15   21.80
   4   8   1  533.05   16.50
  -5  -8  -1  149.88   14.60
  -5  -8  -1  169.78    9.50
   5   8   1  184.98   13.80
   5   8   1  181.58    8.80
   5   8   1  176.58   20.60
  -6  -8  -1    5.00    3.90
  -6  -8  -1    5.60    8.10
   6   8   1    7.80    6.30
   6   8   1    5.50    7.30
  -7  -8  -1  914.61   27.50
  -7  -8  -1  930.41   33.90
   7   8   1  863.61   26.90
   7   8   1  898.01   33.20
   7   8   1  885.11   33.60
  -8  -8  -1  414.76   17.00
  -8  -8  -1  424.36   23.00
   8   8   1  444.26   23.40
   8   8   1  401.56   22.20
  -9  -8  -1   -1.90    9.90
  -9  -8  -1   -1.60    6.30
   9   8   1   -6.50    8.20
   9   8   1   12.40    9.40
 -10  -8  -1   27.30   11.10
 -10  -8  -1   24.00    8.10
  10   8   1   31.20   10.60
  10   8   1   15.00   10.10
 -11  -8  -1   47.80    9.80
  11   8   1   39.30   11.60
  11   8   1   26.70   11.20
   7  -9  -1    2.00    9.50
   7  -9  -1    3.20    8.40
  -7   9   1    8.20   10.70
   6  -9  -1    5.00    7.80
   6  -9  -1   12.60    8.70
  -6   9   1   16.40   12.20
  -6   9   1    5.90   10.50
   5  -9  -1    4.80    8.20
   5  -9  -1    2.50    7.00
  -5   9   1   10.80   11.20
  -5   9   1  -12.40    9.50
   4  -9  -1  849.81   31.20
   4  -9  -1  820.22   32.70
  -4   9   1  796.62   32.40
  -4   9   1  826.72   33.70
   3  -9  -1  490.55   21.30
   3  -9  -1  455.45   22.50
  -3   9   1  444.66   23.10
  -3   9   1  470.35   23.20
   2  -9  -1   55.19    8.60
   2  -9  -1   71.09    9.90
  -2   9   1   70.49   11.00
  -2   9   1   76.19   10.00
   1  -9  -1    2.70    4.80
   1  -9  -1    9.10    6.10
  -1   9   1    7.10    6.50
  -1   9   1    5.10    8.30
   0  -9  -1  563.04   21.30
   0  -9  -1  556.44   22.90
   0   9   1  520.85   20.20
   0   9   1  569.04   24.30
  -1  -9  -1  932.71   32.70
  -1  -9  -1  955.60   31.00
  -1  -9  -1  971.60   30.70
   1   9   1  910.11   28.90
   1   9   1 1016.80   34.10
  -2  -9  -1   56.09    8.60
  -2  -9  -1   46.50    6.10
  -2  -9  -1   48.90    8.00
   2   9   1   69.29   10.40
   2   9   1   60.59    6.40
  -3  -9  -1  538.15   22.30
  -3  -9  -1  526.95   19.00
   3   9   1  520.75   23.20
   3   9   1  520.35   22.10
   3   9   1  507.35   16.50
  -4  -9  -1   -6.20    3.60
  -4  -9  -1   -0.60    7.20
   4   9   1    7.20    6.50
   4   9   1    7.00    3.10
   4   9   1    2.90    7.40
  -5  -9  -1  482.65   26.90
  -5  -9  -1  482.15   17.60
   5   9   1  494.35   22.80
   5   9   1  453.85   27.00
   5   9   1  487.75   15.80
  -6  -9  -1    2.90    8.30
  -6  -9  -1    4.70    4.60
  -6  -9  -1    6.20    3.60
   6   9   1    4.60    6.50
   6   9   1    7.90    8.20
  -7  -9  -1  407.86   15.90
  -7  -9  -1  470.05   24.10
   7   9   1  490.75   23.30
   7   9   1  441.16   16.70
   7   9   1  463.45   23.00
  -8  -9  -1  256.77   13.10
  -8  -9  -1  316.47   21.30
   8   9   1  289.77   20.00
   8   9   1  257.87   19.50
  -9  -9  -1   49.50    7.50
  -9  -9  -1   32.90   12.00
   9   9   1   69.89   12.20
   9   9   1   33.40   18.60
 -10  -9  -1   58.19   13.30
 -10  -9  -1   44.10    8.30
  10   9   1   71.89   13.70
  10   9   1   62.19   12.70
   6 -10  -1  283.87   21.50
   6 -10  -1  251.07   19.40
  -6  10   1  288.87   23.90
  -6  10   1  281.57   21.70
   5 -10  -1  123.69   14.70
   5 -10  -1  175.98   15.70
  -5  10   1  119.39   14.80
  -5  10   1  133.99   15.30
   4 -10  -1  761.12   31.60
   4 -10  -1  711.03   29.70
  -4  10   1  698.63   31.30
  -4  10   1  749.73   31.60
   3 -10  -1   12.20    7.50
   3 -10  -1    7.40    7.60
  -3  10   1   13.30   10.50
  -3  10   1   16.90    9.10
   2 -10  -1  140.19   14.10
   2 -10  -1  136.89   12.90
  -2  10   1  155.98   15.00
  -2  10   1  144.39   14.40
   1 -10  -1    0.80    5.40
   1 -10  -1    3.30    5.80
  -1  10   1   -4.20    8.60
  -1  10   1    5.90    6.40
   0 -10  -1 1383.76   43.40
   0 -10  -1 1433.26   45.90
   0  10   1 1418.26   46.40
   0  10   1 1380.56   41.80
  -1 -10  -1  921.41   33.20
  -1 -10  -1  925.71   30.80
  -1 -10  -1  928.11   30.60
   1  10   1  881.31   28.20
   1  10   1  943.11   34.80
  -2 -10  -1    5.30    6.00
  -2 -10  -1   11.40    4.80
  -2 -10  -1   11.20    7.50
   2  10   1   24.50    9.40
  -3 -10  -1  108.29    9.20
  -3 -10  -1  121.69   12.00
   3  10   1  104.19    6.80
   3  10   1  135.59   13.90
   3  10   1  112.19   12.00
  -4 -10  -1  317.57   23.20
  -4 -10  -1  312.77   14.20
   4  10   1  312.57   11.30
   4  10   1  332.77   20.10
   4  10   1  305.97   18.50
  -5 -10  -1  899.31   29.00
  -5 -10  -1  931.11   34.30
   5  10   1  916.61   34.60
   5  10   1  914.81   34.50
  -6 -10  -1   34.00    6.20
  -6 -10  -1   30.40   10.20
   6  10   1   28.10    9.40
   6  10   1   42.30   10.20
  -7 -10  -1  204.78   18.40
  -7 -10  -1  195.08    9.50
   7  10   1  197.38   11.40
   7  10   1  217.58   17.30
   7  10   1  213.98   18.20
  -8 -10  -1    3.30   10.30
  -8 -10  -1    4.50    4.40
   8  10   1    9.60    9.20
   8  10   1    4.50    9.10
   8  10   1   -5.30    4.30
  -9 -10  -1  266.27   22.50
  -9 -10  -1  256.97   16.00
   9  10   1  318.07   21.90
   9  10   1  234.08   21.20
 -10 -10  -1    0.70   10.90
  10  10   1    2.40   10.10
  10  10   1   14.20   10.10
   4 -11  -1   92.79   12.70
   4 -11  -1  101.89   13.60
  -4  11   1  122.79   15.10
  -4  11   1  128.69   14.10
   3 -11  -1   77.89   11.60
   3 -11  -1   72.09   10.40
  -3  11   1   63.19   13.30
  -3  11   1   73.19   10.60
   2 -11  -1  307.57   19.30
   2 -11  -1  260.07   17.20
  -2  11   1  294.17   18.50
  -2  11   1  256.57   21.10
   1 -11  -1    2.40    5.70
   1 -11  -1    3.70    7.20
  -1  11   1    1.70    6.50
  -1  11   1  -13.90    9.20
   0 -11  -1  510.05   24.40
   0 -11  -1  527.65   22.40
   0  11   1  559.54   26.60
   0  11   1  529.05   20.20
  -1 -11  -1  131.49   14.10
  -1 -11  -1  139.09   11.50
  -1 -11  -1  119.89   12.70
   1  11   1  172.98   15.70
   1  11   1  135.19    9.30
  -2 -11  -1  132.29   10.90
  -2 -11  -1  138.99   13.60
  -2 -11  -1  127.39   11.90
   2  11   1  134.39   14.60
   2  11   1  120.79    7.90
  -3 -11  -1   28.00    7.60
  -3 -11  -1   18.60    8.60
   3  11   1   28.20    7.80
   3  11   1   20.70   10.30
  -4 -11  -1  514.95   24.20
  -4 -11  -1  504.55   19.90
   4  11   1  475.25   25.20
   4  11   1  519.95   26.00
  -5 -11  -1  607.44   26.70
  -5 -11  -1  559.24   21.40
   5  11   1  572.64   26.80
   5  11   1  537.95   27.40
  -6 -11  -1   -3.70    9.00
  -6 -11  -1   -2.20    4.90
   6  11   1    1.70    9.20
   6  11   1    4.30    8.00
  -7 -11  -1  104.09   14.40
   7  11   1  106.29   13.50
   7  11   1  130.59   10.20
   7  11   1  112.49   14.60
  -8 -11  -1   96.59   14.60
   8  11   1   85.29   13.20
   8  11   1  100.99    9.50
   8  11   1  101.09   14.50
  -9 -11  -1  331.77   24.50
   9  11   1  299.17   23.00
   9  11   1  348.37   24.50
   3 -12  -1  445.86   34.00
   3 -12  -1  373.86   21.20
  -3  12   1  391.56   25.70
  -3  12   1  357.36   20.60
   2 -12  -1  329.37   19.40
   2 -12  -1  357.36   21.60
  -2  12   1  311.47   18.40
  -2  12   1  327.07   23.80
   1 -12  -1   55.99   10.10
   1 -12  -1   56.49    8.90
  -1  12   1   16.80   11.30
  -1  12   1   46.30    8.40
   0 -12  -1  180.48   16.10
   0 -12  -1  169.38   14.10
   0  12   1  157.38   16.30
   0  12   1  153.68   11.00
  -1 -12  -1   -2.00    6.70
  -1 -12  -1    3.20    6.10
   1  12   1    6.00   10.70
   1  12   1   -0.40    3.80
  -2 -12  -1  478.45   23.70
  -2 -12  -1  497.25   22.70
  -2 -12  -1  461.15   20.90
   2  12   1  489.55   26.60
   2  12   1  437.66   15.90
  -3 -12  -1   47.30    7.80
  -3 -12  -1   48.90   10.20
   3  12   1   49.90   12.40
   3  12   1   61.09   17.70
  -4 -12  -1  267.47   15.20
  -4 -12  -1  277.17   19.60
   4  12   1  259.77   21.70
   4  12   1  233.18   18.20
  -5 -12  -1  167.98   17.70
  -5 -12  -1  156.78   12.40
   5  12   1  149.39   16.40
   5  12   1  141.59   16.10
  -6 -12  -1   61.09    7.90
  -6 -12  -1   42.70   11.90
   6  12   1   46.50   10.70
   6  12   1   77.19   13.40
  -7 -12  -1   21.60   11.10
   7  12   1   28.10   14.20
   7  12   1   12.90    8.50
  -8 -12  -1   28.80   12.80
   8  12   1   41.50   10.80
   8  12   1   35.10    8.50
   8  12   1   32.50   12.00
   1 -13  -1   63.69    9.90
  -1  13   1   66.49    8.20
   0 -13  -1   48.30    9.20
   0 -13  -1   38.60    9.90
   0  13   1   42.10   12.00
   0  13   1   25.30    6.00
  -1 -13  -1   73.89   12.20
  -1 -13  -1   93.59   11.00
   1  13   1  100.39   15.10
  -2 -13  -1  405.66   21.80
  -2 -13  -1  415.06   20.40
   2  13   1  407.06   25.90
  -3 -13  -1   17.70    6.70
  -3 -13  -1   15.40    9.30
   3  13   1    9.00   11.20
  -4 -13  -1  158.58   17.70
  -4 -13  -1  147.69   13.10
   4  13   1  164.48   18.00
  -5 -13  -1    2.70    9.80
  -5 -13  -1   -3.50    5.10
  -6 -13  -1  187.98   13.60
   6  13   1  207.38   21.50
   6  12  -2   44.10   13.70
  -6 -12   2   35.20   12.00
   5  12  -2   37.20   13.50
  -5 -12   2   19.60    7.80
  -5 -12   2   11.90   10.40
  -4 -12   2   16.90    7.30
  -4 -12   2   14.80    9.80
   3  12  -2  213.08   20.80
  -3 -12   2  187.88   15.10
  -3 -12   2  213.68   17.70
   2  12  -2  256.07   23.90
  -2 -12   2  228.78   17.10
  -2 -12   2  213.88   16.10
   1  12  -2   27.40   13.10
  -1 -12   2   18.60    8.00
  -1 -12   2   24.50    8.00
   0  12  -2   98.79   16.70
   0 -12   2   99.09   11.50
  -1  12  -2    5.40   12.80
   1 -12   2   -0.40    9.20
  -2  12  -2  143.99   18.30
   2 -12   2  114.59   12.60
   7  11  -2  219.58   15.40
   7  11  -2  246.18   26.30
   6  11  -2   29.60   12.60
  -6 -11   2    4.80    9.70
   5  11  -2  168.48   17.90
  -5 -11   2  170.68   14.00
  -5 -11   2  147.79   15.00
   4  11  -2   -2.10   10.80
  -4 -11   2   11.70    9.20
  -4 -11   2    5.40    6.10
   3  11  -2  788.02   35.50
  -3 -11   2  799.42   29.50
  -3 -11   2  796.32   31.10
   2  11  -2  158.48   17.50
  -2 -11   2  165.88   15.70
  -2 -11   2  173.98   14.00
   1  11  -2   73.59   14.40
  -1 -11   2   98.09   10.30
  -1 -11   2   75.19   10.00
   0  11  -2   15.50   12.00
   0 -11   2   22.70    8.20
  -1  11  -2  165.18   18.40
  -1  11  -2  144.09    9.70
   1 -11   2  167.68   16.00
   1 -11   2  184.08   15.00
  -2  11  -2  187.28   19.00
  -2  11  -2  186.18   12.60
   2 -11   2  157.78   16.00
   2 -11   2  171.28   15.40
  -3  11  -2    1.10   12.80
  -3  11  -2    9.80    7.00
   3 -11   2    2.00    7.70
  -4  11  -2  110.49   16.60
  -4  11  -2  109.19   11.90
   4 -11   2  132.39   15.30
   4 -11   2  127.39   13.80
   8  10  -2  111.59   19.40
   8  10  -2  122.99   12.80
   7  10  -2  129.59   12.80
   7  10  -2  131.49   15.90
  -7 -10   2  121.79   14.60
   6  10  -2   25.00   11.60
   6  10  -2   36.20   10.10
  -6 -10   2   37.50   11.10
   5  10  -2  177.48   17.30
   5  10  -2  161.38   15.20
  -5 -10   2  200.78   13.60
  -5 -10   2  172.48   17.40
   4  10  -2   20.30    7.40
   4  10  -2   10.40   10.70
  -4 -10   2   22.30    6.60
  -4 -10   2   20.70    8.90
   3  10  -2  545.85   27.20
   3  10  -2  457.95   22.70
  -3 -10   2  529.85   23.60
  -3 -10   2  533.85   21.70
   2  10  -2   99.99   14.50
   2  10  -2   84.69   14.90
  -2 -10   2  105.79   17.10
  -2 -10   2   79.39    8.70
   1  10  -2  147.29   16.10
  -1 -10   2  158.58   13.30
  -1 -10   2  159.08   12.80
   0  10  -2   11.00   11.00
   0 -10   2    6.50    6.70
   0 -10   2    5.40    6.20
   0 -10   2    5.70    6.10
  -1  10  -2  513.45   19.30
  -1  10  -2  587.24   29.30
   1 -10   2  554.74   23.60
   1 -10   2  548.05   24.00
  -2  10  -2  416.36   18.30
  -2  10  -2  338.17   25.40
   2 -10   2  396.26   20.20
   2 -10   2  398.66   20.30
  -3  10  -2   13.60   12.30
  -3  10  -2   -4.00    7.40
   3 -10   2    2.40    6.90
   3 -10   2    2.30    6.70
  -4  10  -2    9.90    9.10
  -4  10  -2    7.70   11.80
   4 -10   2   10.60    8.00
   4 -10   2   21.00    8.30
  -5  10  -2  134.39   14.80
   5 -10   2  175.18   17.00
   5 -10   2  174.58   17.10
   9   9  -2   72.29   13.40
   9   9  -2   37.30   12.20
   9   9  -2   53.49    8.80
   8   9  -2   13.60   10.50
   8   9  -2   13.10    9.30
   8   9  -2   20.20    7.30
  -8  -9   2   11.30   10.00
   7   9  -2   41.00    9.50
   7   9  -2    6.20    7.20
   7   9  -2   24.40   10.40
  -7  -9   2   26.80   10.60
   6   9  -2  123.69   13.90
   6   9  -2  110.49   13.70
  -6  -9   2  125.99   13.40
   5   9  -2  468.25   25.00
   5   9  -2  487.55   22.80
  -5  -9   2  490.65   20.10
  -5  -9   2  522.45   23.80
   4   9  -2    7.80    6.00
   4   9  -2   24.10    9.90
  -4  -9   2   16.10    8.10
  -4  -9   2   14.30    5.70
   3   9  -2  350.16   21.30
   3   9  -2  341.77   17.80
  -3  -9   2  346.97   18.20
  -3  -9   2  342.77   16.30
   2   9  -2   69.69   12.00
   2   9  -2   41.60    7.70
  -2  -9   2   40.40    7.10
  -2  -9   2   42.70    8.10
   1   9  -2  735.83   30.30
   1   9  -2  670.83   26.00
  -1  -9   2  754.22   25.70
   0   9  -2  -25.20    8.30
   0   9  -2    3.10    3.50
   0  -9   2   -6.80    5.00
   0  -9   2    0.70    5.50
   0  -9   2   -3.10    4.80
  -1   9  -2  685.13   23.60
  -1   9  -2  742.03   31.20
   1  -9   2  724.33   26.60
   1  -9   2  727.43   27.00
  -2   9  -2  193.08   19.00
  -2   9  -2  202.78   14.00
   2  -9   2  186.58   13.90
   2  -9   2  173.38   13.60
  -3   9  -2   58.79   12.90
  -3   9  -2   49.90    9.80
   3  -9   2   65.19    9.20
   3  -9   2   63.19    9.00
  -4   9  -2   -6.70   10.90
  -4   9  -2    8.30   13.10
   4  -9   2    1.60    6.90
   4  -9   2   -0.10    6.60
  -5   9  -2  354.06   23.10
  -5   9  -2  397.46   26.10
   5  -9   2  369.76   20.80
   5  -9   2  380.96   21.10
  -6   9  -2  408.76   26.80
  -6   9  -2  389.06   26.20
   6  -9   2  470.45   28.90
   6  -9   2  398.46   22.60
  10   8  -2   83.39   12.60
  10   8  -2  128.19   12.30
 -10  -8   2   93.89   14.60
   9   8  -2   16.90    9.70
   9   8  -2   -4.00    8.80
   9   8  -2    1.30    6.70
  -9  -8   2   10.80   10.30
   8   8  -2  215.78   19.00
   8   8  -2  195.28   18.50
   8   8  -2  214.98   14.10
  -8  -8   2  236.68   19.00
   7   8  -2    3.40    7.80
   7   8  -2    6.10    9.00
   7   8  -2   22.00    6.90
  -7  -8   2   -5.70    8.40
   6   8  -2 1104.89   35.20
   6   8  -2 1104.59   39.30
   6   8  -2 1149.98   39.90
  -6  -8   2 1172.98   39.30
   5   8  -2  342.87   20.10
   5   8  -2  340.17   18.30
  -5  -8   2  379.16   19.40
  -5  -8   2  354.66   16.10
   4   8  -2   31.40    7.00
   4   8  -2   23.00    9.10
  -4  -8   2   28.10    6.00
  -4  -8   2   31.60    8.20
   3   8  -2   74.09    9.30
   3   8  -2   60.49   10.40
  -3  -8   2   70.39    9.20
  -3  -8   2   59.09    6.90
   2   8  -2  470.85   20.00
   2   8  -2  500.25   23.50
  -2  -8   2  507.35   19.00
  -2  -8   2  486.65   20.00
   1   8  -2 1307.57   43.60
  -1  -8   2 1360.76   40.30
  -1  -8   2 1311.47   39.60
   0   8  -2    1.10    8.50
   0   8  -2    2.10    3.80
   0  -8   2    2.10    4.80
   0  -8   2   10.60    5.20
   0  -8   2   -0.20    4.50
  -1   8  -2  580.64   26.00
  -1   8  -2  543.85   23.50
   1  -8   2  551.04   21.50
   1  -8   2  571.54   22.00
  -2   8  -2   15.90    7.50
   2  -8   2   17.10    9.60
   2  -8   2    7.40    6.20
  -3   8  -2  562.04   26.00
  -3   8  -2  513.75   23.10
   3  -8   2  532.95   22.00
   3  -8   2  525.85   22.00
  -4   8  -2   16.00    9.80
  -4   8  -2   31.90   11.20
   4  -8   2   28.20    7.20
   4  -8   2   24.50    7.30
  -5   8  -2  208.88   20.50
  -5   8  -2  245.28   21.20
   5  -8   2  214.88   16.30
   5  -8   2  239.58   16.70
  -6   8  -2  145.39   16.10
  -6   8  -2  155.88   17.00
   6  -8   2  171.88   15.80
   6  -8   2  119.29   13.40
  -7   8  -2   26.70   12.20
  -7   8  -2   26.60   13.80
   7  -8   2   24.10    9.50
   7  -8   2   25.20    9.60
  10   7  -2  114.29   14.20
  10   7  -2  111.59   14.80
  10   7  -2   96.99   15.80
 -10  -7   2  117.09   14.10
 -10  -7   2  142.39   13.50
   9   7  -2   21.10    9.50
   9   7  -2   21.20    9.50
   9   7  -2   26.10    7.50
  -9  -7   2   26.80    7.00
  -9  -7   2   38.30   10.90
   8   7  -2  589.54   27.00
   8   7  -2  499.95   21.20
   8   7  -2  538.65   25.50
  -8  -7   2  546.95   25.50
  -8  -7   2  569.34   21.30
   7   7  -2   22.90    6.80
   7   7  -2   14.30    8.90
   7   7  -2   22.40    9.00
  -7  -7   2   31.70    9.40
   6   7  -2  503.75   19.50
   6   7  -2  512.05   22.90
   6   7  -2  442.16   32.50
  -6  -7   2  486.05   22.40
   5   7  -2  238.28   14.90
   5   7  -2  197.48   15.50
  -5  -7   2  202.48   14.70
   4   7  -2   59.49    9.60
   4   7  -2   61.79    8.20
  -4  -7   2   74.29    9.00
  -4  -7   2   60.59    6.60
   3   7  -2   37.70    9.00
   3   7  -2   31.60    6.70
  -3  -7   2   39.90    6.10
  -3  -7   2   46.70    7.80
   2   7  -2 1160.48   36.90
   2   7  -2 1190.88   39.00
  -2  -7   2 1231.78   35.60
  -2  -7   2 1163.38   36.30
   1   7  -2 1225.78   40.30
  -1  -7   2 1228.48   36.90
  -1  -7   2 1288.37   37.40
  -1  -7   2 1225.18   37.90
   0   7  -2   11.70    8.30
   0   7  -2    7.10    4.30
   0  -7   2    9.60    5.00
   0  -7   2    4.90    4.70
   0  -7   2    9.10    4.60
  -1   7  -2  350.46   15.30
  -1   7  -2  351.26   19.50
   1  -7   2  357.76   15.70
   1  -7   2  377.86   16.10
  -2   7  -2  287.47   18.00
  -2   7  -2  280.47   15.30
   2  -7   2  271.77   14.20
   2  -7   2  266.07   14.00
  -3   7  -2 1486.15   47.80
  -3   7  -2 1493.15   46.20
   3  -7   2 1523.35   45.90
   3  -7   2 1534.75   45.80
  -4   7  -2  117.29   13.20
  -4   7  -2  109.09   12.80
   4  -7   2  116.69   11.40
   4  -7   2  122.39   11.60
  -5   7  -2  235.98   20.70
   5  -7   2  274.47   16.10
   5  -7   2  264.37   16.50
  -6   7  -2   27.00   12.40
   6  -7   2   18.40    7.90
   6  -7   2   28.80    8.30
  -7   7  -2  551.74   30.60
   7  -7   2  514.65   25.20
   7  -7   2  541.35   24.70
  -8   7  -2   77.69   16.60
   8  -7   2   70.49   18.70
   8  -7   2   86.19   11.40
  11   6  -2    4.80    9.60
  11   6  -2   38.30    7.90
 -11  -6   2   19.70    9.40
 -11  -6   2   41.50   16.90
  10   6  -2   16.70    9.40
  10   6  -2   27.70   11.50
  10   6  -2   44.60    8.60
 -10  -6   2   15.50   10.00
 -10  -6   2   38.60    8.80
   9   6  -2  329.57   20.70
   9   6  -2  369.26   17.70
   9   6  -2  360.26   16.00
   9   6  -2  360.46   21.90
  -9  -6   2  363.66   21.10
  -9  -6   2  355.06   18.00
   8   6  -2  112.29   11.40
   8   6  -2  102.59   11.80
   8   6  -2   96.49    9.00
   8   6  -2   97.49   12.20
  -8  -6   2   80.89   11.30
  -8  -6   2   75.59    8.30
   7   6  -2  209.18   16.50
   7   6  -2  247.18   25.20
   7   6  -2  254.17   13.60
  -7  -6   2  234.78   16.60
  -7  -6   2  233.58   11.70
   6   6  -2  417.76   20.10
   6   6  -2  398.16   17.00
   6   6  -2  451.35   20.30
  -6  -6   2  442.96   20.10
  -6  -6   2  421.66   14.50
   5   6  -2  101.59   10.50
   5   6  -2  120.59   11.50
   5   6  -2   88.49    9.30
  -5  -6   2  100.09   10.10
   4   6  -2 1295.07   40.60
   4   6  -2 1334.67   41.30
  -4  -6   2 1346.17   40.50
  -4  -6   2 1308.17   38.30
   3   6  -2    8.60    7.30
   3   6  -2    0.50    4.60
  -3  -6   2    1.80    4.20
  -3  -6   2    3.20    5.90
   2   6  -2  911.31   29.30
   2   6  -2  910.01   31.00
  -2  -6   2  938.81   28.10
  -2  -6   2  911.71   29.00
  -1  -6   2  677.23   22.00
  -1  -6   2  657.23   22.40
  -1  -6   2  661.13   22.10
   0   6  -2  327.97   17.20
   0   6  -2  294.07   11.80
   0  -6   2  299.97   13.20
   0  -6   2  326.47   13.60
   0  -6   2  304.07   13.90
  -1   6  -2  186.78   15.00
  -1   6  -2  201.98   11.70
   1  -6   2  207.88   11.30
   1  -6   2  191.38   11.00
  -2   6  -2 1410.46   47.80
  -2   6  -2 1570.04   46.90
   2  -6   2 1580.34   44.80
   2  -6   2 1554.74   44.80
  -3   6  -2 2409.46   68.19
  -3   6  -2 2443.46   69.69
   3  -6   2 2454.25   67.99
   3  -6   2 2405.46   67.79
  -4   6  -2   25.90    9.90
   4  -6   2   18.30    5.80
   4  -6   2   20.50    6.10
  -5   6  -2   93.79   13.00
   5  -6   2   65.39    8.70
   5  -6   2   82.59   15.60
  -6   6  -2  163.78   16.90
   6  -6   2  156.78   13.30
   6  -6   2  167.38   14.00
   6  -6   2  168.78   16.20
  -7   6  -2  429.56   28.70
   7  -6   2  437.86   24.00
   7  -6   2  434.46   21.60
   7  -6   2  493.65   23.10
  -8   6  -2  216.58   20.90
   8  -6   2  189.18   17.20
   8  -6   2  176.98   15.70
   8  -6   2  139.19   15.70
   9  -6   2   10.50   14.00
   9  -6   2   35.10   11.20
   9  -6   2   27.10    8.80
  11   5  -2   74.89    9.60
  11   5  -2   98.49   13.20
  11   5  -2  101.49   14.50
 -11  -5   2   74.49   11.80
 -11  -5   2   90.49   12.10
  10   5  -2    6.30    8.50
  10   5  -2    9.10   12.20
  10   5  -2    3.70    6.80
 -10  -5   2   12.90    9.00
 -10  -5   2    3.80    9.50
   9   5  -2  358.56   18.00
   9   5  -2  432.26   22.80
   9   5  -2  351.46   20.20
  -9  -5   2  365.26   19.60
  -9  -5   2  344.37   20.70
   8   5  -2  957.80   28.40
   8   5  -2  910.91   34.10
   8   5  -2  865.61   29.70
   8   5  -2  913.01   32.50
  -8  -5   2  911.71   32.60
  -8  -5   2  890.31   29.80
   7   5  -2    8.80    7.90
   7   5  -2    5.80    5.60
   7   5  -2   17.90    7.50
  -7  -5   2   21.30    8.00
  -7  -5   2   -1.80    5.60
   6   5  -2  564.34   22.80
   6   5  -2  586.04   20.40
   6   5  -2  550.44   23.00
  -6  -5   2  583.44   22.80
  -6  -5   2  557.74   19.10
   5   5  -2 1078.29   32.60
   5   5  -2 1128.09   35.00
   5   5  -2 1105.99   35.30
  -5  -5   2 1068.89   30.40
  -5  -5   2 1068.09   34.50
   4   5  -2 1889.01   53.79
   4   5  -2 1875.81   53.89
  -4  -5   2 1857.51   51.59
  -4  -5   2 1866.31   53.39
   3   5  -2  139.29   11.90
   3   5  -2  124.89    9.50
  -3  -5   2  130.19    8.20
  -3  -5   2  131.19   10.30
   2   5  -2  386.36   15.20
   2   5  -2  415.76   17.30
  -2  -5   2  379.06   14.10
  -2  -5   2  389.26   15.40
   1   5  -2   10.10    6.20
   1   5  -2   12.30    4.10
  -1  -5   2   25.60    4.30
  -1  -5   2   25.10    5.60
   0   5  -2 1691.83   44.70
   0   5  -2 1673.93   48.50
   0  -5   2 1737.83   46.80
   0  -5   2 1702.73   46.80
   0  -5   2 1599.44   45.70
  -1   5  -2  388.86   15.10
  -1   5  -2  407.66   17.70
   1  -5   2  395.46   14.90
   1  -5   2  400.16   14.90
  -2   5  -2  942.01   29.90
  -2   5  -2  987.70   31.60
   2  -5   2  965.30   29.70
   2  -5   2  956.50   29.40
  -3   5  -2 1203.18   37.60
   3  -5   2 1195.88   36.30
   3  -5   2 1224.48   36.30
  -4   5  -2  144.59   12.80
   4  -5   2  134.69   13.10
   4  -5   2  120.59   10.30
   4  -5   2  134.29   10.50
  -5   5  -2  265.77   19.00
   5  -5   2  267.77   16.30
   5  -5   2  267.37   14.10
   5  -5   2  233.28   14.20
  -6   5  -2  355.26   22.60
   6  -5   2  360.56   17.20
   6  -5   2  335.37   19.50
  -7   5  -2 1134.89   42.40
   7  -5   2 1099.79   37.40
   7  -5   2 1157.38   39.00
   7  -5   2 1140.39   39.80
  -8   5  -2  -11.50   12.60
   8  -5   2    0.30    9.60
   8  -5   2   -1.80    7.80
   8  -5   2   -2.20    6.50
  -9   5  -2  143.09   18.60
   9  -5   2  133.19   14.80
   9  -5   2  138.49   15.90
   9  -5   2  155.78   14.80
  11   4  -2  220.28   19.10
  11   4  -2  174.58   16.90
  11   4  -2  213.38   14.30
 -11  -4   2  193.48   20.80
 -11  -4   2  195.18   17.10
  10   4  -2   18.80    9.20
  10   4  -2   12.10   11.20
  10   4  -2    9.70    7.30
 -10  -4   2    2.20    9.60
 -10  -4   2   -3.70    7.80
   9   4  -2  348.47   17.80
   9   4  -2  346.77   21.20
   9   4  -2  384.06   19.90
  -9  -4   2  378.26   19.70
  -9  -4   2  395.26   20.40
   8   4  -2  118.19   12.80
   8   4  -2  121.79   10.60
   8   4  -2  105.89   10.20
   8   4  -2   98.09   11.90
  -8  -4   2  124.69   11.70
  -8  -4   2  112.59   10.80
   7   4  -2  325.97   16.70
   7   4  -2  360.26   15.70
   7   4  -2  323.47   14.10
   7   4  -2  327.77   18.20
  -7  -4   2  343.87   16.50
  -7  -4   2  329.37   17.10
   6   4  -2  406.86   16.60
   6   4  -2  381.96   18.80
   6   4  -2  418.16   18.00
  -6  -4   2  401.66   16.30
  -6  -4   2  391.76   18.10
   5   4  -2 2344.47   64.59
   5   4  -2 2316.37   65.59
   5   4  -2 2289.67   63.09
  -5  -4   2 2349.26   64.89
  -5  -4   2 2333.47   62.09
   4   4  -2 1987.20   55.99
   4   4  -2 2034.40   55.59
  -4  -4   2 1981.10   55.59
  -4  -4   2 1967.60   55.69
  -4  -4   2 1979.00   52.39
   3   4  -2    3.90    5.00
   3   4  -2    3.50    4.10
  -3  -4   2    4.90    3.30
  -3  -4   2   -0.50    4.40
   2   4  -2  233.98   10.50
   2   4  -2  211.78   11.40
  -2  -4   2  230.08   10.70
  -2  -4   2  242.28    9.70
   1   4  -2 1184.58   33.10
   1   4  -2 1119.19   34.20
  -1  -4   2 1161.28   32.90
  -1  -4   2 1182.38   32.70
   0   4  -2 3665.23   94.59
   0   4  -2 3674.33   97.69
   0  -4   2 3730.93   96.49
   0  -4   2 3764.02   96.39
   0  -4   2 3615.74   95.69
  -1   4  -2  933.61   26.50
  -1   4  -2  876.81   30.00
   1  -4   2  949.71   29.90
  -2   4  -2  464.75   17.40
   2  -4   2  479.85   16.70
   2  -4   2  483.25   16.40
  -3   4  -2   -2.30    6.40
   3  -4   2   -1.40    3.90
   3  -4   2    1.80    5.70
   3  -4   2    0.70    3.90
  -4   4  -2 2074.29   59.39
   4  -4   2 2083.29   59.59
   4  -4   2 2108.69   58.49
   4  -4   2 2082.79   58.09
  -5   4  -2 1982.10   58.99
   5  -4   2 2027.10   56.89
   5  -4   2 1959.60   58.09
   5  -4   2 2050.19   57.59
  -6   4  -2   99.19   11.80
   6  -4   2   88.19    8.90
   6  -4   2   99.89   11.80
   6  -4   2  109.89   11.20
  -7   4  -2  351.66   24.10
   7  -4   2  331.97   19.40
   7  -4   2  356.66   17.20
   7  -4   2  366.66   19.30
  -8   4  -2   38.80   14.20
   8  -4   2   36.80   10.20
   8  -4   2   31.90    7.80
   8  -4   2   39.50    9.80
  -9   4  -2   75.89   16.20
   9  -4   2   70.79   11.90
   9  -4   2   88.89   10.60
   9  -4   2   90.89   13.00
 -10   4  -2   16.10   21.50
  10  -4   2    4.80   10.10
  10  -4   2    5.50   11.70
  10  -4   2    4.40    7.00
  11   3  -2  381.16   24.90
  11   3  -2  355.56   20.90
  11   3  -2  327.97   17.70
 -11  -3   2  340.47   25.30
 -11  -3   2  321.27   19.00
  10   3  -2    8.00    8.40
  10   3  -2    4.20    6.70
  10   3  -2   -3.60    9.20
 -10  -3   2    8.90   10.70
 -10  -3   2   18.70    8.30
   9   3  -2  310.47   19.90
   9   3  -2  299.47   17.60
   9   3  -2  296.37   16.30
  -9  -3   2  283.47   19.60
   8   3  -2   15.70    6.90
   8   3  -2    9.30    7.00
   8   3  -2   -4.50    7.50
  -8  -3   2    2.00    7.90
  -8  -3   2    0.80    6.70
   7   3  -2  790.42   29.60
   7   3  -2  773.62   26.50
   7   3  -2  773.62   27.40
   7   3  -2  845.42   24.80
  -7  -3   2  807.12   27.60
  -7  -3   2  800.02   28.00
   6   3  -2  820.02   29.10
   6   3  -2  830.42   24.90
   6   3  -2  837.82   27.70
   6   3  -2  812.62   26.80
  -6  -3   2  855.11   27.90
  -6  -3   2  842.52   27.30
   5   3  -2 1145.09   34.50
   5   3  -2 1183.08   34.70
   5   3  -2 1159.48   35.90
  -5  -3   2 1160.18   34.90
  -5  -3   2 1105.39   33.20
   4   3  -2 1815.52   50.49
   4   3  -2 1766.42   49.60
   4   3  -2 1796.62   48.80
  -4  -3   2 1754.62   50.19
  -4  -3   2 1764.72   47.80
  -4  -3   2 1807.12   49.80
   3   3  -2 1785.32   48.60
   3   3  -2 1724.23   48.90
  -3  -3   2 1703.43   46.20
  -3  -3   2 1817.12   46.00
  -3  -3   2 1828.52   49.70
  -3  -3   2 1748.13   48.70
   2   3  -2  417.96   14.30
   2   3  -2  417.26   14.80
  -2  -3   2  412.36   14.40
  -2  -3   2  423.76   13.50
  -2  -3   2  406.46   13.90
   1   3  -2 1583.74   42.90
  -1  -3   2 1618.84   42.80
  -1  -3   2 1563.84   42.90
   0   3  -2 3746.03   98.19
   0   3  -2 3864.01   98.09
   0   3  -2 3864.61  100.79
   0  -3   2 3938.61   99.89
   0  -3   2 3947.90   99.69
   0  -3   2 3772.42   99.39
  -1   3  -2  150.98    7.40
   1  -3   2  148.59    6.40
   1  -3   2  159.88    6.90
   1  -3   2  152.78    7.30
  -2   3  -2  255.67   11.20
   2  -3   2  256.67   10.20
   2  -3   2  262.17   11.70
   2  -3   2  272.47   10.50
  -3   3  -2  245.48   12.80
   3  -3   2  270.07   11.20
   3  -3   2  269.97   12.80
   3  -3   2  224.88   12.70
  -4   3  -2 4040.70  108.29
   4  -3   2 4037.60  108.29
   4  -3   2 4065.29  107.09
   4  -3   2 4136.59  107.59
  -5   3  -2  980.20   33.10
   5  -3   2  975.60   30.20
   5  -3   2  954.20   31.70
   5  -3   2  984.60   31.30
  -6   3  -2  159.58   14.10
   6  -3   2  142.19   13.20
   6  -3   2  168.78   13.00
   6  -3   2  172.28   11.40
  -7   3  -2   17.40   10.60
   7  -3   2    9.70    7.70
   7  -3   2   21.60    7.80
   7  -3   2   16.40    6.30
  -8   3  -2  691.33   31.40
   8  -3   2  643.84   24.40
   8  -3   2  645.34   27.20
   8  -3   2  598.54   26.60
  -9   3  -2  498.45   30.80
   9  -3   2  494.15   24.80
   9  -3   2  517.85   21.90
   9  -3   2  496.85   25.40
 -10   3  -2   74.89   16.50
  10  -3   2   77.59   12.90
  10  -3   2   82.09   10.10
  10  -3   2   79.39   13.60
  11   2  -2  268.17   22.00
  11   2  -2  270.37   16.40
  11   2  -2  269.27   18.90
 -11  -2   2  236.98   16.10
 -11  -2   2  263.87   24.40
  10   2  -2   24.00   11.50
  10   2  -2   13.20    8.00
  10   2  -2   19.20    8.90
 -10  -2   2    5.10   11.00
 -10  -2   2    0.40    7.10
   9   2  -2   38.50    8.20
   9   2  -2   33.00    9.40
   9   2  -2   44.10    9.10
  -9  -2   2   51.29   18.50
  -9  -2   2   31.80    7.80
   8   2  -2  128.59   12.30
   8   2  -2  133.09   14.40
   8   2  -2  116.89   12.20
  -8  -2   2  133.19   12.30
  -8  -2   2  144.09   15.90
   7   2  -2 1146.59   36.50
   7   2  -2 1229.68   36.60
   7   2  -2 1167.88   39.00
   7   2  -2 1179.58   33.50
  -7  -2   2 1205.38   38.10
  -7  -2   2 1180.08   36.40
   6   2  -2  153.28   12.80
   6   2  -2  171.18   11.90
   6   2  -2  127.19   11.00
   6   2  -2  136.19    9.60
  -6  -2   2  139.19   13.60
  -6  -2   2  139.69   11.40
   5   2  -2  315.77   15.10
   5   2  -2  301.47   13.50
  -5  -2   2  308.27   14.30
  -5  -2   2  307.57   14.10
   4   2  -2 1328.27   37.40
   4   2  -2 1326.77   37.70
   4   2  -2 1385.06   39.10
  -4  -2   2 1329.77   37.20
  -4  -2   2 1379.06   43.70
  -4  -2   2 1281.47   38.50
   3   2  -2 3607.24   95.09
   3   2  -2 3655.83   94.79
   3   2  -2 3504.65   93.69
   3   2  -2 3725.73   96.09
  -3  -2   2 3644.34   94.09
  -3  -2   2 3685.23   95.99
  -3  -2   2 3730.03   95.49
   2   2  -2 1763.72   46.30
   2   2  -2 1843.82   48.50
   2   2  -2 1776.42   48.10
  -2  -2   2 1807.72   48.30
  -2  -2   2 1743.13   46.50
  -2  -2   2 1832.02   47.80
  -2  -2   2 1832.22   48.40
   1   2  -2  992.50   26.60
   1   2  -2  959.70   27.10
  -1  -2   2 1016.30   27.50
  -1  -2   2  895.11   26.60
  -1  -2   2  955.50   26.40
  -1  -2   2  935.11   26.70
   0   2  -2  711.43   20.70
   0   2  -2  764.92   19.40
   0   2  -2  727.63   21.70
   0   2  -2  739.93   19.50
   0  -2   2  767.02   20.90
   0  -2   2  718.33   20.70
  -1   2  -2  572.34   16.50
  -1   2  -2  579.04   16.80
   1  -2   2  611.54   18.30
   1  -2   2  562.44   16.40
   1  -2   2  604.74   17.30
  -2   2  -2 1028.00   29.10
   2  -2   2 1038.70   29.00
   2  -2   2 1044.40   28.60
   2  -2   2 1046.30   29.80
  -3   2  -2  507.35   17.40
   3  -2   2  522.95   16.50
   3  -2   2  501.65   16.20
   3  -2   2  508.15   17.40
  -4   2  -2 2721.53   73.99
   4  -2   2 2755.62   72.79
   4  -2   2 2759.22   73.39
   4  -2   2 2708.73   73.89
  -5   2  -2  334.97   17.00
   5  -2   2  306.57   14.60
   5  -2   2  322.17   15.40
   5  -2   2  341.67   13.70
  -6   2  -2  539.95   23.40
   6  -2   2  526.35   21.40
   6  -2   2  542.65   19.70
   6  -2   2  560.84   21.50
  -7   2  -2  508.65   25.20
   7  -2   2  524.85   22.20
   7  -2   2  549.05   20.10
   7  -2   2  513.95   22.30
  -8   2  -2  977.80   37.30
   8  -2   2  929.71   31.30
   8  -2   2  964.40   35.20
   8  -2   2 1023.20   36.70
  -9   2  -2  531.15   30.00
   9  -2   2  538.35   21.80
   9  -2   2  544.35   25.40
   9  -2   2  559.64   26.10
 -10   2  -2   26.50   15.30
  10  -2   2   19.40    7.20
  10  -2   2   27.70   10.80
  10  -2   2   12.10    9.60
 -11   2  -2   15.60   14.70
  11  -2   2   -1.50   18.00
  11  -2   2   -6.90    6.20
  11  -2   2   22.20   10.90
  11   1  -2   64.09   10.90
  11   1  -2   68.29   10.00
  11   1  -2   62.19   13.10
 -11  -1   2   62.89   15.10
  10   1  -2  116.09   15.00
  10   1  -2  119.79   12.20
  10   1  -2  112.79   12.20
 -10  -1   2  144.79   16.80
 -10  -1   2  122.79   12.60
   9   1  -2  110.69   11.50
   9   1  -2  101.49   10.60
   9   1  -2  131.69   14.80
  -9  -1   2   94.69    9.50
  -9  -1   2  115.59   13.90
   8   1  -2  577.34   22.80
   8   1  -2  563.24   22.60
   8   1  -2  601.74   26.40
  -8  -1   2  578.04   21.60
  -8  -1   2  619.34   26.50
   7   1  -2 1914.81   54.99
   7   1  -2 1916.91   54.69
   7   1  -2 1948.51   57.59
  -7  -1   2 1938.41   56.69
  -7  -1   2 1879.91   53.79
   6   1  -2    8.80    5.00
   6   1  -2    6.80    6.10
   6   1  -2   22.70   11.00
   6   1  -2   24.70    6.00
  -6  -1   2   20.70    8.00
  -6  -1   2   19.30    5.70
   5   1  -2  287.57   11.40
   5   1  -2  291.27   14.60
   5   1  -2  278.57   12.70
  -5  -1   2  286.67   15.30
   4   1  -2  116.49    8.90
   4   1  -2  106.79    8.50
   4   1  -2  110.79    7.40
  -4  -1   2  118.59    7.70
  -4  -1   2  117.39    8.00
  -4  -1   2  128.79    9.60
   3   1  -2 6331.67  163.38
   3   1  -2 6544.45  164.58
   3   1  -2 6226.08  163.08
  -3  -1   2 6335.97  163.38
  -3  -1   2 6406.96  165.88
  -3  -1   2 6406.56  163.18
   2   1  -2 1563.94   42.40
   2   1  -2 1608.84   42.80
   2   1  -2 1659.23   43.50
  -2  -1   2 1625.74   42.30
  -2  -1   2 1542.35   42.40
  -2  -1   2 1603.14   43.30
  -2  -1   2 1636.04   43.00
   1   1  -2 2124.59   55.39
   1   1  -2 2198.88   55.59
   1   1  -2 2063.39   55.59
   1   1  -2 2085.19   54.59
   1   1  -2 2129.69   55.39
  -1  -1   2 2188.48   55.49
  -1  -1   2 2144.09   55.69
  -1  -1   2 2108.69   54.79
   0   1  -2    2.50    1.60
   0   1  -2    6.10    1.20
   0   1  -2    5.20    2.20
   0   1  -2    7.40    2.70
   0   1  -2    3.10    1.80
   0  -1   2    1.70    1.10
   0  -1   2    0.30    2.30
   0  -1   2    0.50    2.00
  -1   1  -2 4671.73  113.29
  -1   1  -2 4391.46  113.79
  -1   1  -2 4242.28  112.99
  -1   1  -2 4333.77  113.39
   1  -1   2 4279.37  113.09
   1  -1   2 4538.05  113.19
   1  -1   2 4541.85  113.49
   1  -1   2 4517.15  113.89
  -2   1  -2 2845.32   76.89
  -2   1  -2 3026.70   77.29
  -2   1  -2 2949.00   77.19
   2  -1   2 3047.99   76.69
   2  -1   2 3011.30   77.69
   2  -1   2 2982.40   76.89
  -3   1  -2  124.39    7.70
   3  -1   2  130.29    6.50
   3  -1   2  125.79    7.50
   3  -1   2  113.89    6.30
  -4   1  -2  766.42   23.70
   4  -1   2  704.43   23.20
   4  -1   2  706.63   21.40
   4  -1   2  721.43   24.40
  -5   1  -2   93.29    8.70
   5  -1   2   95.09    7.70
   5  -1   2   99.89    9.90
   5  -1   2  106.19    9.20
  -6   1  -2 1377.26   43.10
   6  -1   2 1454.65   42.30
   6  -1   2 1393.76   42.10
   6  -1   2 1376.56   39.90
  -7   1  -2  150.48   15.50
   7  -1   2  134.29    9.80
   7  -1   2  134.19   13.10
   7  -1   2  118.49   11.20
  -8   1  -2  747.23   39.30
   8  -1   2  721.23   25.20
   8  -1   2  757.62   28.60
   8  -1   2  789.12   29.40
  -9   1  -2   -3.90   10.60
   9  -1   2    8.80    5.70
   9  -1   2   14.10    8.70
   9  -1   2    4.90    8.30
 -10   1  -2   56.69   15.40
  10  -1   2   71.99   12.30
  10  -1   2   90.99   12.70
  10  -1   2   56.49    8.40
 -11   1  -2   -3.80   13.30
  11  -1   2    8.30    6.40
  11  -1   2  -13.70    9.10
  11  -1   2    7.70    9.70
  11   0  -2   -2.20    9.80
  11   0  -2    3.30    7.60
  11   0  -2    5.00    8.70
 -11   0   2   17.00   13.80
  10   0  -2  394.36   25.00
  10   0  -2  380.36   20.40
  10   0  -2  419.76   21.10
 -10   0   2  403.66   28.00
   9   0  -2  136.69   15.50
   9   0  -2  137.89   13.70
   9   0  -2  172.78   14.10
  -9   0   2  156.18   16.00
   8   0  -2  267.57   15.60
   8   0  -2  261.57   18.30
   8   0  -2  253.77   15.00
  -8   0   2  274.07   20.10
   7   0  -2  169.78   13.00
   7   0  -2  174.88   14.70
   7   0  -2  185.18   12.20
  -7   0   2  180.08   17.40
  -7   0   2  174.18   11.00
   6   0  -2    6.60    5.60
   6   0  -2    8.30    6.90
   6   0  -2   -2.60    6.00
  -6   0   2    7.20    5.70
  -6   0   2    6.00    8.30
   5   0  -2  293.57   14.60
   5   0  -2  304.37   11.60
   5   0  -2  302.57   14.10
  -5   0   2  296.17   16.10
  -5   0   2  307.47   12.10
   4   0  -2  420.36   13.50
   4   0  -2  417.06   15.50
   4   0  -2  428.26   16.10
   4   0  -2  411.36   14.40
  -4   0   2  419.76   14.10
  -4   0   2  424.76   16.40
   3   0  -2 3268.27   86.09
   3   0  -2 3366.36   85.49
   3   0  -2 3305.57   86.89
   3   0  -2 3365.86   87.89
  -3   0   2 3358.36   87.09
  -3   0   2 3330.87   86.29
  -3   0   2 3298.37   87.69
   2   0  -2   11.20    3.60
   2   0  -2   10.40    2.80
   2   0  -2    9.00    3.40
   2   0  -2   11.00    2.50
   2   0  -2    8.60    2.80
  -2   0   2    7.70    3.60
  -2   0   2    4.10    2.70
  -2   0   2   10.50    3.10
   1   0  -2 1861.21   48.50
   1   0  -2 1896.61   48.70
   1   0  -2 1831.52   48.50
   1   0  -2 1915.21   48.90
  -1   0   2 1839.52   48.40
  -1   0   2 1866.61   48.60
  -1   0   2 1828.52   48.50
   0   0  -2  128.59    4.20
   0   0  -2  129.29    4.60
   0   0  -2  119.69    4.80
   0   0  -2  120.89    4.40
   0   0   2  120.39    4.30
   0   0   2  118.59    4.30
   0   0   2  122.49    5.10
   0   0   2  127.09    4.70
  -2   0  -2 1524.45   40.20
  -2   0  -2 1560.04   40.90
  -2   0  -2 1435.66   40.20
  -2   0  -2 1481.15   40.90
  -2   0  -2 1570.94   40.10
  -2   0  -2 1524.45   40.30
   2   0   2 1612.94   40.20
   2   0   2 1617.34   41.00
   2   0   2 1558.24   41.10
   2   0   2 1559.14   40.20
  -3   0  -2   56.99    6.00
  -3   0  -2   55.49    4.00
   3   0   2   61.59    4.70
   3   0   2   66.59    4.20
   3   0   2   58.49    5.60
  -4   0  -2    9.80    4.10
   4   0   2   17.50    4.40
   4   0   2   11.40    3.30
   4   0   2    4.70    2.60
  -5   0  -2 2240.18   61.49
   5   0   2 2218.38   60.99
   5   0   2 2242.48   59.29
   5   0   2 2232.98   61.19
  -6   0  -2 1961.00   55.39
   6   0   2 1883.81   54.49
   6   0   2 1926.51   54.69
   6   0   2 1935.41   52.39
  -7   0  -2    9.20    8.10
   7   0   2   14.90    6.30
   7   0   2   15.40    6.80
   7   0   2   16.10    4.70
  -8   0  -2  842.62   31.40
   8   0   2  803.92   30.20
   8   0   2  835.02   29.50
   8   0   2  818.62   26.20
  -9   0  -2  322.87   22.60
   9   0   2  318.77   18.40
   9   0   2  325.47   14.60
   9   0   2  284.27   19.20
 -10   0  -2  493.95   28.60
  10   0   2  565.24   26.60
  10   0   2  451.25   24.30
  10   0   2  491.65   19.60
 -11   0  -2    8.50   13.50
  11   0   2   14.20   10.40
  11   0   2   10.40   10.20
  11   0   2    5.20    5.40
  11  -1  -2   70.59   11.30
  11  -1  -2   64.29   11.30
  11  -1  -2   74.99   13.60
 -11   1   2  118.79   26.10
  10  -1  -2  673.73   27.80
  10  -1  -2  645.54   27.70
  10  -1  -2  679.03   32.20
 -10   1   2  672.63   34.20
   9  -1  -2  191.58   14.90
   9  -1  -2  178.18   20.00
   9  -1  -2  166.98   15.90
  -9   1   2  199.18   18.60
   8  -1  -2  125.49   12.90
   8  -1  -2  115.39   11.80
   8  -1  -2  123.19   13.30
  -8   1   2  114.09   14.30
   7  -1  -2    1.90    6.50
   7  -1  -2   -4.00    7.00
   7  -1  -2   -1.30    5.60
  -7   1   2    3.70    9.10
   6  -1  -2 2254.37   63.89
   6  -1  -2 2186.08   61.59
   6  -1  -2 2166.88   60.49
  -6   1   2 2130.99   62.99
   5  -1  -2 1968.20   56.09
   5  -1  -2 1877.41   54.99
   5  -1  -2 1944.61   54.39
  -5   1   2 1959.60   55.69
   4  -1  -2  362.16   15.10
   4  -1  -2  344.77   14.40
   4  -1  -2  347.27   13.00
   4  -1  -2  330.67   11.60
  -4   1   2  347.57   20.60
   3  -1  -2  546.95   16.40
   3  -1  -2  547.05   17.80
   3  -1  -2  514.15   15.90
   3  -1  -2  561.74   18.50
   3  -1  -2  539.35   15.80
  -3   1   2  571.14   18.60
  -3   1   2  547.45   18.00
  -3   1   2  522.25   16.00
   2  -1  -2  649.24   17.80
   2  -1  -2  651.33   19.40
   2  -1  -2  609.14   17.90
   2  -1  -2  650.23   19.80
  -2   1   2  627.84   18.10
  -2   1   2  654.13   19.70
  -2   1   2  628.04   19.40
   1  -1  -2 2522.05   63.79
   1  -1  -2 2347.77   63.69
   1  -1  -2 2524.05   64.19
   1  -1  -2 2453.65   62.59
  -1   1   2 2491.55   63.89
  -1   1   2 2435.76   63.99
  -1   1   2 2376.16   63.39
  -1   1   2 2437.96   63.29
   0  -1  -2  780.62   21.50
   0  -1  -2  790.72   21.60
   0  -1  -2  814.12   21.70
   0  -1  -2  802.02   21.40
   0   1   2  805.12   21.60
   0   1   2  806.32   21.30
   0   1   2  769.72   21.50
  -1  -1  -2 5063.49  130.59
  -1  -1  -2 5206.88  130.29
  -2  -1  -2  923.11   25.50
  -2  -1  -2  952.70   25.20
  -2  -1  -2  926.21   25.50
   2   1   2  931.41   25.50
   2   1   2  937.91   25.20
   2   1   2  956.10   25.70
   2   1   2  961.80   25.70
  -3  -1  -2  866.01   24.50
   3   1   2  869.41   24.40
   3   1   2  856.41   24.10
   3   1   2  898.31   24.90
   3   1   2  880.31   24.70
  -4  -1  -2   50.79    5.20
  -4  -1  -2   38.80    3.70
  -4  -1  -2   37.10    4.70
   4   1   2   41.40    3.70
   4   1   2   36.00    4.60
   4   1   2   42.70    4.50
  -5  -1  -2 1948.91   53.09
  -5  -1  -2 1902.11   51.99
  -5  -1  -2 1754.32   50.49
   5   1   2 2062.99   53.69
   5   1   2 1911.11   50.69
   5   1   2 1951.90   53.09
  -6  -1  -2 1125.29   34.20
  -6  -1  -2 1040.00   32.00
   6   1   2 1139.09   33.80
   6   1   2 1091.99   33.60
   6   1   2 1075.19   30.70
  -7  -1  -2   14.80    7.70
   7   1   2    8.50    6.30
   7   1   2    2.90    5.30
   7   1   2   -3.90    3.70
  -8  -1  -2  104.39   11.50
   8   1   2   99.39   10.80
   8   1   2   87.09   10.20
   8   1   2   94.59    8.30
  -9  -1  -2  623.44   27.60
   9   1   2  596.84   25.30
   9   1   2  613.74   20.90
   9   1   2  631.84   32.00
 -10  -1  -2  443.66   26.40
  10   1   2  457.25   24.50
  10   1   2  425.26   17.00
  10   1   2  419.36   22.30
 -11  -1  -2   -1.30   12.00
  11   1   2   10.10   10.80
  11   1   2    2.00    5.10
  11   1   2    3.80    9.20
 -12  -1  -2   46.90   14.90
  12   1   2   25.80    6.60
  12   1   2   32.20   12.00
  11  -2  -2   95.59   12.10
  11  -2  -2   76.69   14.60
  11  -2  -2   89.59   11.50
 -11   2   2   72.19   16.40
  10  -2  -2  423.66   22.30
  10  -2  -2  458.65   26.70
  10  -2  -2  417.06   22.50
 -10   2   2  470.65   30.90
   9  -2  -2   -6.70    8.90
   9  -2  -2   14.70    8.60
   9  -2  -2    2.20    7.50
  -9   2   2   25.40   13.30
   8  -2  -2  183.18   14.60
   8  -2  -2  156.98   13.50
   8  -2  -2  186.68   17.30
  -8   2   2  190.98   21.20
   7  -2  -2  138.89   12.10
   7  -2  -2  149.09   15.30
   7  -2  -2  153.58   13.10
  -7   2   2  169.88   18.70
   6  -2  -2 1685.23   51.29
   6  -2  -2 1673.93   48.00
   6  -2  -2 1641.84   49.10
  -6   2   2 1665.43   51.09
   5  -2  -2  821.02   28.80
   5  -2  -2  805.92   26.00
   5  -2  -2  809.82   27.30
  -5   2   2  840.32   29.40
   4  -2  -2   48.70    6.70
   4  -2  -2   36.80    6.20
   4  -2  -2   50.39    5.70
   4  -2  -2   35.10    3.90
  -4   2   2   40.60    7.80
   3  -2  -2    6.90    4.20
   3  -2  -2    2.00    3.60
   3  -2  -2    3.60    3.40
   3  -2  -2    5.00    2.90
  -3   2   2    3.40    4.90
   2  -2  -2 2150.18   55.29
   2  -2  -2 2043.60   54.79
   2  -2  -2 2214.88   57.59
   2  -2  -2 2186.28   56.69
  -2   2   2 2131.69   56.99
  -2   2   2 2044.50   55.09
  -2   2   2 2053.69   56.99
   1  -2  -2 5177.38  130.69
   1  -2  -2 5101.49  128.69
   1  -2  -2 5140.89  129.99
   1  -2  -2 5061.09  129.49
   1  -2  -2 5230.08  130.99
  -1   2   2 5131.59  130.19
  -1   2   2 5048.00  130.49
  -1   2   2 4857.71  129.69
  -1   2   2 4830.12  128.49
  -1   2   2 5051.49  128.99
   0  -2  -2   40.90    2.80
   0  -2  -2   27.50    3.40
   0  -2  -2   22.70    3.10
   0  -2  -2   27.70    3.20
   0   2   2   27.00    2.50
   0   2   2   24.30    3.40
   0   2   2   26.80    3.40
   0   2   2   25.40    2.90
  -1  -2  -2 2642.04   69.39
  -1  -2  -2 2652.93   69.19
  -1  -2  -2 2621.34   68.79
  -1  -2  -2 2640.24   68.89
  -1  -2  -2 2653.23   68.19
  -1  -2  -2 2883.31   69.59
   1   2   2 2606.94   68.49
   1   2   2 2674.53   68.79
   1   2   2 2665.23   69.19
   1   2   2 2778.12   69.29
  -2  -2  -2  743.23   21.40
  -2  -2  -2  798.42   22.20
  -2  -2  -2  745.33   21.20
   2   2   2  790.72   21.50
   2   2   2  772.42   21.60
   2   2   2  762.62   21.70
   2   2   2  798.62   21.60
  -3  -2  -2 3031.60   78.29
   3   2   2 2946.31   77.99
   3   2   2 2969.00   77.99
   3   2   2 3018.40   77.79
  -4  -2  -2   56.49    5.90
  -4  -2  -2   59.19    4.70
   4   2   2   59.59    6.30
   4   2   2   61.19    6.00
   4   2   2   59.49    6.00
  -5  -2  -2 1540.15   43.00
  -5  -2  -2 1585.34   45.20
   5   2   2 1494.75   45.30
   5   2   2 1482.95   42.90
  -6  -2  -2  307.07   16.00
  -6  -2  -2  337.27   15.20
   6   2   2  323.97   15.00
   6   2   2  336.77   15.20
  -7  -2  -2  717.63   25.10
  -7  -2  -2  724.23   26.00
   7   2   2  710.23   21.70
   7   2   2  743.23   26.20
   7   2   2  736.33   25.70
  -8  -2  -2   79.99    8.60
  -8  -2  -2   97.99   10.60
   8   2   2   81.39    9.50
   8   2   2   78.79    9.50
   8   2   2   77.59    7.30
  -9  -2  -2  475.95   19.80
  -9  -2  -2  463.55   29.60
   9   2   2  492.55   22.20
   9   2   2  501.85   22.80
   9   2   2  472.25   16.90
 -10  -2  -2  951.30   31.80
 -10  -2  -2 1029.10   37.90
  10   2   2  945.61   29.60
  10   2   2 1000.50   37.60
  10   2   2 1043.40   36.50
 -11  -2  -2  111.59   16.00
  11   2   2  102.29   13.40
  11   2   2   89.09   13.90
  11   2   2  103.19    8.70
 -12  -2  -2   42.70   16.10
  12   2   2   64.69   13.70
  12   2   2   29.80   16.30
  10  -3  -2   46.50   10.30
  10  -3  -2   31.70    9.60
  10  -3  -2   32.30   11.50
 -10   3   2   45.00   15.70
   9  -3  -2   83.49   12.20
   9  -3  -2   94.49   14.10
   9  -3  -2   73.39   10.80
  -9   3   2   77.79   15.70
   8  -3  -2  380.36   34.10
   8  -3  -2  399.66   19.40
   8  -3  -2  414.46   20.60
  -8   3   2  441.26   26.60
   7  -3  -2   -0.50    7.90
   7  -3  -2   10.10    6.90
   7  -3  -2   11.70    7.10
   6  -3  -2 1078.09   37.00
   6  -3  -2 1036.80   33.10
   6  -3  -2 1056.09   34.50
  -6   3   2 1062.69   37.50
   5  -3  -2   96.09   10.00
   5  -3  -2   94.99   10.50
   5  -3  -2  106.39   11.20
  -5   3   2  119.59   12.30
   4  -3  -2  907.21   30.60
   4  -3  -2  933.41   27.70
   4  -3  -2  909.91   29.10
  -4   3   2  914.81   31.00
   3  -3  -2    3.90    4.70
   3  -3  -2    2.00    3.90
   3  -3  -2    0.80    4.60
   3  -3  -2    3.80    2.80
  -3   3   2   10.40    6.60
   2  -3  -2 3233.28   86.29
   2  -3  -2 3366.76   84.29
   2  -3  -2 3132.39   83.09
   2  -3  -2 3223.68   85.29
  -2   3   2 3227.08   85.69
   1  -3  -2 1773.32   47.70
   1  -3  -2 1786.82   46.10
   1  -3  -2 1846.02   48.80
  -1   3   2 1703.23   46.60
  -1   3   2 1788.12   48.10
  -1   3   2 1734.03   48.40
   0  -3  -2  209.78    8.50
   0  -3  -2  205.38    7.70
   0  -3  -2  227.38    9.30
   0  -3  -2  198.78    8.60
   0  -3  -2  216.98    8.00
   0  -3  -2  213.58    7.40
   0   3   2  212.18    8.20
   0   3   2  211.78    9.20
   0   3   2  193.38    7.90
   0   3   2  218.88    9.00
  -1  -3  -2  107.49    6.60
  -1  -3  -2   95.29    5.40
  -1  -3  -2   90.99    5.30
  -1  -3  -2   96.89    5.00
  -1  -3  -2  105.49    4.80
  -1  -3  -2  103.99    6.50
   1   3   2  106.89    5.80
   1   3   2   98.59    5.60
   1   3   2   99.19    4.30
   1   3   2  112.19    6.10
   1   3   2  101.49    5.10
   1   3   2  102.69    6.10
  -2  -3  -2 2338.77   63.49
  -2  -3  -2 2475.55   64.59
  -2  -3  -2 2507.25   62.99
  -2  -3  -2 2570.54   64.69
   2   3   2 2421.16   64.39
   2   3   2 2345.97   62.49
   2   3   2 2479.95   63.69
   2   3   2 2432.76   63.99
  -3  -3  -2 3782.52   97.19
  -3  -3  -2 3721.43   99.19
   3   3   2 3791.52   98.89
   3   3   2 3798.42   98.09
   3   3   2 3877.31   98.79
   3   3   2 3828.52   98.89
  -4  -3  -2   56.99    6.30
  -4  -3  -2   62.09    5.20
   4   3   2   60.59    6.30
   4   3   2   72.89    6.70
   4   3   2   70.59    5.90
  -5  -3  -2  664.93   23.70
   5   3   2  684.83   21.90
   5   3   2  645.94   22.10
  -6  -3  -2  151.48   11.20
  -6  -3  -2  157.68   12.50
   6   3   2  167.98   10.90
   6   3   2  161.98   11.30
  -7  -3  -2  497.55   20.70
  -7  -3  -2  493.85   20.20
   7   3   2  478.35   20.00
   7   3   2  519.65   21.10
  -8  -3  -2    9.90    7.40
  -8  -3  -2   14.90    7.50
   8   3   2   27.10    7.50
   8   3   2   17.40    7.90
  -9  -3  -2  210.88   14.30
  -9  -3  -2  207.68   17.20
   9   3   2  197.88   15.40
   9   3   2  240.58   17.10
 -10  -3  -2  204.78   18.60
 -10  -3  -2  164.48   14.70
  10   3   2  222.08   17.90
  10   3   2  192.58   16.40
 -11  -3  -2   66.69   11.40
 -11  -3  -2  104.29   14.90
  11   3   2   84.79   13.30
  11   3   2   67.59   12.80
 -12  -3  -2   32.70   14.00
  12   3   2   34.60   11.40
  10  -4  -2   -5.00    7.80
  10  -4  -2   12.70    8.50
  10  -4  -2    8.30   10.10
 -10   4   2    2.50   14.20
   9  -4  -2  462.95   23.90
   9  -4  -2  489.05   27.00
   9  -4  -2  472.55   23.10
  -9   4   2  489.85   31.30
   8  -4  -2  541.85   27.30
   8  -4  -2  528.25   24.10
   8  -4  -2  469.95   22.50
  -8   4   2  530.45   30.10
   7  -4  -2  140.79   16.30
   7  -4  -2  132.59   12.80
  -7   4   2  104.69   14.20
   6  -4  -2  261.77   14.90
   6  -4  -2  285.57   16.50
   6  -4  -2  277.87   18.30
  -6   4   2  257.77   21.10
   5  -4  -2  217.08   14.30
   5  -4  -2  244.18   16.00
   5  -4  -2  235.78   13.60
  -5   4   2  235.28   18.70
   4  -4  -2 1044.90   31.80
   4  -4  -2 1048.80   33.20
   4  -4  -2 1034.60   34.40
  -4   4   2 1073.69   35.40
   3  -4  -2    5.40    4.90
   3  -4  -2    5.70    4.80
   3  -4  -2   -1.70    4.80
  -3   4   2    8.20    7.00
   2  -4  -2 1576.24   42.80
   2  -4  -2 1513.45   40.70
   2  -4  -2 1563.74   44.70
  -2   4   2 1528.85   44.10
   1  -4  -2  484.45   16.50
   1  -4  -2  493.85   17.50
   1  -4  -2  494.45   14.50
  -1   4   2  506.35   17.20
  -1   4   2  487.25   15.70
   0  -4  -2  420.56   12.80
   0  -4  -2  421.46   13.80
   0  -4  -2  461.65   15.50
   0  -4  -2  442.26   14.20
   0   4   2  433.56   15.00
   0   4   2  401.36   14.50
   0   4   2  430.86   14.30
  -1  -4  -2   21.30    4.40
  -1  -4  -2   11.30    2.80
  -1  -4  -2   15.20    3.00
  -1  -4  -2   18.50    3.70
   1   4   2   19.00    3.90
   1   4   2    8.70    2.80
   1   4   2   14.20    3.30
   1   4   2   13.20    3.40
  -2  -4  -2 2807.32   72.09
  -2  -4  -2 2878.61   74.09
  -2  -4  -2 2804.32   73.99
  -2  -4  -2 2870.81   71.99
   2   4   2 2841.42   72.69
   2   4   2 2784.02   73.39
   2   4   2 2716.23   75.09
   2   4   2 2630.44   71.89
  -3  -4  -2 2561.14   67.99
  -3  -4  -2 2563.14   65.59
   3   4   2 2404.26   64.89
   3   4   2 2538.25   67.69
   3   4   2 2530.65   67.59
   3   4   2 2604.14   67.29
   3   4   2 2485.55   66.09
  -4  -4  -2   34.90    9.90
   4   4   2   40.30    5.00
   4   4   2   49.40    5.90
   4   4   2   43.30    4.30
  -5  -4  -2  141.59   11.50
   5   4   2  129.39    9.80
   5   4   2  120.69    8.30
   5   4   2  131.89    9.50
  -6  -4  -2  863.81   29.20
  -6  -4  -2  873.21   27.30
   6   4   2  858.81   28.70
   6   4   2  871.81   28.30
  -7  -4  -2 1636.74   49.20
  -7  -4  -2 1690.83   48.00
   7   4   2 1609.84   49.40
   7   4   2 1696.93   49.30
  -8  -4  -2   65.79    9.60
  -8  -4  -2   55.19    8.30
   8   4   2   62.79    9.20
   8   4   2   58.29    8.80
  -9  -4  -2  466.75   21.90
  -9  -4  -2  433.96   21.10
   9   4   2  470.05   22.80
   9   4   2  468.45   21.90
 -10  -4  -2   -0.50    9.10
  10   4   2   -7.60    7.50
  10   4   2   -0.60    8.40
 -11  -4  -2  354.06   23.40
 -11  -4  -2  321.67   19.00
  11   4   2  333.57   22.80
  11   4   2  371.66   21.80
 -12  -4  -2  106.39   11.40
 -12  -4  -2  141.89   16.30
  12   4   2  120.39   15.70
   9  -5  -2  425.96   22.80
   9  -5  -2  450.35   26.90
   9  -5  -2  468.45   24.20
  -9   5   2  444.36   31.80
   8  -5  -2  202.28   16.10
   8  -5  -2  208.98   19.80
   8  -5  -2  217.28   17.50
  -8   5   2  206.68   20.00
   7  -5  -2    4.30    7.70
   7  -5  -2    1.00    8.50
   7  -5  -2   27.00    8.50
  -7   5   2   15.50   12.30
   6  -5  -2   99.19   10.60
   6  -5  -2   93.39   11.90
   6  -5  -2  104.39   11.30
  -6   5   2  119.59   23.60
   5  -5  -2  477.55   19.40
   5  -5  -2  468.15   22.00
   5  -5  -2  456.85   20.30
  -5   5   2  472.95   24.60
   4  -5  -2 1466.85   43.40
   4  -5  -2 1482.65   46.30
   4  -5  -2 1507.85   44.80
   3  -5  -2   14.90    5.90
   3  -5  -2    7.10    5.30
   3  -5  -2    3.80    5.40
  -3   5   2    1.80    8.10
   2  -5  -2  554.94   21.00
   2  -5  -2  571.74   20.00
  -2   5   2  556.34   19.30
  -2   5   2  569.74   21.40
   1  -5  -2   72.29    6.60
   1  -5  -2   60.89    7.10
   1  -5  -2   58.49    5.00
  -1   5   2   66.59    6.70
  -1   5   2   72.29    7.40
   0  -5  -2 1313.67   37.40
   0  -5  -2 1402.86   39.10
   0  -5  -2 1325.37   35.70
   0  -5  -2 1343.57   37.10
   0   5   2 1311.67   37.60
   0   5   2 1322.07   37.70
  -1  -5  -2   37.30    4.00
  -1  -5  -2   44.00    5.70
  -1  -5  -2   33.50    4.80
  -1  -5  -2   37.30    4.20
   1   5   2   35.50    5.30
   1   5   2   34.40    4.50
  -2  -5  -2 1929.01   54.09
  -2  -5  -2 2006.10   52.09
  -2  -5  -2 1991.30   51.89
  -2  -5  -2 2031.00   54.39
   2   5   2 1938.91   53.59
   2   5   2 1916.81   54.19
   2   5   2 1993.60   52.59
  -3  -5  -2  885.41   26.10
  -3  -5  -2  828.42   23.00
   3   5   2  766.22   23.00
   3   5   2  840.52   25.90
   3   5   2  869.01   26.80
   3   5   2  832.32   23.90
  -4  -5  -2  449.86   17.90
   4   5   2  439.96   14.50
   4   5   2  426.56   16.20
   4   5   2  404.16   12.70
   4   5   2  437.56   16.50
   4   5   2  453.95   16.70
  -5  -5  -2   77.69    9.20
   5   5   2   97.79   11.80
   5   5   2   91.79    9.90
   5   5   2   80.09    8.20
   5   5   2  105.79    7.90
  -6  -5  -2 1285.87   39.40
   6   5   2 1311.47   38.90
   6   5   2 1123.19   38.40
   6   5   2 1251.17   38.10
  -7  -5  -2 1180.78   35.50
  -7  -5  -2 1151.88   37.80
   7   5   2 1128.89   37.00
   7   5   2 1211.98   38.00
  -8  -5  -2    6.00    6.50
  -8  -5  -2   10.60    8.40
   8   5   2   -1.50    6.60
   8   5   2   -2.10    6.60
  -9  -5  -2    2.50    8.40
  -9  -5  -2    6.80    7.50
   9   5   2    7.60    8.30
   9   5   2   -1.10    7.20
 -10  -5  -2  198.48   17.60
 -10  -5  -2  169.08   16.40
  10   5   2  190.48   17.00
  10   5   2  174.68   17.50
 -11  -5  -2  334.77   20.80
 -11  -5  -2  353.76   22.70
  11   5   2  335.57   22.50
  11   5   2  390.96   22.40
 -12  -5  -2  134.09   16.00
 -12  -5  -2   94.39   12.00
  12   5   2  111.09   15.10
  12   5   2   75.99   14.10
   9  -6  -2  199.98   18.00
   9  -6  -2  174.98   17.60
   9  -6  -2  214.28   20.80
  -9   6   2  243.18   25.80
   8  -6  -2    8.80    8.90
   8  -6  -2   18.40    9.00
   8  -6  -2    0.00    7.80
  -8   6   2   15.20   14.40
   7  -6  -2  188.58   18.70
   7  -6  -2  178.28   15.50
   7  -6  -2  185.28   16.10
  -7   6   2  209.48   19.60
   6  -6  -2   -8.90    6.90
   6  -6  -2    6.70    8.00
   6  -6  -2   -5.10    6.50
  -6   6   2   16.90   11.60
   5  -6  -2 1529.85   46.50
   5  -6  -2 1498.65   47.60
   5  -6  -2 1526.75   49.60
  -5   6   2 1596.14   50.59
   4  -6  -2  836.42   31.30
   4  -6  -2  880.01   30.10
  -4   6   2  887.41   32.60
   3  -6  -2   16.60    6.60
   3  -6  -2   27.10    6.30
  -3   6   2   13.00    8.50
  -3   6   2   16.20    6.80
   2  -6  -2  132.39   10.60
   2  -6  -2  109.99   10.90
  -2   6   2  131.79   12.60
  -2   6   2  126.69   10.80
   1  -6  -2 1276.77   44.00
   1  -6  -2 1324.57   38.20
  -1   6   2 1292.67   38.20
  -1   6   2 1295.37   38.50
   0  -6  -2 2936.11   78.19
   0  -6  -2 2865.51   77.59
   0  -6  -2 2915.91   79.99
   0   6   2 2998.80   80.49
   0   6   2 2902.41   78.19
  -1  -6  -2   79.79    8.60
  -1  -6  -2  102.89    6.40
  -1  -6  -2   87.89    7.30
  -1  -6  -2  103.49    8.60
   1   6   2   91.99    7.90
   1   6   2  105.19    9.50
  -2  -6  -2  265.27   12.40
  -2  -6  -2  265.57   13.20
  -2  -6  -2  269.07   10.40
   2   6   2  253.87   12.70
   2   6   2  270.37   10.60
  -3  -6  -2  193.98   12.50
  -3  -6  -2  176.08   10.40
  -3  -6  -2  180.68    7.70
   3   6   2  163.38   11.00
   3   6   2  180.78    8.30
  -4  -6  -2 1225.48   33.90
  -4  -6  -2 1253.97   38.60
   4   6   2 1210.88   37.20
   4   6   2 1293.77   38.10
   4   6   2 1261.27   34.90
  -5  -6  -2  189.68   14.00
   5   6   2  191.18   19.70
   5   6   2  170.28   12.10
   5   6   2  176.68    9.80
  -6  -6  -2  321.87   17.80
   6   6   2  311.77   16.20
   6   6   2  329.57   13.90
   6   6   2  338.97   17.10
  -7  -6  -2  300.67   18.00
  -7  -6  -2  306.57   14.30
   7   6   2  281.27   16.10
   7   6   2  305.07   17.10
  -8  -6  -2  158.98   12.80
  -8  -6  -2  153.28   15.90
   8   6   2  137.59   14.60
   8   6   2  167.68   21.70
  -9  -6  -2  152.98   16.30
  -9  -6  -2  151.38   14.30
   9   6   2  151.88   15.80
   9   6   2  162.38   15.10
 -10  -6  -2  231.58   18.00
 -10  -6  -2  207.38   17.90
  10   6   2  228.88   18.00
  10   6   2  232.78   19.00
 -11  -6  -2  447.66   23.90
 -11  -6  -2  480.85   24.70
  11   6   2  483.45   25.60
  11   6   2  434.46   26.00
 -12  -6  -2    7.70    9.70
 -12  -6  -2  -15.30    9.60
  12   6   2   -7.20    9.40
  12   6   2   13.30    9.80
   8  -7  -2   24.20   10.50
   8  -7  -2   37.40   10.30
  -8   7   2   39.60   14.60
   7  -7  -2  590.54   27.10
   7  -7  -2  645.34   30.30
  -7   7   2  538.05   31.80
   6  -7  -2   -2.80    7.60
   6  -7  -2    7.70    7.70
  -6   7   2   -8.30   11.20
   5  -7  -2  394.36   19.70
   5  -7  -2  366.86   21.00
  -5   7   2  392.26   24.00
   4  -7  -2  362.56   19.50
   4  -7  -2  341.77   17.90
  -4   7   2  360.16   21.70
  -4   7   2  351.46   18.30
   3  -7  -2  139.99   11.60
   3  -7  -2  133.29   12.70
  -3   7   2  146.99   14.60
  -3   7   2  128.69   12.00
   2  -7  -2   28.00    6.90
   2  -7  -2   34.80    6.50
  -2   7   2   27.70    8.20
  -2   7   2   34.70    7.90
   1  -7  -2 1224.08   37.30
   1  -7  -2 1217.78   39.00
  -1   7   2 1247.08   37.90
  -1   7   2 1249.07   37.90
   0  -7  -2 1471.05   42.30
   0  -7  -2 1493.85   42.70
   0  -7  -2 1458.45   44.40
   0   7   2 1494.25   43.60
   0   7   2 1456.45   42.60
  -1  -7  -2   39.80    5.30
  -1  -7  -2   52.19    7.70
   1   7   2   41.30    5.80
   1   7   2   47.70    7.80
  -2  -7  -2   92.49    9.70
  -2  -7  -2   73.79    8.50
  -2  -7  -2   61.89    6.70
   2   7   2   85.79    9.00
   2   7   2   67.89    6.90
  -3  -7  -2  687.93   21.00
  -3  -7  -2  684.03   24.20
  -3  -7  -2  699.13   25.00
   3   7   2  680.93   24.10
   3   7   2  682.83   20.90
  -4  -7  -2 2320.17   62.49
  -4  -7  -2 2404.06   67.29
   4   7   2 2356.86   66.79
   4   7   2 2333.07   65.99
   4   7   2 2390.46   63.09
  -5  -7  -2  402.86   13.80
  -5  -7  -2  411.26   19.70
   5   7   2  391.36   15.00
   5   7   2  421.26   19.00
   5   7   2  406.26   18.40
  -6  -7  -2  265.07   17.00
   6   7   2  255.47   15.20
   6   7   2  265.57   12.40
   6   7   2  246.38   15.00
  -7  -7  -2   79.59    7.60
  -7  -7  -2   73.19   11.00
   7   7   2   75.99   10.50
   7   7   2   69.89    9.60
  -8  -7  -2 1086.99   38.20
  -8  -7  -2 1073.69   33.90
   8   7   2 1054.99   37.10
   8   7   2 1089.19   38.20
  -9  -7  -2  181.58   18.20
  -9  -7  -2  210.98   14.80
   9   7   2  213.48   18.30
   9   7   2  211.18   17.00
 -10  -7  -2   73.79   10.60
 -10  -7  -2   70.49   12.70
  10   7   2   74.69   12.10
  10   7   2   88.59   12.70
 -11  -7  -2   27.10   11.20
 -11  -7  -2   27.50    9.80
  11   7   2    7.20    9.30
  11   7   2   18.00   10.10
   7  -8  -2  152.58   18.40
   7  -8  -2  126.49   14.10
  -7   8   2  137.99   18.00
  -7   8   2  108.29   13.20
   6  -8  -2   -6.60    7.20
   6  -8  -2    5.00    8.20
  -6   8   2   -4.30   11.90
  -6   8   2   -2.90    8.60
   5  -8  -2   95.79   12.30
   5  -8  -2   95.79   10.80
  -5   8   2   98.69   12.10
  -5   8   2   82.89   13.50
   4  -8  -2  133.89   13.80
   4  -8  -2  121.09   12.80
  -4   8   2  117.99   12.10
  -4   8   2  119.29   17.90
   3  -8  -2 1115.59   39.50
   3  -8  -2 1112.59   46.00
  -3   8   2 1231.18   40.30
  -3   8   2 1207.28   38.50
   2  -8  -2  102.79   10.20
   2  -8  -2  124.69   11.90
  -2   8   2  128.99   11.60
  -2   8   2  114.49   11.00
   1  -8  -2  490.25   21.40
   1  -8  -2  533.15   20.30
  -1   8   2  525.35   21.80
  -1   8   2  484.05   20.80
   0  -8  -2  303.27   15.70
   0  -8  -2  299.67   14.40
   0  -8  -2  306.67   13.90
   0   8   2  308.77   16.20
   0   8   2  286.17   14.70
  -1  -8  -2  448.96   18.50
  -1  -8  -2  462.75   17.10
  -1  -8  -2  420.76   18.80
   1   8   2  419.06   16.90
   1   8   2  451.35   19.70
  -2  -8  -2  246.48   14.30
  -2  -8  -2  233.48   13.50
  -2  -8  -2  202.08   10.60
   2   8   2  208.98   10.50
   2   8   2  199.68   14.30
  -3  -8  -2  551.64   22.40
  -3  -8  -2  556.74   21.80
  -3  -8  -2  542.95   18.20
   3   8   2  551.14   22.10
   3   8   2  538.45   17.80
  -4  -8  -2 1062.09   31.30
  -4  -8  -2 1091.49   36.10
   4   8   2 1082.89   31.30
   4   8   2 1100.39   36.20
   4   8   2 1121.49   35.70
  -5  -8  -2    2.50    4.30
  -5  -8  -2    5.80    7.50
   5   8   2   -6.10    5.20
   5   8   2   -3.60    6.00
  -6  -8  -2   71.99   10.60
   6   8   2   75.59    9.80
   6   8   2   72.19    8.00
   6   8   2   75.19    9.50
  -7  -8  -2  103.79   12.70
  -7  -8  -2  130.49    9.90
   7   8   2   92.09   11.00
   7   8   2  112.19   13.20
  -8  -8  -2  553.94   20.80
  -8  -8  -2  555.94   26.10
   8   8   2  545.35   25.80
   8   8   2  554.24   24.90
  -9  -8  -2  232.58   19.90
  -9  -8  -2  240.18   14.90
   9   8   2  220.98   24.90
   9   8   2  218.58   18.30
 -10  -8  -2   36.80   11.90
 -10  -8  -2   42.10    9.50
  10   8   2   53.39   12.10
  10   8   2   33.10   11.10
 -11  -8  -2    7.60   10.50
 -11  -8  -2   -2.20    7.80
  11   8   2    2.80    9.20
   7  -9  -2  460.65   25.50
  -7   9   2  459.85   30.10
  -7   9   2  482.95   25.40
   6  -9  -2   17.10    9.10
   6  -9  -2    4.90    8.80
  -6   9   2   20.70   10.50
  -6   9   2   -3.20   12.00
   5  -9  -2  244.38   17.80
   5  -9  -2  251.87   19.20
  -5   9   2  251.87   19.00
  -5   9   2  247.98   22.80
   4  -9  -2  354.06   21.00
   4  -9  -2  378.76   19.80
  -4   9   2  352.26   20.70
  -4   9   2  350.46   23.00
   3  -9  -2  986.80   34.50
  -3   9   2  994.00   36.00
  -3   9   2  965.40   39.60
   2  -9  -2  212.78   13.80
   2  -9  -2  222.68   15.40
  -2   9   2  211.68   16.00
  -2   9   2  193.98   16.20
   1  -9  -2   77.29    9.70
   1  -9  -2  105.69   10.50
  -1   9   2   85.99   10.90
  -1   9   2  101.39   10.20
   0  -9  -2   68.49    8.20
   0  -9  -2   68.59    9.40
   0   9   2   69.49   10.10
   0   9   2   59.29    7.80
  -1  -9  -2 1061.99   33.90
  -1  -9  -2 1100.59   36.00
  -1  -9  -2 1080.29   33.30
   1   9   2 1051.09   35.50
   1   9   2 1017.50   32.40
  -2  -9  -2  403.06   16.00
  -2  -9  -2  396.56   18.60
  -2  -9  -2  391.46   18.70
   2   9   2  407.96   19.70
   2   9   2  401.26   15.30
  -3  -9  -2  283.37   16.60
  -3  -9  -2  274.57   12.30
  -3  -9  -2  285.47   15.70
   3   9   2  291.27   17.10
  -4  -9  -2  149.09   14.20
  -4  -9  -2  153.88    8.90
   4   9   2  150.28   15.90
   4   9   2  162.58   14.30
   4   9   2  119.99    9.50
  -5  -9  -2  281.87   18.00
  -5  -9  -2  269.37   11.80
   5   9   2  276.77   16.50
   5   9   2  248.58   12.10
   5   9   2  259.27   16.50
  -6  -9  -2  209.38   17.40
  -6  -9  -2  204.28   10.70
   6   9   2  242.38   11.20
   6   9   2  211.18   16.50
   6   9   2  238.48   16.60
  -7  -9  -2   85.09    8.70
  -7  -9  -2   86.49   12.40
   7   9   2  102.39   12.20
   7   9   2   95.19   12.10
  -8  -9  -2  467.45   18.50
  -8  -9  -2  492.35   25.60
   8   9   2  452.05   23.60
   8   9   2  481.15   24.90
  -9  -9  -2    8.00    6.40
  -9  -9  -2    6.80   10.70
   9   9   2   25.50   10.40
   9   9   2   18.40    9.90
 -10  -9  -2  138.19   16.00
 -10  -9  -2  236.78   22.50
  10   9   2  231.08   20.10
  10   9   2  172.08   18.50
 -11  -9  -2    4.70   10.90
 -11  -9  -2    2.00    7.90
  11   9   2   13.50   10.40
  11   9   2    6.20   10.10
   6 -10  -2  180.28   17.10
  -6  10   2  178.88   18.90
  -6  10   2  177.98   20.20
   5 -10  -2   50.59   11.40
   5 -10  -2   37.80   10.10
  -5  10   2   64.29   12.50
  -5  10   2   14.00   11.00
   4 -10  -2  365.66   22.20
   4 -10  -2  389.36   20.60
  -4  10   2  335.47   23.90
  -4  10   2  371.96   21.80
   3 -10  -2  436.56   23.20
   3 -10  -2  406.76   20.70
  -3  10   2  426.16   22.60
  -3  10   2  402.36   22.90
   2 -10  -2    4.70    5.70
   2 -10  -2    9.10    6.70
  -2  10   2  -12.40    8.10
  -2  10   2    1.10    7.50
   1 -10  -2  125.79   11.60
   1 -10  -2  135.79   13.40
  -1  10   2  156.88   17.00
  -1  10   2  135.69   12.90
   0 -10  -2  175.28   14.10
   0  10   2  160.88   17.00
   0  10   2  162.18   12.50
  -1 -10  -2 1101.19   37.60
  -1 -10  -2 1051.19   34.80
  -1 -10  -2 1101.89   34.70
   1  10   2 1111.79   37.50
   1  10   2 1062.39   33.30
  -2 -10  -2  188.58   14.50
  -2 -10  -2  208.78   14.60
  -2 -10  -2  208.08   11.90
   2  10   2  240.98   11.30
   2  10   2  183.78   16.20
  -3 -10  -2   94.99    8.20
  -3 -10  -2   93.99   11.10
  -3 -10  -2   84.59    9.60
   3  10   2   83.69    7.30
  -4 -10  -2    2.70    8.50
  -4 -10  -2   -0.70    3.90
   4  10   2   -1.20    3.20
   4  10   2    0.40    7.50
   4  10   2   -4.40    6.00
  -5 -10  -2  537.95   24.70
  -5 -10  -2  513.55   18.50
   5  10   2  524.45   23.90
   5  10   2  514.65   24.30
   5  10   2  483.75   17.30
  -6 -10  -2  618.54   28.10
  -6 -10  -2  617.94   21.40
   6  10   2  641.84   27.80
   6  10   2  664.23   27.70
   6  10   2  649.43   20.90
  -7 -10  -2   50.19    5.70
  -7 -10  -2   50.89   11.80
   7  10   2   49.80    5.90
   7  10   2   56.29   10.30
   7  10   2   63.99   11.20
  -8 -10  -2  105.59    9.50
  -8 -10  -2  103.49   14.20
   8  10   2  102.49   13.40
   8  10   2   76.99   11.90
  -9 -10  -2   25.70    6.50
  -9 -10  -2   10.50   11.10
   9  10   2   27.10   10.40
   9  10   2   13.70   10.90
 -10 -10  -2   89.69    9.40
 -10 -10  -2  101.89   18.60
  10  10   2   97.89   14.50
  10  10   2  101.89   14.30
   5 -11  -2  235.18   18.30
   4 -11  -2  255.27   19.70
   4 -11  -2  242.78   18.20
  -4  11   2  225.48   20.00
  -4  11   2  239.78   20.80
   3 -11  -2  235.38   18.60
   3 -11  -2  213.58   16.60
  -3  11   2  252.97   18.90
  -3  11   2  201.18   19.60
   2 -11  -2  186.98   15.10
   2 -11  -2  211.98   17.20
  -2  11   2  212.28   17.00
  -2  11   2  214.98   19.10
   1 -11  -2  165.98   13.60
   1 -11  -2  152.78   14.90
  -1  11   2  161.58   14.10
  -1  11   2  181.58   17.70
   0 -11  -2  109.69   12.70
   0 -11  -2  114.49   11.10
   0  11   2  106.59   11.20
   0  11   2  134.89   13.90
  -1 -11  -2  427.66   19.50
  -1 -11  -2  432.86   19.00
   1  11   2  421.26   17.20
   1  11   2  433.26   22.70
  -2 -11  -2    4.40    5.90
  -2 -11  -2    1.10    6.90
  -2 -11  -2   15.80    7.00
   2  11   2   15.80    9.10
   2  11   2   -0.40    3.80
  -3 -11  -2  143.19   15.00
  -3 -11  -2  153.68   10.80
  -3 -11  -2  152.38   13.70
   3  11   2  172.68   16.90
   3  11   2  158.08    9.00
  -4 -11  -2   22.30    8.90
  -4 -11  -2   38.10    6.20
   4  11   2   34.20    8.80
   4  11   2   40.30   10.10
   4  11   2   35.00    4.80
  -5 -11  -2  935.71   29.90
  -5 -11  -2  971.80   35.60
   5  11   2  947.01   35.50
   5  11   2  925.11   35.90
   5  11   2  892.31   28.10
  -6 -11  -2   64.39   12.20
  -6 -11  -2   76.49    7.60
   6  11   2   65.69   10.60
   6  11   2   63.59   11.70
  -7 -11  -2   40.90    5.20
  -7 -11  -2   49.60   11.90
   7  11   2   52.89   11.20
   7  11   2   65.19   11.80
  -8 -11  -2    2.40   10.40
  -8 -11  -2   12.30    4.70
   8  11   2   11.70    9.80
   8  11   2   16.20   15.80
  -9 -11  -2  195.88   22.00
   9  11   2  201.58   19.60
   9  11   2  190.58   21.40
   3 -12  -2  141.49   14.80
   3 -12  -2  144.49   16.30
  -3  12   2  135.59   15.50
  -3  12   2  106.99   12.50
   2 -12  -2  528.55   26.60
   2 -12  -2  534.15   25.00
  -2  12   2  543.85   27.60
  -2  12   2  542.75   24.00
   1 -12  -2  197.58   15.10
   1 -12  -2  216.68   17.30
  -1  12   2  218.88   19.30
  -1  12   2  220.48   15.00
   0 -12  -2   76.09   11.00
   0 -12  -2   77.79   10.30
   0  12   2   89.89    9.30
   0  12   2   88.89   13.40
  -1 -12  -2   96.09   10.50
  -1 -12  -2  107.39   12.50
  -1 -12  -2   81.39    9.20
   1  12   2   91.59    9.40
   1  12   2   95.69   13.30
  -2 -12  -2   91.29   11.40
  -2 -12  -2   79.29   11.50
  -2 -12  -2   68.09    9.00
   2  12   2   87.89    8.20
   2  12   2   94.79   13.20
  -3 -12  -2  258.17   15.00
  -3 -12  -2  285.47   18.70
   3  12   2  273.17   11.90
   3  12   2  270.77   18.50
   3  12   2  284.87   21.00
  -4 -12  -2   21.50    5.90
  -4 -12  -2   32.80   10.20
   4  12   2   38.20    9.50
   4  12   2   23.10    4.20
   4  12   2   27.10   11.10
  -5 -12  -2  244.58   19.80
  -5 -12  -2  259.87   20.40
   5  12   2  259.17   20.20
   5  12   2  273.67   19.80
  -6 -12  -2   26.30    6.10
  -6 -12  -2   27.40   11.10
   6  12   2   28.30   10.80
   6  12   2   40.10   10.40
  -7 -12  -2   94.69   14.00
   7  12   2  135.59   15.60
   7  12   2  115.49   14.90
  -8 -12  -2   98.49   17.70
   8  12   2   87.69   13.90
   8  12   2   85.49   12.50
   1 -13  -2  103.19   18.90
   1 -13  -2  132.89   15.90
  -1  13   2  127.79   15.50
  -1  13   2  150.18   12.80
   0 -13  -2   60.49   11.00
   0 -13  -2   56.69   10.10
   0  13   2   55.39   12.30
   0  13   2   49.50    7.20
  -1 -13  -2   10.70    7.70
  -1 -13  -2    6.00    7.60
  -1 -13  -2    4.30    6.40
   1  13   2  -14.40    9.20
   1  13   2    1.80    4.70
  -2 -13  -2  316.17   19.10
  -2 -13  -2  313.57   20.70
  -2 -13  -2  340.27   17.40
   2  13   2  306.07   13.70
   2  13   2  329.57   22.90
  -3 -13  -2  209.68   17.70
  -3 -13  -2  195.38   14.30
   3  13   2  203.18   20.10
  -4 -13  -2    8.70    5.80
  -4 -13  -2   24.10    9.70
   4  13   2    9.60   11.90
   4  13   2    1.50   10.40
  -5 -13  -2   61.89    8.30
  -5 -13  -2   83.89   12.90
   5  13   2   96.19   13.80
   5  13   2   76.39   13.40
  -6 -13  -2   33.20   11.40
  -6 -13  -2   48.90    7.50
   6  13   2   22.50   12.70
   6  13   2   28.60   11.00
  -7 -13  -2  276.27   23.20
   7  13   2  266.77   21.30
   7  13   2  293.17   22.60
   4  12  -3   40.20   14.20
  -4 -12   3   48.40   11.20
  -4 -12   3   50.29    9.30
   3  12  -3   -6.00   11.90
  -3 -12   3   17.70    8.90
  -3 -12   3    6.40    7.20
   2  12  -3  283.77   28.90
  -2 -12   3  249.97   17.80
  -2 -12   3  238.08   17.30
   1  12  -3   63.69   15.20
  -1 -12   3   40.40   11.40
  -1 -12   3   34.20    8.80
   0  12  -3  189.48   20.20
   0 -12   3  182.68   16.10
  -6 -11   3  152.78   19.40
   5  11  -3    4.90   11.50
  -5 -11   3    8.60    7.30
  -5 -11   3   19.90   10.10
   4  11  -3   62.99   14.30
  -4 -11   3   55.19    9.00
  -4 -11   3   68.69   11.60
   3  11  -3   65.49   14.50
  -3 -11   3   55.79    9.10
  -3 -11   3   58.59   10.60
   2  11  -3  389.06   26.50
  -2 -11   3  389.36   20.60
  -2 -11   3  384.46   20.10
   1  11  -3   35.10   13.50
  -1 -11   3   47.30    9.00
  -1 -11   3   32.40    8.20
   0  11  -3   73.49   14.80
   0 -11   3   80.49   10.50
  -1  11  -3   20.70   13.10
   1 -11   3    1.40    7.20
  -2  11  -3  384.96   27.30
   2 -11   3  373.16   21.30
   2 -11   3  369.76   21.70
  -3  11  -3  113.89   17.30
  -3  11  -3  133.39   14.20
   3 -11   3  163.38   16.10
   3 -11   3  159.38   15.90
   8  10  -3   -2.50    9.60
   8  10  -3   -6.40    6.60
  -8 -10   3    0.10   10.10
   7  10  -3  126.59   13.50
   7  10  -3  118.69   15.70
  -7 -10   3  106.59   14.20
   6  10  -3   11.80   11.40
   6  10  -3   18.20    7.80
  -6 -10   3   57.29   11.80
   5  10  -3  190.78   20.40
  -5 -10   3  163.28   17.60
  -5 -10   3  168.78   13.90
   4  10  -3   82.09   14.30
  -4 -10   3   94.79   10.10
  -4 -10   3  100.19   12.40
   3  10  -3  101.99   15.40
  -3 -10   3  102.29   12.00
  -3 -10   3   74.99    9.20
   2  10  -3  227.38   21.40
  -2 -10   3  214.28   14.90
  -2 -10   3  221.08   16.10
   1  10  -3   14.10   11.30
  -1 -10   3    4.90    6.80
  -1 -10   3    6.20    6.40
   0  10  -3   59.69   13.30
   0 -10   3   73.69    9.90
   0 -10   3   75.29    8.60
  -1  10  -3   32.30   12.90
  -1  10  -3   53.09    6.70
   1 -10   3   36.20    8.60
   1 -10   3   44.90    8.80
  -2  10  -3  676.13   24.60
  -2  10  -3  738.43   34.50
   2 -10   3  751.92   28.90
   2 -10   3  727.53   28.90
  -3  10  -3  239.08   16.30
  -3  10  -3  272.27   24.10
   3 -10   3  223.58   16.90
   3 -10   3  216.28   16.60
  -4  10  -3   40.00   14.40
  -4  10  -3   49.10   10.00
   4 -10   3   38.50    8.80
   4 -10   3   32.70    9.00
  -5  10  -3    0.00    9.40
  -5  10  -3   18.50   13.20
   5 -10   3   -3.60    7.70
   5 -10   3   -8.30    6.60
   9   9  -3  251.67   16.70
   9   9  -3  267.87   21.10
  -9  -9   3  313.67   22.20
   8   9  -3   82.39   10.70
   8   9  -3   76.09   13.20
  -8  -9   3   54.19   11.80
   7   9  -3  142.49   21.60
   7   9  -3  165.08   13.90
   7   9  -3  162.58   16.40
  -7  -9   3  130.89   14.80
   6   9  -3   17.20    8.60
   6   9  -3   12.80    7.10
   6   9  -3   32.00   11.20
  -6  -9   3    1.30    9.00
   5   9  -3  582.44   25.40
   5   9  -3  568.64   27.80
  -5  -9   3  540.05   22.80
  -5  -9   3  609.34   26.00
   4   9  -3  129.29   14.80
   4   9  -3  145.09   12.60
  -4  -9   3  151.08   15.00
  -4  -9   3  143.59   12.40
   3   9  -3  110.29   14.30
   3   9  -3  136.69   11.60
  -3  -9   3  122.19   11.90
  -3  -9   3  143.19   12.00
   2   9  -3  163.08   12.80
   2   9  -3  175.08   18.00
  -2  -9   3  162.08   13.60
  -2  -9   3  167.08   12.60
   1   9  -3   54.29   10.60
   1   9  -3   53.99   12.10
  -1  -9   3   54.79    7.90
  -1  -9   3   55.39    8.20
   0   9  -3  213.18   19.00
   0  -9   3  184.98   12.30
   0  -9   3  167.68   12.90
  -1   9  -3  106.49    9.00
  -1   9  -3  139.69   15.20
   1  -9   3  109.19   11.50
   1  -9   3  111.39   12.00
  -2   9  -3  465.25   19.60
  -2   9  -3  493.75   27.10
   2  -9   3  536.55   22.40
   2  -9   3  490.85   21.40
  -3   9  -3    7.10   11.40
  -3   9  -3   11.30    8.10
   3  -9   3   -1.80    6.10
   3  -9   3    7.50    6.50
  -4   9  -3  139.59   17.20
  -4   9  -3  151.68   18.10
   4  -9   3  113.49   12.50
   4  -9   3  139.79   14.20
  -5   9  -3   37.00   11.00
  -5   9  -3   27.40   13.10
   5  -9   3   29.90    8.50
   5  -9   3   21.00    8.00
  -6   9  -3  342.07   31.40
  -6   9  -3  376.36   24.00
   6  -9   3  322.57   24.70
   6  -9   3  312.67   19.30
   9   8  -3  211.38   19.10
   9   8  -3  234.48   19.40
   9   8  -3  231.68   14.60
   9   8  -3  191.88   15.30
  -9  -8   3  188.68   19.30
   8   8  -3   11.10    9.60
   8   8  -3    9.60    6.80
   8   8  -3   12.20    9.70
  -8  -8   3   16.30   10.30
   7   8  -3   66.49   13.70
   7   8  -3   80.49   13.40
   7   8  -3   51.79   11.30
  -7  -8   3   72.79   11.70
   6   8  -3  199.98   15.80
   6   8  -3  201.58   18.20
   6   8  -3  178.18   13.70
  -6  -8   3  203.58   17.00
   5   8  -3  773.72   30.00
   5   8  -3  776.52   31.30
  -5  -8   3  836.92   30.60
   4   8  -3  117.29   13.00
   4   8  -3  123.49   11.80
  -4  -8   3  136.49   11.40
  -4  -8   3  127.99   15.20
   3   8  -3  155.68   22.50
   3   8  -3  155.88   11.90
  -3  -8   3  171.88   11.90
  -3  -8   3  157.88   13.50
   2   8  -3   14.70    6.10
   2   8  -3   23.30    9.60
  -2  -8   3   17.20    7.10
  -2  -8   3   23.80    6.20
   1   8  -3  542.45   25.00
   1   8  -3  492.25   20.30
  -1  -8   3  520.25   20.20
  -1  -8   3  523.35   20.40
   0   8  -3  253.77   19.60
   0  -8   3  242.78   13.90
   0  -8   3  256.27   14.10
   0  -8   3  237.28   12.80
  -1   8  -3   41.80   12.30
  -1   8  -3   41.00    6.30
   1  -8   3   35.20    7.80
  -2   8  -3  104.69    9.80
  -2   8  -3  108.89   14.00
   2  -8   3   88.09    9.40
   2  -8   3  101.49   10.50
  -3   8  -3   44.30    9.10
  -3   8  -3   33.80   11.30
   3  -8   3   28.60    7.30
   3  -8   3   50.49    7.70
  -4   8  -3  535.15   28.00
  -4   8  -3  556.74   25.80
   4  -8   3  567.54   23.80
   4  -8   3  571.74   23.20
  -5   8  -3    8.30   10.60
  -5   8  -3   25.20   11.70
   5  -8   3    3.20    7.10
   5  -8   3   11.30    7.00
  -6   8  -3  380.66   25.70
  -6   8  -3  357.86   25.30
   6  -8   3  359.76   20.60
   6  -8   3  382.56   20.40
  -7   8  -3  -19.30   11.80
   7  -8   3    1.90    7.60
   7  -8   3   14.60    9.50
  10   7  -3  331.67   21.80
  10   7  -3  362.66   28.70
  10   7  -3  341.87   18.60
   9   7  -3  174.18   13.60
   9   7  -3  194.38   18.00
   9   7  -3  153.18   14.10
   9   7  -3  197.58   17.80
  -9  -7   3  167.38   18.20
   8   7  -3   99.69   12.80
   8   7  -3  118.19   12.30
   8   7  -3  161.88   16.60
  -8  -7   3  135.19   14.20
   7   7  -3  224.08   24.00
   7   7  -3  173.68   13.60
   7   7  -3  157.08   16.10
  -7  -7   3  166.38   16.20
   6   7  -3  112.29   11.50
   6   7  -3   87.79   10.80
   6   7  -3   83.49   11.40
  -6  -7   3   99.99   11.20
   5   7  -3  816.32   30.00
   5   7  -3  825.22   30.80
   4   7  -3   -1.60    7.60
   4   7  -3    7.40    5.60
  -4  -7   3   11.40    5.40
  -4  -7   3    0.50    6.50
   3   7  -3  234.58   13.50
   3   7  -3  247.18   16.70
  -3  -7   3  227.18   12.60
  -3  -7   3  232.08   14.50
   2   7  -3  120.59   10.10
   2   7  -3  122.69   12.70
  -2  -7   3  124.09    9.90
  -2  -7   3  134.69   11.00
   1   7  -3 1401.36   45.40
   1   7  -3 1421.66   42.70
  -1  -7   3 1454.15   42.00
  -1  -7   3 1432.66   42.20
   0   7  -3  601.64   25.50
   0  -7   3  613.44   21.70
   0  -7   3  600.84   21.80
   0  -7   3  559.84   20.40
  -1   7  -3    6.70    5.60
  -1   7  -3   30.70    9.40
   1  -7   3    4.50    4.70
   1  -7   3    8.60    4.90
  -2   7  -3   63.69    8.30
  -2   7  -3   38.20   10.00
   2  -7   3   36.00    6.30
   2  -7   3   37.30    6.80
  -3   7  -3  878.31   30.60
   3  -7   3  874.91   34.60
  -4   7  -3  620.54   26.40
  -4   7  -3  630.34   27.70
   4  -7   3  608.84   23.90
   4  -7   3  590.74   23.20
  -5   7  -3   48.00   11.60
  -5   7  -3   47.40   12.20
   5  -7   3   44.00    8.10
   5  -7   3   59.99    8.90
  -6   7  -3   43.70   13.20
   6  -7   3   46.20    8.70
   6  -7   3   46.10    8.80
  -7   7  -3   70.29   15.00
   7  -7   3   79.29   11.10
   7  -7   3   88.89   11.30
  -8   7  -3  217.18   21.30
   8  -7   3  238.38   18.10
   8  -7   3  246.28   18.00
  10   6  -3    8.90    8.80
  10   6  -3   -3.90   13.10
  10   6  -3   11.90    7.50
 -10  -6   3    0.20    7.50
 -10  -6   3   -0.90    9.50
   9   6  -3   35.70    9.80
   9   6  -3   27.70    7.70
   9   6  -3   15.40    9.60
  -9  -6   3   30.30    7.60
  -9  -6   3   31.20   10.20
   8   6  -3  148.99   15.30
   8   6  -3  166.08   15.90
   8   6  -3  167.58   13.80
  -8  -6   3  154.68   16.40
  -8  -6   3  148.39   11.70
   7   6  -3  542.05   31.10
   7   6  -3  449.26   19.80
   7   6  -3  454.05   21.90
  -7  -6   3  450.35   16.30
  -7  -6   3  478.45   22.40
   6   6  -3  106.49   11.90
   6   6  -3  100.19   10.80
   6   6  -3   84.79   10.80
   5   6  -3  133.29   10.90
   5   6  -3  137.59   12.20
   5   6  -3  128.79   13.20
  -5  -6   3  135.89   13.10
   4   6  -3  408.16   18.00
   4   6  -3  396.06   19.40
  -4  -6   3  411.36   18.50
  -4  -6   3  419.86   16.70
   3   6  -3  846.32   28.40
   3   6  -3  797.52   29.40
  -3  -6   3  840.12   26.80
  -3  -6   3  897.01   28.60
   2   6  -3  157.68   14.40
   2   6  -3  165.28   10.90
  -2  -6   3  157.18   10.20
  -2  -6   3  164.68   11.60
   1   6  -3 1036.50   31.80
   1   6  -3 1016.80   34.30
  -1  -6   3 1035.80   31.40
  -1  -6   3 1017.50   31.40
   0   6  -3   26.50    8.80
   0  -6   3   26.70    5.30
   0  -6   3   26.90    5.50
   0  -6   3   35.20    5.60
  -1   6  -3  207.08   15.90
  -1   6  -3  203.28   11.50
   1  -6   3  217.18   11.60
   1  -6   3  204.58   11.10
  -2   6  -3   48.30    9.50
  -2   6  -3   67.89    9.90
   2  -6   3   50.29    6.40
  -3   6  -3 1475.75   44.70
  -3   6  -3 1495.25   46.80
   3  -6   3 1479.35   44.30
   3  -6   3 1512.95   43.90
  -4   6  -3  620.44   25.90
   4  -6   3  628.84   23.50
   4  -6   3  639.74   23.10
  -5   6  -3    5.60   10.00
   5  -6   3    6.20    5.70
   5  -6   3    1.60    6.00
  -6   6  -3  108.49   14.30
   6  -6   3  113.19   12.50
   6  -6   3  115.49   13.00
   6  -6   3  116.29   12.40
  -7   6  -3  246.38   24.00
   7  -6   3  235.78   19.70
   7  -6   3  236.08   16.20
   7  -6   3  260.97   17.00
  -8   6  -3  588.74   32.80
   8  -6   3  599.34   26.20
   8  -6   3  597.74   26.00
   8  -6   3  570.74   28.80
  -9   6  -3   -9.20   21.30
   9  -6   3    5.90    8.20
   9  -6   3   -6.90    9.70
   9  -6   3    7.10    7.90
  10   5  -3  146.89   15.20
  10   5  -3  158.48   24.10
  10   5  -3  140.79   13.70
 -10  -5   3  150.28   17.60
 -10  -5   3  120.39   13.20
   9   5  -3   84.49   11.80
   9   5  -3   56.09   10.60
   9   5  -3   57.79    9.80
  -9  -5   3   59.49   11.10
  -9  -5   3   57.99    9.70
   8   5  -3 1870.21   50.59
   8   5  -3 1784.52   54.29
   8   5  -3 1730.43   52.69
   8   5  -3 1778.32   56.99
  -8  -5   3 1792.02   54.69
  -8  -5   3 1751.62   51.29
   7   5  -3  269.07   15.10
   7   5  -3  293.87   16.70
  -7  -5   3  262.97   14.60
  -7  -5   3  291.37   19.20
   6   5  -3   99.89   11.80
   6   5  -3   86.89    8.70
   6   5  -3  105.69   10.60
  -6  -5   3   89.09   10.10
  -6  -5   3   76.99    8.50
   5   5  -3   20.00    7.20
   5   5  -3    7.40    6.70
   5   5  -3   16.70    5.80
  -5  -5   3   14.10    7.00
   4   5  -3 1444.46   43.70
   4   5  -3 1473.05   43.80
  -4  -5   3 1443.66   43.40
   3   5  -3 1509.45   44.60
   3   5  -3 1537.55   45.40
  -3  -5   3 1552.84   43.60
  -3  -5   3 1528.55   44.60
   2   5  -3  100.89    8.50
   2   5  -3  119.89   10.50
  -2  -5   3  100.29    8.30
  -2  -5   3   95.59    9.40
   1   5  -3  277.57   15.60
   1   5  -3  299.27   12.70
  -1  -5   3  305.27   12.70
  -1  -5   3  296.57   12.90
   0   5  -3  589.94   22.50
   0  -5   3  553.84   19.00
   0  -5   3  595.34   19.80
   0  -5   3  594.74   19.40
  -1   5  -3 1463.65   40.70
  -1   5  -3 1498.35   44.30
   1  -5   3 1417.66   40.40
   1  -5   3 1461.25   42.10
   1  -5   3 1501.35   41.40
  -2   5  -3   -3.60    6.40
  -2   5  -3   -2.90    6.80
   2  -5   3    3.50    3.70
   2  -5   3    5.00    4.00
  -3   5  -3    7.90    7.90
   3  -5   3   20.00    5.00
   3  -5   3    9.80    4.70
  -4   5  -3   -6.80    8.20
   4  -5   3   -5.10    7.00
   4  -5   3    6.50    5.20
   4  -5   3    7.50    4.90
  -5   5  -3  263.47   19.00
   5  -5   3  241.98   16.80
   5  -5   3  257.17   14.20
   5  -5   3  257.97   14.00
  -6   5  -3   22.30   11.10
   6  -5   3    6.00    6.10
   6  -5   3   14.30    6.30
   6  -5   3    0.10    8.00
  -7   5  -3  597.44   29.90
   7  -5   3  616.04   27.20
   7  -5   3  582.04   24.50
   7  -5   3  620.64   24.40
  -8   5  -3  260.67   25.30
   8  -5   3  243.08   16.30
   8  -5   3  244.98   19.80
   8  -5   3  235.48   17.20
  -9   5  -3   -8.00   13.40
   9  -5   3   -2.60   10.10
   9  -5   3    1.30    7.20
   9  -5   3   11.50    8.70
  11   4  -3   43.10   11.70
  11   4  -3   26.40    8.70
  11   4  -3   53.29   11.20
 -11  -4   3   70.19   11.50
 -11  -4   3   27.30   11.20
  10   4  -3  130.09   13.30
  10   4  -3  152.18   15.30
 -10  -4   3  135.79   13.90
 -10  -4   3  154.08   15.70
   9   4  -3  161.78   14.50
   9   4  -3  131.69   13.00
   9   4  -3  120.49   15.00
  -9  -4   3  110.19   12.60
  -9  -4   3  146.89   15.70
   8   4  -3  154.98   15.30
   8   4  -3  157.18   13.40
  -8  -4   3  126.19   13.60
  -8  -4   3  131.99   13.40
   7   4  -3   -3.30    7.00
   7   4  -3    0.00    6.50
   7   4  -3    1.70    6.30
  -7  -4   3   14.90    7.40
  -7  -4   3    6.00    6.30
   6   4  -3  121.99   11.30
   6   4  -3   99.59    9.70
   6   4  -3  104.69   10.90
  -6  -4   3  105.59   10.10
  -6  -4   3   92.89    9.70
   5   4  -3   -3.00    5.70
   5   4  -3    5.00    6.20
   5   4  -3    3.40    5.30
  -5  -4   3    7.20    5.90
  -5  -4   3    0.80    6.10
  -5  -4   3   -0.50    4.60
   4   4  -3 1764.92   48.50
   4   4  -3 1787.82   49.20
   4   4  -3 1728.73   47.30
  -4  -4   3 1580.14   43.90
  -4  -4   3 1755.32   48.60
  -4  -4   3 1444.36   50.49
  -4  -4   3 1729.83   44.50
   3   4  -3  946.01   29.30
   3   4  -3  946.31   29.70
  -3  -4   3  942.31   29.30
  -3  -4   3  939.31   28.20
   2   4  -3  131.79   10.80
   2   4  -3  140.29    8.50
  -2  -4   3  137.09    9.30
  -2  -4   3  126.99    8.00
   1   4  -3   34.30    6.50
   1   4  -3   26.40    4.40
  -1  -4   3   26.60    4.30
  -1  -4   3   23.50    4.70
   0   4  -3 2669.13   68.69
   0   4  -3 2641.24   70.89
   0   4  -3 2695.93   72.89
   0  -4   3 2756.12   71.59
   0  -4   3 2644.54   70.79
  -1   4  -3 2270.27   60.49
  -1   4  -3 2047.40   60.79
  -1   4  -3 2413.26   63.69
   1  -4   3 2307.47   60.69
   1  -4   3 2384.46   61.19
   1  -4   3 2351.86   62.09
  -2   4  -3   50.89    6.60
   2  -4   3   36.20    4.90
   2  -4   3   32.00    4.40
  -3   4  -3  404.66   18.10
   3  -4   3  436.56   18.50
   3  -4   3  441.96   16.40
   3  -4   3  427.16   15.70
  -4   4  -3  361.36   18.70
   4  -4   3  349.96   17.50
   4  -4   3  355.76   14.80
   4  -4   3  360.46   15.20
  -5   4  -3 2207.48   63.39
   5  -4   3 2188.38   61.39
   5  -4   3 2141.59   61.19
   5  -4   3 2215.38   63.29
  -6   4  -3   53.49   11.10
   6  -4   3   46.10    7.20
   6  -4   3   46.30    9.40
   6  -4   3   39.40    7.30
  -7   4  -3  192.18   19.70
   7  -4   3  202.38   13.40
   7  -4   3  200.78   16.30
   7  -4   3  201.18   14.60
  -8   4  -3  160.88   18.20
   8  -4   3  134.39   14.70
   8  -4   3  127.09   12.70
   8  -4   3  127.59   14.00
  -9   4  -3  162.78   19.20
   9  -4   3  189.88   14.50
   9  -4   3  158.38   16.10
   9  -4   3  197.98   17.30
  10  -4   3   40.80   14.70
  10  -4   3   92.29   18.50
  10  -4   3   59.49    9.70
  11   3  -3  364.86   21.50
  11   3  -3  398.76   24.80
  11   3  -3  338.07   19.30
 -11  -3   3  366.66   20.30
 -11  -3   3  409.16   25.00
  10   3  -3   89.99   17.90
  10   3  -3  100.29   11.70
  10   3  -3   83.49   11.30
 -10  -3   3   90.89   13.40
 -10  -3   3   97.19   11.50
   9   3  -3  176.88   14.40
   9   3  -3  155.58   16.60
   9   3  -3  148.29   14.50
  -9  -3   3  142.69   14.50
  -9  -3   3  168.18   14.60
   8   3  -3  104.59   10.40
   8   3  -3  127.59   12.10
   8   3  -3   97.89   12.50
   8   3  -3  110.09    9.20
  -8  -3   3  124.19   11.50
  -8  -3   3  117.49   11.20
   7   3  -3  448.96   19.30
   7   3  -3  452.75   19.00
   7   3  -3  422.96   21.00
   7   3  -3  434.76   16.80
  -7  -3   3  470.95   19.70
  -7  -3   3  451.25   19.40
   6   3  -3 1705.23   49.10
   6   3  -3 1729.83   49.30
   6   3  -3 1719.63   51.59
  -6  -3   3 1703.23   49.70
  -6  -3   3 1668.23   48.40
   5   3  -3   31.40    6.70
   5   3  -3   29.20    6.80
   5   3  -3   36.10    6.80
  -5  -3   3   22.80    6.70
  -5  -3   3   35.80    6.10
   4   3  -3  782.02   24.50
   4   3  -3  803.32   25.00
   4   3  -3  779.92   25.80
  -4  -3   3  787.42   22.90
  -4  -3   3  696.83   26.90
  -4  -3   3  781.02   25.10
   3   3  -3   21.80    5.40
   3   3  -3   25.10    7.10
  -3  -3   3   23.90    3.00
  -3  -3   3   27.60    4.70
  -3  -3   3   18.50    4.90
  -3  -3   3   27.50    2.50
   2   3  -3 1345.37   37.90
   2   3  -3 1315.27   37.60
  -2  -3   3 1350.96   37.20
  -2  -3   3 1324.87   37.80
   1   3  -3   18.60    3.50
   1   3  -3    6.90    4.50
  -1  -3   3   13.00    3.70
  -1  -3   3   15.00    3.40
   0   3  -3 3456.65   88.39
   0   3  -3 3304.87   86.69
   0   3  -3 3468.65   90.09
   0  -3   3 3331.57   88.59
   0  -3   3 3472.75   89.09
  -1   3  -3 2397.86   63.29
  -1   3  -3 2486.85   65.69
  -1   3  -3 2325.97   62.99
   1  -3   3 2387.86   63.59
   1  -3   3 2477.95   64.59
   1  -3   3 2487.15   63.59
  -2   3  -3  110.49    8.30
   2  -3   3  149.19   10.70
   2  -3   3  135.09    7.20
   2  -3   3  108.69    8.80
  -3   3  -3   16.00    5.80
   3  -3   3   16.10    5.60
   3  -3   3   16.80    3.80
   3  -3   3   14.40    4.20
  -4   3  -3 1090.49   33.50
   4  -3   3 1097.89   33.70
   4  -3   3 1043.60   31.80
   4  -3   3 1059.59   31.60
  -5   3  -3  133.19   14.50
   5  -3   3  124.09   12.70
   5  -3   3  126.89   10.20
   5  -3   3  131.99    9.80
  -6   3  -3   25.90    9.60
   6  -3   3   29.90    6.70
   6  -3   3   41.10    8.70
   6  -3   3   29.20    5.80
  -7   3  -3   54.99   11.60
   7  -3   3   64.19   11.20
   7  -3   3   55.09    7.40
  -8   3  -3   26.10   12.50
   8  -3   3   14.30    6.20
   8  -3   3   15.90    9.10
   8  -3   3   22.40    8.20
  -9   3  -3  483.25   30.20
   9  -3   3  482.35   21.40
   9  -3   3  488.35   25.80
   9  -3   3  547.25   25.30
 -10   3  -3   54.69   16.20
  10  -3   3   97.39   10.60
  10  -3   3   81.99   13.60
  10  -3   3   85.59   12.90
  11   2  -3  298.57   22.90
  11   2  -3  300.67   18.10
  11   2  -3  278.97   18.90
 -11  -2   3  293.07   17.80
 -11  -2   3  320.37   24.30
  10   2  -3  167.98   15.30
  10   2  -3  147.59   14.70
  10   2  -3  179.08   18.50
 -10  -2   3  162.08   16.40
 -10  -2   3  154.88   14.50
   9   2  -3   16.30    9.30
   9   2  -3    4.10    7.80
   9   2  -3    5.30    7.30
  -9  -2   3    4.10    9.90
   8   2  -3   -7.10    6.40
   8   2  -3  -11.20    7.70
   8   2  -3    3.40    5.70
   8   2  -3   13.70    6.80
  -8  -2   3    5.10    8.70
  -8  -2   3   -3.60    6.30
   7   2  -3 1234.08   41.70
   7   2  -3 1225.78   38.40
   7   2  -3 1295.77   39.70
   7   2  -3 1247.68   36.40
  -7  -2   3 1300.07   40.10
  -7  -2   3 1293.57   39.00
   6   2  -3 1050.29   32.60
   6   2  -3 1020.10   34.30
   6   2  -3 1011.50   30.00
   6   2  -3 1022.40   31.80
  -6  -2   3  996.80   32.10
  -6  -2   3 1045.50   32.70
   5   2  -3    3.20    5.30
   5   2  -3   -1.90    5.50
   5   2  -3   11.60    5.30
  -5  -2   3    2.80    5.80
  -5  -2   3    3.40    5.30
   4   2  -3  252.37   12.00
   4   2  -3  263.47   12.80
   4   2  -3  236.58   11.60
  -4  -2   3  242.88   11.80
  -4  -2   3  241.98   11.90
  -4  -2   3  247.18   11.50
   3   2  -3  578.64   18.60
   3   2  -3  580.44   18.40
   3   2  -3  555.24   16.70
   3   2  -3  540.45   21.00
  -3  -2   3  587.24   20.00
  -3  -2   3  591.34   19.10
  -3  -2   3  594.24   17.40
   2   2  -3 2657.13   68.29
   2   2  -3 2766.52   70.69
   2   2  -3 2629.44   70.09
  -2  -2   3 2703.03   70.49
  -2  -2   3 2552.54   68.29
   1   2  -3  133.89    6.50
   1   2  -3  135.09    7.80
  -1  -2   3  126.29    7.10
  -1  -2   3  130.59    6.30
  -1  -2   3  143.69    6.80
   0   2  -3 1617.34   42.00
   0   2  -3 1511.25   41.00
   0   2  -3 1616.54   43.40
   0  -2   3 1633.34   41.10
   0  -2   3 1609.24   42.70
   0  -2   3 1570.84   42.60
  -1   2  -3   72.49    5.10
  -1   2  -3   80.89    4.40
  -1   2  -3   71.09    4.80
   1  -2   3   78.59    5.20
   1  -2   3   76.49    5.20
   1  -2   3   80.49    4.10
  -2   2  -3 2412.46   64.29
   2  -2   3 2486.85   65.59
   2  -2   3 2436.86   64.49
  -3   2  -3  181.28   10.00
   3  -2   3  181.68    8.50
  -4   2  -3 1382.36   40.10
   4  -2   3 1361.16   38.60
   4  -2   3 1377.56   39.80
   4  -2   3 1384.26   40.30
  -5   2  -3 2300.07   63.89
   5  -2   3 2235.18   61.69
   5  -2   3 2234.08   63.59
   5  -2   3 2322.17   62.49
  -6   2  -3  128.09   11.70
   6  -2   3  131.29   11.30
   6  -2   3  109.69   12.00
   6  -2   3  136.89    9.30
  -7   2  -3  364.96   20.70
   7  -2   3  383.46   18.00
   7  -2   3  350.96   18.60
   7  -2   3  353.86   15.40
  -8   2  -3  526.35   27.00
   8  -2   3  495.85   22.70
   8  -2   3  503.35   23.30
   8  -2   3  496.45   19.60
  -9   2  -3  632.14   32.20
   9  -2   3  684.83   24.60
   9  -2   3  627.54   28.20
   9  -2   3  710.83   28.60
 -10   2  -3   56.99   15.00
  10  -2   3   85.19    9.50
  10  -2   3   85.89   12.90
  10  -2   3   73.19   12.40
 -11   2  -3  102.09   19.10
  11  -2   3   81.19    9.50
  11  -2   3   63.19   14.90
  11   1  -3  219.48   21.10
  11   1  -3  161.88   15.70
  11   1  -3  190.98   16.60
 -11  -1   3  198.88   18.80
  10   1  -3   11.90    8.10
  10   1  -3    7.70    9.70
  10   1  -3   11.60    7.90
 -10  -1   3   -3.40   11.10
 -10  -1   3   12.90    7.50
   9   1  -3  317.97   17.70
   9   1  -3  347.97   20.70
   9   1  -3  360.16   21.40
  -9  -1   3  339.67   23.40
  -9  -1   3  347.87   17.40
   8   1  -3  112.49   11.40
   8   1  -3  126.89   13.10
   8   1  -3  115.89   12.80
  -8  -1   3  126.79   12.90
  -8  -1   3  108.49   11.50
   7   1  -3 1435.26   43.70
   7   1  -3 1402.56   42.40
   7   1  -3 1441.76   46.10
   7   1  -3 1431.06   40.00
  -7  -1   3 1446.66   44.80
  -7  -1   3 1415.46   42.20
   6   1  -3  460.05   17.50
   6   1  -3  448.86   16.40
   6   1  -3  458.35   19.60
   6   1  -3  484.85   20.70
  -6  -1   3  460.15   17.90
  -6  -1   3  427.76   20.10
   5   1  -3  164.18    9.60
   5   1  -3  175.38   12.20
   5   1  -3  166.48   10.40
   5   1  -3  161.98   12.20
  -5  -1   3  155.38   12.60
  -5  -1   3  173.48   10.50
   4   1  -3   58.39    6.60
   4   1  -3   46.80    5.30
  -4  -1   3   57.69    6.90
  -4  -1   3   63.09    6.80
   3   1  -3 2095.69   56.49
   3   1  -3 2015.50   54.69
   3   1  -3 2059.39   55.59
  -3  -1   3 2112.69   55.09
  -3  -1   3 2072.89   55.49
  -3  -1   3 2029.90   56.19
   2   1  -3 4228.18  105.59
   2   1  -3 3997.50  104.29
   2   1  -3 4028.60  104.99
   2   1  -3 3978.90  104.09
  -2  -1   3 3970.70  104.29
  -2  -1   3 4020.80  104.19
  -2  -1   3 4119.49  105.19
  -2  -1   3 4108.59  105.39
   1   1  -3  232.28    8.70
   1   1  -3  221.18    7.90
   1   1  -3  231.88    8.70
  -1  -1   3  229.28    7.50
  -1  -1   3  237.38    8.40
  -1  -1   3  225.48    9.10
  -1  -1   3  218.28    8.10
   0   1  -3 1198.48   33.00
   0   1  -3 1247.38   31.40
   0   1  -3 1223.78   32.20
   0   1  -3 1178.98   32.20
   0   1  -3 1148.29   31.10
   0  -1   3 1154.38   31.00
   0  -1   3 1182.18   31.20
   0  -1   3 1143.99   32.20
   0  -1   3 1204.88   32.10
  -1   1  -3  855.51   23.10
  -1   1  -3  827.42   23.50
  -1   1  -3  833.62   23.90
   1  -1   3  867.91   23.10
   1  -1   3  861.41   23.60
   1  -1   3  843.82   23.70
   1  -1   3  865.41   24.20
  -2   1  -3 5119.19  137.99
   2  -1   3 5431.76  139.29
   2  -1   3 5538.25  138.69
   2  -1   3 5561.64  138.59
  -3   1  -3 1803.92   48.90
   3  -1   3 1775.42   49.20
   3  -1   3 1809.32   48.10
   3  -1   3 1832.32   47.70
  -4   1  -3  647.34   23.60
   4  -1   3  636.44   19.20
   4  -1   3  599.54   20.80
   4  -1   3  633.44   19.40
  -5   1  -3   38.40    7.20
   5  -1   3   51.39    7.10
   5  -1   3   36.70    5.50
   5  -1   3   34.90    4.50
  -6   1  -3  329.57   18.30
   6  -1   3  361.66   16.90
   6  -1   3  358.86   15.80
   6  -1   3  350.06   13.80
  -7   1  -3   29.00    8.70
   7  -1   3   20.30    5.10
   7  -1   3   18.60    7.50
   7  -1   3   19.60    6.50
  -8   1  -3  184.68   24.40
   8  -1   3  191.68   22.50
   8  -1   3  217.28   23.10
   8  -1   3  202.28   11.60
  -9   1  -3  507.85   27.50
   9  -1   3  483.55   23.60
   9  -1   3  478.75   18.90
   9  -1   3  492.35   23.40
 -10   1  -3    3.00   12.70
  10  -1   3    2.90    5.70
  10  -1   3   10.00    9.10
  10  -1   3   -2.30    9.20
 -11   1  -3   52.79   16.20
  11  -1   3   57.99    8.30
  11  -1   3   53.89   12.30
  11  -1   3   37.90   11.30
  11   0  -3    7.50    8.00
  11   0  -3    1.20    9.80
  11   0  -3   11.80    8.70
 -11   0   3    8.00   12.50
  10   0  -3  187.58   20.10
  10   0  -3  202.08   15.90
  10   0  -3  212.18   16.70
 -10   0   3  210.68   23.00
   9   0  -3  468.45   21.20
   9   0  -3  502.15   22.60
   9   0  -3  477.15   26.10
  -9   0   3  462.65   26.70
   8   0  -3   42.00   10.40
   8   0  -3   40.50    7.50
   8   0  -3   41.10    8.60
  -8   0   3   28.60    6.90
  -8   0   3   50.89   11.60
   7   0  -3  354.66   19.10
   7   0  -3  325.97   13.10
   7   0  -3  321.77   15.50
   7   0  -3  339.87   17.30
  -7   0   3  320.37   14.90
  -7   0   3  327.67   20.00
   6   0  -3   14.40    5.40
   6   0  -3   15.40    5.60
   6   0  -3    3.40    9.50
   6   0  -3   10.90    7.10
  -6   0   3   14.70    5.70
  -6   0   3   19.80    8.50
   5   0  -3 1567.04   41.90
   5   0  -3 1552.84   44.90
   5   0  -3 1573.84   46.20
   5   0  -3 1445.56   48.30
  -5   0   3 1519.05   43.20
  -5   0   3 1548.55   45.30
   4   0  -3  178.28   11.00
   4   0  -3  184.78    8.90
   4   0  -3  178.98    8.80
   4   0  -3  178.18   11.30
  -4   0   3  157.98   11.00
  -4   0   3  187.98   12.20
  -4   0   3  186.88    9.80
   3   0  -3 2522.35   67.09
   3   0  -3 2609.54   68.59
   3   0  -3 2641.94   69.49
  -3   0   3 2484.45   70.69
  -3   0   3 2563.44   67.89
  -3   0   3 2607.44   68.49
   2   0  -3 2132.69   54.99
   2   0  -3 1974.70   53.99
   2   0  -3 2046.30   54.49
  -2   0   3 2003.50   54.29
  -2   0   3 2010.70   53.79
  -2   0   3 1991.60   53.69
   1   0  -3  515.65   15.40
   1   0  -3  502.45   15.50
   1   0  -3  492.55   15.20
  -1   0   3  495.65   15.00
  -1   0   3  505.85   15.50
   0   0  -3  157.38    6.30
   0   0  -3  161.78    6.00
   0   0  -3  151.58    6.70
   0   0   3  160.38    6.20
   0   0   3  164.68    7.50
  -1   0  -3 1887.71   48.20
  -1   0  -3 1787.72   48.60
  -1   0  -3 1893.31   48.70
  -1   0  -3 1807.82   48.20
   1   0   3 1867.41   48.20
   1   0   3 1843.22   48.20
   1   0   3 1819.22   48.70
   1   0   3 1901.31   48.40
  -2   0  -3 6979.30  180.48
  -2   0  -3 7018.20  181.98
  -2   0  -3 6847.81  180.88
   2   0   3 7145.38  181.18
   2   0   3 7228.78  181.38
   2   0   3 7422.66  180.58
  -3   0  -3   56.79    3.90
  -3   0  -3   49.40    4.10
  -3   0  -3   56.09    4.50
   3   0   3   62.09    3.90
   3   0   3   58.89    5.90
   3   0   3   53.69    5.30
   3   0   3   68.49    4.20
  -4   0  -3 1399.66   39.60
   4   0   3 1391.96   38.50
   4   0   3 1430.16   37.70
   4   0   3 1401.56   39.60
  -5   0  -3  340.37   14.80
   5   0   3  324.67   11.60
   5   0   3  336.17   13.30
   5   0   3  318.37   14.20
  -6   0  -3 2341.77   65.99
   6   0   3 2355.36   65.19
   6   0   3 2347.36   62.89
   6   0   3 2398.76   65.89
  -7   0  -3  805.62   29.00
   7   0   3  806.52   27.70
   7   0   3  721.83   25.20
   7   0   3  806.32   27.50
  -8   0  -3  375.06   21.30
   8   0   3  364.36   18.60
   8   0   3  386.56   14.80
   8   0   3  380.56   19.20
  -9   0  -3   70.59   12.00
   9   0   3   79.59   11.00
   9   0   3   57.19    6.90
   9   0   3   59.69   10.30
 -10   0  -3  345.77   25.00
  10   0   3  269.77   13.70
  10   0   3  267.37   19.70
  10   0   3  284.87   20.10
 -11   0  -3  162.48   18.90
  11   0   3  164.38   11.10
  11   0   3  137.69   15.50
  11   0   3  161.78   17.80
  11  -1  -3    1.10    8.60
  11  -1  -3   26.20   12.10
  11  -1  -3   14.10    9.00
 -11   1   3    6.10   13.40
  10  -1  -3  386.56   25.40
  10  -1  -3  370.36   21.50
  10  -1  -3  397.46   20.70
 -10   1   3  410.36   28.40
   9  -1  -3  579.24   25.50
   9  -1  -3  571.84   24.10
  -9   1   3  606.44   30.50
   8  -1  -3   25.00    9.00
   8  -1  -3    5.80    6.20
   8  -1  -3    5.40    7.40
  -8   1   3   17.40   11.00
   7  -1  -3  162.88   11.70
   7  -1  -3  144.39   13.50
   7  -1  -3  153.68   15.40
  -7   1   3  165.18   18.10
   6  -1  -3  720.83   26.50
   6  -1  -3  751.42   28.40
   6  -1  -3  748.23   24.60
   6  -1  -3  747.23   22.50
  -6   1   3  772.42   29.10
   5  -1  -3 2322.97   63.19
   5  -1  -3 1968.30   62.19
   5  -1  -3 2262.67   59.79
   5  -1  -3 2390.86   64.99
  -5   1   3 2338.47   63.99
   4  -1  -3  102.79   10.10
   4  -1  -3  116.19    7.40
   4  -1  -3   94.19    9.90
   4  -1  -3  108.39    7.70
  -4   1   3  102.69    7.80
  -4   1   3   90.09    8.50
   3  -1  -3 1080.09   31.30
   3  -1  -3 1015.60   30.30
   3  -1  -3 1046.40   28.30
  -3   1   3 1051.59   30.70
  -3   1   3 1033.50   29.00
  -3   1   3 1007.50   30.50
  -3   1   3  983.90   28.10
   2  -1  -3   48.20    4.60
   2  -1  -3   48.40    6.00
   2  -1  -3   54.89    5.30
  -2   1   3   67.29    5.60
  -2   1   3   51.39    5.20
  -2   1   3   52.29    5.60
   1  -1  -3 2479.65   63.29
   1  -1  -3 2305.77   62.69
   1  -1  -3 2298.37   63.19
   1  -1  -3 2503.75   63.59
  -1   1   3 2449.35   63.29
  -1   1   3 2435.06   62.99
  -1   1   3 2383.36   63.39
   0  -1  -3 1870.41   48.30
   0  -1  -3 1745.73   48.50
   0  -1  -3 1902.61   48.50
   0  -1  -3 1762.62   48.40
   0   1   3 1905.51   48.60
   0   1   3 1855.61   48.40
   0   1   3 1871.01   48.70
   0   1   3 1835.72   48.20
  -1  -1  -3 1987.40   51.49
  -1  -1  -3 1995.10   51.59
  -1  -1  -3 1958.60   51.49
  -1  -1  -3 1926.11   52.29
  -1  -1  -3 1918.31   51.99
   1   1   3 2222.08   52.09
   1   1   3 1958.20   51.49
   1   1   3 2025.90   52.19
   1   1   3 1981.10   52.39
  -2  -1  -3 4062.99  102.39
  -2  -1  -3 3736.33  103.29
  -2  -1  -3 3841.82  103.19
  -2  -1  -3 4018.40  103.59
   2   1   3 4141.59  102.69
   2   1   3 4071.09  102.39
   2   1   3 4112.29  103.39
   2   1   3 4115.79  103.59
   2   1   3 4145.99  102.59
  -3  -1  -3   29.40    2.70
  -3  -1  -3   20.00    3.30
   3   1   3   26.50    2.60
   3   1   3   26.00    3.40
   3   1   3   33.20    4.10
   3   1   3   33.90    3.20
  -4  -1  -3  731.43   21.90
  -4  -1  -3  691.23   20.40
   4   1   3  760.52   22.70
   4   1   3  753.72   22.50
   4   1   3  775.62   22.00
   4   1   3  744.83   20.20
  -5  -1  -3   11.70    5.00
  -5  -1  -3   11.00    5.00
  -5  -1  -3   12.50    2.90
   5   1   3    9.60    4.70
   5   1   3    7.70    2.60
   5   1   3   11.10    4.30
  -6  -1  -3 2353.36   65.89
   6   1   3 2350.66   62.49
   6   1   3 2398.86   65.49
   6   1   3 2422.46   66.09
  -7  -1  -3  331.07   17.80
   7   1   3  365.46   17.10
   7   1   3  338.27   12.40
   7   1   3  327.97   15.90
  -8  -1  -3   63.99    9.90
   8   1   3   52.99    8.80
   8   1   3   52.29    6.30
   8   1   3   42.10    8.30
  -9  -1  -3   82.89   12.00
   9   1   3   73.59   10.30
   9   1   3   93.49    7.80
   9   1   3   83.99   11.00
 -10  -1  -3  538.35   27.90
  10   1   3  557.34   26.50
  10   1   3  512.75   18.40
  10   1   3  503.85   24.50
 -11  -1  -3  290.57   25.40
  11   1   3  278.17   13.20
  11   1   3  321.37   21.20
  11   1   3  332.17   22.50
 -12  -1  -3    4.30   13.40
  12   1   3  -12.00    9.30
  12   1   3    0.00   10.10
  10  -2  -3  260.37   21.90
  10  -2  -3  262.27   19.40
  10  -2  -3  266.27   18.00
 -10   2   3  267.47   26.00
   9  -2  -3   68.99   13.00
   9  -2  -3   63.79   10.10
   9  -2  -3   49.80   10.10
  -9   2   3   82.39   15.30
   8  -2  -3  121.39   12.70
   8  -2  -3  116.89   12.20
   8  -2  -3  123.49   14.50
  -8   2   3  123.09   14.80
   7  -2  -3  100.19    9.50
   7  -2  -3  105.09   10.60
   7  -2  -3   87.69   11.20
  -7   2   3   99.79   12.90
   6  -2  -3  665.23   26.80
   6  -2  -3  689.03   23.20
   6  -2  -3  668.03   25.20
  -6   2   3  678.33   27.80
   5  -2  -3 1950.60   51.69
   5  -2  -3 1988.30   63.99
   5  -2  -3 1818.22   54.59
   5  -2  -3 1934.21   55.49
  -5   2   3 1991.70   56.89
   4  -2  -3   21.70    6.20
   4  -2  -3   12.80    5.90
   4  -2  -3   21.80    4.30
   4  -2  -3   16.30    4.60
  -4   2   3   25.10    7.80
   3  -2  -3  823.42   26.50
   3  -2  -3  821.22   23.40
   3  -2  -3  819.72   27.00
  -3   2   3  847.42   26.70
   2  -2  -3  244.08    9.70
   2  -2  -3  267.17   11.50
   2  -2  -3  288.87   11.90
   2  -2  -3  265.67    9.30
  -2   2   3  267.47   11.90
  -2   2   3  276.77   12.10
  -2   2   3  257.27    9.50
   1  -2  -3 4986.90  125.89
   1  -2  -3 4980.30  127.39
   1  -2  -3 4740.33  126.69
  -1   2   3 4938.41  127.99
  -1   2   3 5048.69  127.69
  -1   2   3 4988.10  126.89
   0  -2  -3  904.21   23.60
   0  -2  -3  946.61   25.80
   0  -2  -3  882.71   24.80
   0  -2  -3  850.21   25.30
   0   2   3  899.81   26.20
   0   2   3  883.91   24.60
   0   2   3  903.51   25.40
   0   2   3  907.91   25.00
  -1  -2  -3 1699.03   45.20
  -1  -2  -3 1623.04   45.70
  -1  -2  -3 1822.22   46.00
  -1  -2  -3 1671.13   45.80
   1   2   3 1709.93   45.00
   1   2   3 1802.62   46.10
   1   2   3 1808.92   45.90
  -2  -2  -3  433.26   13.70
  -2  -2  -3  469.45   13.80
  -2  -2  -3  463.05   14.60
   2   2   3  452.55   13.80
   2   2   3  488.65   14.00
   2   2   3  458.35   14.20
  -3  -2  -3 1407.96   38.60
   3   2   3 1406.66   38.30
   3   2   3 1427.76   38.00
   3   2   3 1415.56   37.90
   3   2   3 1392.76   38.30
  -4  -2  -3 1848.81   50.09
   4   2   3 1853.41   49.99
   4   2   3 1844.72   50.09
   4   2   3 1833.32   49.70
  -5  -2  -3 1404.46   39.90
   5   2   3 1383.66   39.60
   5   2   3 1413.66   40.10
  -6  -2  -3 2253.47   64.69
  -6  -2  -3 2330.87   63.79
   6   2   3 2280.97   63.79
   6   2   3 2370.06   63.89
  -7  -2  -3   25.00    7.40
  -7  -2  -3   34.80    7.80
   7   2   3   31.40    7.30
   7   2   3   36.20    6.90
  -8  -2  -3  264.97   15.50
  -8  -2  -3  286.67   17.10
   8   2   3  300.77   16.00
   8   2   3  264.27   16.10
  -9  -2  -3   57.29    8.20
  -9  -2  -3   71.79   11.00
   9   2   3   80.19   15.60
   9   2   3   72.79   10.30
 -10  -2  -3  736.83   31.60
  10   2   3  727.53   29.70
  10   2   3  705.33   30.30
 -11  -2  -3   87.39   14.80
  11   2   3   95.79   13.80
  11   2   3  108.59   13.60
 -12  -2  -3   38.90   19.60
  12   2   3   15.10   17.40
  12   2   3    3.10   15.00
  10  -3  -3  170.78   17.10
  10  -3  -3  156.38   15.70
  10  -3  -3  161.98   19.40
 -10   3   3  172.98   20.20
   9  -3  -3   50.79   12.30
   9  -3  -3   64.79   10.10
   9  -3  -3   49.40   10.90
  -9   3   3   67.89   15.80
   8  -3  -3  523.05   26.60
   8  -3  -3  475.95   21.10
   8  -3  -3  467.25   23.00
  -8   3   3  491.75   28.50
   7  -3  -3  106.69    9.80
   7  -3  -3  136.59   12.50
   7  -3  -3  106.99   12.90
  -7   3   3  112.89   14.60
   6  -3  -3  728.73   29.30
   6  -3  -3  727.93   24.90
   6  -3  -3  739.63   27.20
  -6   3   3  747.73   30.60
   5  -3  -3  922.01   32.50
   5  -3  -3  905.61   30.90
   5  -3  -3  914.21   28.30
  -5   3   3  911.21   32.80
   4  -3  -3  122.89    8.80
   4  -3  -3  104.09   11.30
   4  -3  -3  108.89    7.10
   4  -3  -3  117.19   11.80
  -4   3   3  115.59   10.60
   3  -3  -3  523.95   19.50
   3  -3  -3  551.34   20.40
   3  -3  -3  537.65   17.20
  -3   3   3  534.95   20.40
   2  -3  -3 1559.64   44.00
   2  -3  -3 1570.24   43.10
   2  -3  -3 1569.54   40.80
  -2   3   3 1531.75   43.30
  -2   3   3 1486.25   43.50
  -2   3   3 1483.55   40.90
   1  -3  -3 6578.14  165.28
   1  -3  -3 6553.64  163.58
   1  -3  -3 6105.59  164.08
   1  -3  -3 6495.25  166.28
  -1   3   3 6507.45  165.58
  -1   3   3 6332.57  164.08
   0  -3  -3  464.65   14.50
   0  -3  -3  451.05   14.70
   0  -3  -3  476.25   16.60
   0  -3  -3  437.06   13.30
   0  -3  -3  464.85   14.50
   0   3   3  457.85   15.10
   0   3   3  472.05   15.30
  -1  -3  -3 1321.77   37.20
  -1  -3  -3 1396.66   36.80
  -1  -3  -3 1402.96   38.30
  -1  -3  -3 1494.55   38.80
  -1  -3  -3 1420.26   37.50
   1   3   3 1423.16   37.30
   1   3   3 1343.67   37.20
   1   3   3 1421.36   38.40
   1   3   3 1471.65   38.70
  -2  -3  -3  146.29    6.70
  -2  -3  -3  178.88    8.40
  -2  -3  -3  174.98    7.50
  -2  -3  -3  170.88    5.80
   2   3   3  172.88    7.20
   2   3   3  165.38    7.20
  -3  -3  -3 4639.84  117.79
  -3  -3  -3 4440.26  115.39
   3   3   3 4550.84  117.29
   3   3   3 4466.25  116.89
   3   3   3 4571.84  117.09
  -4  -3  -3 1978.30   54.19
   4   3   3 1946.51   53.59
   4   3   3 2010.70   53.69
   4   3   3 1976.10   53.29
  -5  -3  -3  135.09    7.20
  -5  -3  -3  157.88   16.80
   5   3   3  127.79    9.30
   5   3   3  135.39    8.50
   5   3   3  124.59    8.90
  -6  -3  -3  397.96   17.80
   6   3   3  440.16   17.30
   6   3   3  425.46   16.80
  -7  -3  -3   82.39    8.80
  -7  -3  -3   98.29    9.80
   7   3   3  100.49   11.50
   7   3   3   97.99    9.50
  -8  -3  -3  946.81   32.10
  -8  -3  -3  925.41   31.60
   8   3   3  943.61   31.90
   8   3   3  934.21   32.60
  -9  -3  -3   18.80    8.00
  -9  -3  -3    5.40   11.40
   9   3   3    6.10    7.60
   9   3   3    5.70    7.50
 -10  -3  -3  428.06   23.70
 -10  -3  -3  385.36   18.90
  10   3   3  399.56   21.60
  10   3   3  404.96   22.20
 -11  -3  -3  -16.40    9.50
 -11  -3  -3    0.70    8.60
  11   3   3   -2.50    9.10
  11   3   3   -3.90    9.00
 -12  -3  -3  130.89   16.60
  12   3   3  133.89   16.60
  10  -4  -3   46.70   11.10
  10  -4  -3   59.19   13.30
  10  -4  -3   76.89   10.90
 -10   4   3   73.29   15.20
   9  -4  -3  136.99   14.90
   9  -4  -3  186.98   20.10
   9  -4  -3  184.08   15.30
  -9   4   3  189.78   19.70
   8  -4  -3  583.64   28.80
   8  -4  -3  550.34   25.80
  -8   4   3  554.34   30.60
   7  -4  -3   13.10    7.60
   7  -4  -3    8.20    8.80
   7  -4  -3   20.00    7.40
  -7   4   3   11.60   11.70
   6  -4  -3  438.46   18.30
   6  -4  -3  446.86   20.50
   6  -4  -3  433.66   22.60
  -6   4   3  421.16   24.80
   5  -4  -3   73.29    9.20
   5  -4  -3   73.49   10.10
   5  -4  -3   65.19    7.80
  -5   4   3   57.29   10.70
   4  -4  -3 1207.58   38.20
   4  -4  -3 1255.07   39.80
  -4   4   3 1253.17   40.00
   3  -4  -3  543.25   17.50
   3  -4  -3  565.64   20.70
   3  -4  -3  558.74   21.70
   3  -4  -3  580.54   18.70
  -3   4   3  546.25   22.10
   2  -4  -3 1172.38   34.90
   2  -4  -3 1173.28   32.30
   2  -4  -3 1209.98   36.30
  -2   4   3 1192.98   35.50
   1  -4  -3 2376.96   60.89
   1  -4  -3 2421.36   64.29
   1  -4  -3 2395.06   62.89
   1  -4  -3 2333.47   61.29
  -1   4   3 2246.78   63.59
  -1   4   3 2114.49   61.69
  -1   4   3 2356.16   61.39
  -1   4   3 2439.96   63.39
   0  -4  -3   10.50    3.00
   0  -4  -3    5.30    3.40
   0  -4  -3    3.00    3.10
   0  -4  -3   -0.30    3.20
   0   4   3    6.20    3.60
   0   4   3    2.80    3.00
   0   4   3    8.10    3.20
  -1  -4  -3  482.15   15.90
  -1  -4  -3  462.75   14.40
  -1  -4  -3  416.56   14.70
  -1  -4  -3  472.85   15.20
  -1  -4  -3  463.15   13.70
   1   4   3  466.45   15.20
   1   4   3  489.65   15.80
   1   4   3  445.46   14.30
  -2  -4  -3  426.36   14.80
  -2  -4  -3  409.06   12.50
  -2  -4  -3  415.36   15.40
  -2  -4  -3  434.56   12.40
   2   4   3  412.16   13.70
   2   4   3  403.36   14.20
   2   4   3  383.56   12.20
   2   4   3  439.76   13.80
  -3  -4  -3 5730.53  146.89
  -3  -4  -3 5709.03  150.48
  -3  -4  -3 5856.31  149.39
   3   4   3 5863.11  148.99
   3   4   3 5716.03  148.39
   3   4   3 5698.13  148.09
  -4  -4  -3 1913.61   50.59
   4   4   3 1867.21   52.69
   4   4   3 1921.81   52.69
   4   4   3 1891.31   51.79
   4   4   3 2012.80   53.49
  -5  -4  -3  209.18    9.50
  -5  -4  -3  223.78   13.30
   5   4   3  221.68   11.60
   5   4   3  230.68   10.90
   5   4   3  223.38   11.50
   5   4   3  203.88   11.10
  -6  -4  -3    6.70    6.90
   6   4   3    4.10    4.90
   6   4   3   -3.70    4.00
   6   4   3    8.10    5.50
   6   4   3   -1.50    4.00
  -7  -4  -3 2209.38   63.19
  -7  -4  -3 2212.08   61.89
   7   4   3 2253.47   62.89
   7   4   3 2167.08   62.89
  -8  -4  -3 1314.37   41.90
  -8  -4  -3 1318.97   41.00
   8   4   3 1335.87   42.40
   8   4   3 1317.57   41.70
  -9  -4  -3   15.30    7.90
  -9  -4  -3    9.00    8.40
   9   4   3   18.30    7.90
   9   4   3   33.70    8.90
 -10  -4  -3   49.70   10.00
 -10  -4  -3   37.10   10.30
  10   4   3   45.00   10.70
  10   4   3   57.19   10.60
 -11  -4  -3  157.68   16.30
 -11  -4  -3  102.09   11.90
  11   4   3  143.19   15.40
  11   4   3  145.19   17.80
 -12  -4  -3  205.58   19.20
 -12  -4  -3  237.88   17.20
  12   4   3  242.98   21.40
   9  -5  -3  170.18   17.40
   9  -5  -3  169.98   20.30
   9  -5  -3  157.18   15.50
  -9   5   3  173.18   19.90
   8  -5  -3  765.22   30.20
   8  -5  -3  824.62   33.10
   8  -5  -3  886.61   36.50
  -8   5   3  874.91   38.30
   7  -5  -3  140.39   12.20
   7  -5  -3  138.49   13.40
  -7   5   3  126.19   15.90
   6  -5  -3  233.58   14.20
   6  -5  -3  247.98   18.00
   6  -5  -3  226.38   21.50
  -6   5   3  247.88   21.60
   5  -5  -3  153.38   14.70
   5  -5  -3  129.79   13.30
   5  -5  -3  144.69   11.50
  -5   5   3  169.78   15.10
   4  -5  -3 1928.41   53.99
   4  -5  -3 1929.21   57.79
   4  -5  -3 1898.11   55.99
  -4   5   3 1929.51   57.39
   3  -5  -3 1024.30   32.80
   3  -5  -3 1027.50   34.30
  -3   5   3 1034.00   34.20
   2  -5  -3  293.87   14.00
   2  -5  -3  285.27   14.90
  -2   5   3  282.47   12.50
  -2   5   3  298.07   15.40
   1  -5  -3  273.67   10.80
   1  -5  -3  276.47   13.40
   1  -5  -3  289.27   12.70
  -1   5   3  272.67   11.80
  -1   5   3  282.37   13.60
   0  -5  -3 1748.33   47.70
   0  -5  -3 1695.23   46.00
   0  -5  -3 1727.23   47.20
   0  -5  -3 1736.33   49.30
   0   5   3 1764.42   48.20
   0   5   3 1744.83   47.10
  -1  -5  -3 2483.65   64.59
  -1  -5  -3 2420.36   63.49
  -1  -5  -3 2464.65   65.29
  -1  -5  -3 2542.95   66.59
   1   5   3 2366.86   66.09
   1   5   3 2382.26   64.59
   1   5   3 2395.36   65.19
  -2  -5  -3  468.35   14.30
  -2  -5  -3  473.95   16.40
  -2  -5  -3  463.55   14.20
  -2  -5  -3  455.95   16.60
   2   5   3  451.75   15.20
   2   5   3  445.26   15.50
   2   5   3  444.16   16.10
  -3  -5  -3 2289.97   61.29
  -3  -5  -3 2281.17   58.89
  -3  -5  -3 2320.77   62.19
  -3  -5  -3 2311.37   64.19
   3   5   3 2079.79   58.89
   3   5   3 2364.66   60.69
   3   5   3 2276.57   61.29
  -4  -5  -3  100.99   10.60
  -4  -5  -3   96.09    7.20
   4   5   3   89.49    8.40
   4   5   3   96.69    8.10
   4   5   3   91.49    6.80
   4   5   3   82.49    8.50
  -5  -5  -3  660.83   23.40
   5   5   3  644.84   20.50
   5   5   3  538.05   22.60
   5   5   3  664.23   21.80
   5   5   3  620.54   22.00
  -6  -5  -3   11.50    7.60
   6   5   3   26.40    6.70
   6   5   3   19.40    5.10
   6   5   3   23.40    6.70
  -7  -5  -3 1364.96   43.00
   7   5   3 1329.17   41.80
   7   5   3 1387.86   42.60
  -8  -5  -3  704.33   25.60
  -8  -5  -3  681.43   27.70
   8   5   3  688.13   26.70
   8   5   3  738.23   27.50
  -9  -5  -3   -0.60    8.60
  -9  -5  -3   16.40    7.70
   9   5   3   16.00    8.30
   9   5   3   28.40    8.60
 -10  -5  -3   46.90   10.60
 -10  -5  -3   27.10    9.70
  10   5   3   52.79   10.90
  10   5   3   42.50   10.00
 -11  -5  -3  295.27   19.60
 -11  -5  -3  316.37   21.90
  11   5   3  311.57   21.80
  11   5   3  273.37   20.40
 -12  -5  -3  359.46   24.10
 -12  -5  -3  290.27   19.90
  12   5   3  339.37   23.90
  12   5   3  385.16   28.10
   9  -6  -3   13.30   10.20
   9  -6  -3   26.40    9.20
  -9   6   3   11.50   12.90
   8  -6  -3  265.97   17.70
   8  -6  -3  263.57   19.90
   8  -6  -3  262.47   21.60
  -8   6   3  245.38   25.30
   7  -6  -3   47.40   10.00
   7  -6  -3   56.99   10.00
   7  -6  -3   34.60   10.60
  -7   6   3   64.19   13.60
   6  -6  -3  106.99   10.80
   6  -6  -3  103.19   12.80
   6  -6  -3  104.59   12.00
  -6   6   3   90.49   13.30
   5  -6  -3  423.26   18.80
   5  -6  -3  442.76   22.40
   5  -6  -3  462.35   23.20
  -5   6   3  442.96   25.70
   4  -6  -3 2044.50   60.09
   4  -6  -3 2120.09   62.29
  -4   6   3 2010.30   61.29
   3  -6  -3  281.57   16.50
   3  -6  -3  293.07   15.50
  -3   6   3  297.37   14.50
  -3   6   3  282.77   17.20
   2  -6  -3  310.17   16.30
   2  -6  -3  310.37   15.00
  -2   6   3  304.17   14.20
  -2   6   3  322.17   17.10
   1  -6  -3   71.69    8.40
   1  -6  -3   81.59    7.80
   1  -6  -3   72.99    6.00
  -1   6   3   97.59    8.30
  -1   6   3   77.79    8.60
   0  -6  -3 2900.51   75.69
   0  -6  -3 2879.71   77.69
   0  -6  -3 2972.30   79.89
   0  -6  -3 2902.91   77.29
   0   6   3 2904.61   78.29
   0   6   3 2857.31   77.39
  -1  -6  -3 2144.29   60.19
  -1  -6  -3 2144.39   58.89
  -1  -6  -3 2169.58   56.69
  -1  -6  -3 2190.08   58.09
   1   6   3 2100.09   58.29
   1   6   3 2140.69   58.69
  -2  -6  -3   52.79    5.20
  -2  -6  -3   54.49    5.00
  -2  -6  -3   51.19    7.30
  -2  -6  -3   46.40    6.40
   2   6   3   41.50    5.00
  -3  -6  -3  165.28   12.10
  -3  -6  -3  154.98    8.70
  -3  -6  -3  151.98    9.80
  -3  -6  -3  169.18    7.10
   3   6   3  183.48   10.70
   3   6   3  164.48    8.50
   3   6   3  143.69   10.60
  -4  -6  -3  540.85   20.70
  -4  -6  -3  531.75   17.00
   4   6   3  493.35   19.40
   4   6   3  530.15   19.20
   4   6   3  517.75   19.20
   4   6   3  506.25   17.10
  -5  -6  -3 2941.81   81.09
   5   6   3 2782.52   79.79
   5   6   3 2984.70   80.59
   5   6   3 2925.41   79.59
   5   6   3 2957.40   77.89
  -6  -6  -3  132.89   14.30
   6   6   3  134.69   11.60
   6   6   3  104.29   10.10
   6   6   3  145.49   12.20
   6   6   3  136.09    9.90
  -7  -6  -3  637.54   26.20
   7   6   3  653.53   24.50
   7   6   3  639.14   25.20
  -8  -6  -3    7.70    6.20
  -8  -6  -3    7.70    8.80
   8   6   3   15.50   12.30
   8   6   3   15.90    7.70
  -9  -6  -3  460.15   23.40
  -9  -6  -3  458.05   21.00
   9   6   3  410.46   21.60
   9   6   3  475.25   24.00
 -10  -6  -3   72.89   11.00
 -10  -6  -3   59.09   11.60
  10   6   3   79.69   12.20
  10   6   3   91.39   12.30
 -11  -6  -3  204.28   18.90
 -11  -6  -3  216.58   18.20
  11   6   3  208.58   19.70
  11   6   3  231.28   19.30
 -12  -6  -3  105.29   13.20
 -12  -6  -3  125.69   14.90
  12   6   3  141.99   15.90
  12   6   3  128.99   15.70
   8  -7  -3   73.29   12.30
   8  -7  -3   77.39   13.10
  -8   7   3   85.59   18.40
   7  -7  -3  352.26   21.50
   7  -7  -3  321.37   23.30
  -7   7   3  391.46   27.70
   6  -7  -3  441.16   22.90
   6  -7  -3  484.35   25.50
  -6   7   3  475.35   28.00
   5  -7  -3   71.59   10.20
   5  -7  -3   63.19   10.70
  -5   7   3  104.69   13.70
   4  -7  -3  667.33   27.10
   4  -7  -3  678.63   28.10
  -4   7   3  686.93   25.20
  -4   7   3  707.93   28.80
   3  -7  -3   50.69    8.80
   3  -7  -3   36.80    7.20
  -3   7   3   39.20    7.70
  -3   7   3   42.60    9.30
   2  -7  -3  570.04   22.80
   2  -7  -3  518.65   20.70
  -2   7   3  527.95   22.30
  -2   7   3  526.95   20.80
   1  -7  -3   94.59   10.30
   1  -7  -3   81.99    8.10
  -1   7   3   99.09    9.40
  -1   7   3   94.69    9.50
   0  -7  -3 2315.37   63.79
   0  -7  -3 2309.17   60.99
   0  -7  -3 2293.47   63.39
   0  -7  -3 2360.96   66.99
   0   7   3 2325.47   64.09
   0   7   3 2289.77   63.69
  -1  -7  -3  565.84   21.40
  -1  -7  -3  569.54   19.20
  -1  -7  -3  570.64   20.70
  -1  -7  -3  572.24   17.70
   1   7   3  541.05   19.90
   1   7   3  538.55   20.40
  -2  -7  -3   88.59    7.70
  -2  -7  -3   91.69    9.10
  -2  -7  -3   81.99    7.60
  -2  -7  -3   90.29    9.40
   2   7   3   80.29    7.40
   2   7   3   91.89    8.80
  -3  -7  -3   15.30    5.10
  -3  -7  -3    5.70    6.30
  -3  -7  -3   12.00    3.40
   3   7   3   14.80    6.10
   3   7   3   13.80    4.00
  -4  -7  -3 1795.72   48.20
  -4  -7  -3 1830.72   53.39
   4   7   3 1789.02   51.69
  -5  -7  -3 1491.05   45.90
   5   7   3 1451.95   41.70
   5   7   3 1478.45   44.90
   5   7   3 1489.85   44.30
  -6  -7  -3   50.19    9.90
   6   7   3   45.10    8.00
   6   7   3   61.59    6.50
   6   7   3   66.69    9.10
  -7  -7  -3   79.69   11.20
   7   7   3   89.29    9.80
   7   7   3   81.89   10.10
  -8  -7  -3  165.68   16.70
  -8  -7  -3  166.58   12.50
   8   7   3  176.48   15.30
   8   7   3  172.88   14.40
  -9  -7  -3  764.32   31.50
  -9  -7  -3  730.83   27.60
   9   7   3  810.72   30.50
   9   7   3  638.14   43.80
 -10  -7  -3   44.60   11.80
 -10  -7  -3   48.00    9.70
  10   7   3   64.19   12.10
  10   7   3   62.39   11.40
 -11  -7  -3  105.89   14.00
 -11  -7  -3  123.09   13.30
  11   7   3  146.39   17.70
  11   7   3  125.89   15.20
   7  -8  -3  210.28   18.40
   7  -8  -3  199.08   19.50
  -7   8   3  156.88   16.50
  -7   8   3  188.38   19.80
   6  -8  -3  360.36   23.10
   6  -8  -3  383.46   21.60
  -6   8   3  346.47   20.40
  -6   8   3  409.36   27.60
   5  -8  -3   71.19   11.20
   5  -8  -3   69.79   10.60
  -5   8   3   85.99   12.90
  -5   8   3   70.09   13.30
   4  -8  -3   36.60    8.80
   4  -8  -3   46.80    8.70
  -4   8   3   45.40    9.50
  -4   8   3   60.59   11.40
   3  -8  -3  721.33   28.50
  -3   8   3  673.53   28.30
  -3   8   3  691.13   26.30
   2  -8  -3 1236.98   41.00
   2  -8  -3 1226.38   39.20
  -2   8   3 1230.88   40.00
  -2   8   3 1243.18   38.60
   1  -8  -3   19.90    6.50
   1  -8  -3   23.70    6.10
  -1   8   3   21.60    7.30
  -1   8   3   16.60    7.20
   0  -8  -3  703.53   23.60
   0  -8  -3  647.74   23.00
   0  -8  -3  707.83   25.70
   0   8   3  643.14   23.70
   0   8   3  657.93   24.30
  -1  -8  -3   35.10    7.40
  -1  -8  -3   38.30    5.70
  -1  -8  -3   40.40    7.50
   1   8   3   33.00    7.60
   1   8   3   29.80    6.30
  -2  -8  -3  893.51   27.00
  -2  -8  -3  839.92   32.30
  -2  -8  -3  887.11   29.70
   2   8   3  899.81   29.10
   2   8   3  849.52   27.30
  -3  -8  -3   31.20    8.20
  -3  -8  -3   21.20    6.30
  -3  -8  -3   22.00    4.30
   3   8   3   25.70    4.70
   3   8   3   22.60    7.00
  -4  -8  -3 1697.93   50.29
  -4  -8  -3 1646.44   44.90
   4   8   3 1671.83   49.80
   4   8   3 1594.74   45.60
   4   8   3 1589.74   48.30
  -5  -8  -3  608.54   18.70
  -5  -8  -3  639.04   25.80
   5   8   3  602.54   23.50
   5   8   3  619.84   24.30
   5   8   3  588.54   20.20
  -6  -8  -3   65.29   10.50
   6   8   3   68.79    6.80
   6   8   3   77.59    9.50
   6   8   3   80.09   10.00
  -7  -8  -3  369.16   22.30
   7   8   3  392.56   20.20
   7   8   3  427.36   17.00
   7   8   3  393.76   20.00
  -8  -8  -3  250.27   19.40
  -8  -8  -3  219.88   13.60
   8   8   3  223.28   17.10
   8   8   3  220.18   16.40
  -9  -8  -3  689.53   30.60
  -9  -8  -3  652.93   25.50
   9   8   3  688.73   31.80
   9   8   3  652.63   28.60
 -10  -8  -3   12.90   11.10
 -10  -8  -3   18.90    8.20
  10   8   3    4.40    8.90
  10   8   3   11.50    9.40
 -11  -8  -3   65.99   10.90
 -11  -8  -3   73.09   13.50
  11   8   3   65.79   13.00
  11   8   3   59.59   15.40
   7  -9  -3  904.51   39.70
   7  -9  -3  885.71   36.40
  -7   9   3  855.51   34.10
   6  -9  -3  188.18   18.30
   6  -9  -3  197.18   17.50
  -6   9   3  180.98   17.10
  -6   9   3  163.98   18.00
   5  -9  -3   58.09   10.70
   5  -9  -3   75.79   11.00
  -5   9   3   49.99   10.80
  -5   9   3   51.59   12.70
   4  -9  -3   16.00    7.20
   4  -9  -3    2.90    7.10
  -4   9   3   -0.70    9.50
  -4   9   3    3.20    9.00
   3  -9  -3  838.42   31.50
   3  -9  -3  891.71   33.80
  -3   9   3  891.51   34.40
  -3   9   3  855.01   31.10
   2  -9  -3  789.72   30.80
   2  -9  -3  789.52   28.80
  -2   9   3  809.62   30.40
  -2   9   3  786.82   29.20
   1  -9  -3   33.40    6.50
   1  -9  -3   34.70    8.10
  -1   9   3    9.40    7.50
  -1   9   3   21.70    7.50
   0  -9  -3  132.69   10.40
   0  -9  -3  102.99   11.20
   0  -9  -3  119.09   11.20
   0   9   3  134.19   11.50
   0   9   3  139.49   11.90
  -1  -9  -3  622.04   21.80
  -1  -9  -3  569.44   22.70
  -1  -9  -3  611.84   24.30
   1   9   3  600.94   21.80
   1   9   3  602.94   23.50
  -2  -9  -3 1181.28   34.80
  -2  -9  -3 1153.98   38.00
  -2  -9  -3 1155.08   37.20
   2   9   3 1116.39   34.60
   2   9   3 1158.88   37.00
  -3  -9  -3   11.10    7.60
  -3  -9  -3   14.20    4.20
  -3  -9  -3   23.80    6.20
   3   9   3   18.00    4.60
   3   9   3   22.20    7.50
  -4  -9  -3   44.80    5.20
  -4  -9  -3   33.50    8.90
   4   9   3   38.00    8.30
   4   9   3   42.00    5.20
   4   9   3   42.60    8.20
  -5  -9  -3    3.40    8.30
  -5  -9  -3   10.90    3.70
   5   9   3   12.00    6.90
   5   9   3   17.30    4.40
   5   9   3   16.00    7.20
  -6  -9  -3  363.26   21.40
   6   9   3  399.36   16.00
   6   9   3  390.76   21.00
   6   9   3  407.66   20.50
  -7  -9  -3   55.89   11.30
   7   9   3   65.19   10.00
   7   9   3   72.39   11.50
   7   9   3   73.39    7.70
  -8  -9  -3  428.86   24.00
  -8  -9  -3  388.26   17.20
   8   9   3  408.16   22.50
   8   9   3  436.76   22.20
  -9  -9  -3  259.07   21.50
  -9  -9  -3  233.68   14.90
   9   9   3  208.58   19.30
   9   9   3  244.58   18.90
 -10  -9  -3   14.50    7.30
 -10  -9  -3   17.10   11.70
  10   9   3    2.90    9.10
  10   9   3   15.00    9.60
 -11  -9  -3   61.99   16.70
 -11  -9  -3   63.89   10.20
  11   9   3   72.79   13.50
  11   9   3   77.29   14.30
   6 -10  -3   -6.50    7.90
   6 -10  -3   -7.80    7.60
  -6  10   3   10.20    9.10
  -6  10   3   16.00   14.80
   5 -10  -3   86.69   13.10
   5 -10  -3  102.59   12.70
  -5  10   3   86.79   14.30
  -5  10   3   96.79   12.40
   4 -10  -3   10.80    7.50
   4 -10  -3    3.60    8.30
  -4  10   3    1.10    9.40
  -4  10   3    9.80    9.10
   3 -10  -3  578.04   27.10
   3 -10  -3  576.14   25.50
  -3  10   3  605.34   27.80
  -3  10   3  580.34   25.90
   2 -10  -3  275.67   16.60
  -2  10   3  286.67   22.40
  -2  10   3  279.17   28.00
   1 -10  -3  175.88   12.70
   1 -10  -3  155.28   13.80
  -1  10   3  147.89   14.60
  -1  10   3  164.48   14.00
   0 -10  -3   50.79    7.50
   0 -10  -3   39.40    8.60
   0 -10  -3   58.39    8.30
   0  10   3   68.29    8.60
   0  10   3   66.29   10.10
  -1 -10  -3  716.93   28.70
  -1 -10  -3  764.12   27.20
  -1 -10  -3  761.02   26.30
   1  10   3  786.52   28.40
   1  10   3  727.83   25.70
  -2 -10  -3  985.10   33.30
  -2 -10  -3  961.70   34.30
  -2 -10  -3  958.60   30.50
   2  10   3  921.51   30.10
   2  10   3  954.40   33.30
  -3 -10  -3   86.99   10.60
  -3 -10  -3   77.89    7.70
  -3 -10  -3   76.59   10.90
   3  10   3   80.29    8.00
   3  10   3   74.39   10.00
  -4 -10  -3  353.66   19.90
  -4 -10  -3  330.77   14.10
   4  10   3  349.57   19.20
   4  10   3  362.46   14.30
  -5 -10  -3  206.48   10.60
  -5 -10  -3  230.78   17.60
   5  10   3  218.48   15.70
   5  10   3  211.48   11.10
   5  10   3  205.18   16.30
  -6 -10  -3 1381.06   40.50
  -6 -10  -3 1459.55   48.40
   6  10   3 1440.96   41.70
   6  10   3 1444.26   48.30
   6  10   3 1469.45   46.80
  -7 -10  -3   62.69   12.30
   7  10   3   79.39   11.50
   7  10   3   89.29    8.20
   7  10   3  100.09   12.20
  -8 -10  -3  191.28   19.90
  -8 -10  -3  184.68   11.90
   8  10   3  187.48   20.80
   8  10   3  164.88   16.70
  -9 -10  -3   87.79   14.60
  -9 -10  -3  110.89   11.70
   9  10   3   72.79   12.50
   9  10   3  111.39   14.30
 -10 -10  -3  112.39   12.30
  10  10   3  113.79   15.20
   5 -11  -3  584.44   27.70
   4 -11  -3   53.39   10.90
   4 -11  -3   37.90   10.80
  -4  11   3   43.50   11.20
  -4  11   3   59.49   11.80
   3 -11  -3  105.09   11.80
   3 -11  -3  122.49   14.60
  -3  11   3  123.39   13.50
  -3  11   3  140.69   13.80
   2 -11  -3    5.40    7.10
   2 -11  -3   -2.50    6.50
  -2  11   3    0.80    7.60
  -2  11   3    0.30    8.80
   1 -11  -3  400.46   21.80
   1 -11  -3  405.06   19.90
  -1  11   3  424.26   22.10
   0 -11  -3   33.50    7.40
   0  11   3   13.00    9.00
   0  11   3   14.60    6.90
  -1 -11  -3  430.76   19.80
  -1 -11  -3  447.06   21.90
  -1 -11  -3  408.06   18.70
   1  11   3  413.66   18.00
   1  11   3  428.16   21.60
  -2 -11  -3  328.87   18.40
  -2 -11  -3  363.96   19.50
  -2 -11  -3  325.67   15.60
   2  11   3  317.07   14.90
   2  11   3  332.07   19.30
  -3 -11  -3  132.79    9.90
  -3 -11  -3  125.29   13.40
   3  11   3  134.89   14.80
   3  11   3  126.59    9.30
  -4 -11  -3   15.90    9.00
  -4 -11  -3   15.60    4.80
   4  11   3   29.30    8.00
   4  11   3   28.50    5.10
   4  11   3   25.40    9.40
  -5 -11  -3  188.48   10.90
  -5 -11  -3  172.98   17.40
   5  11   3  193.68   10.50
   5  11   3  173.68   15.90
   5  11   3  189.68   16.90
  -6 -11  -3   73.59   12.60
  -6 -11  -3   89.49    8.50
   6  11   3  106.29   14.30
   6  11   3   79.49    8.70
   6  11   3   84.49   12.10
  -7 -11  -3   35.40   11.50
   7  11   3   69.69   13.20
   7  11   3   52.39   11.10
  -8 -11  -3   33.80   12.00
  -8 -11  -3   35.40    6.00
   8  11   3   43.80   11.10
   8  11   3   50.49   11.10
  -9 -11  -3    7.40    5.70
  -9 -11  -3   13.90   12.80
   9  11   3   18.40    9.70
   9  11   3    3.20    9.90
   3 -12  -3   30.80    9.90
   3 -12  -3   27.80    9.00
  -3  12   3   32.10    9.40
  -3  12   3   31.60   11.10
   2 -12  -3   97.09   11.90
   2 -12  -3  107.19   13.50
  -2  12   3  122.69   14.00
  -2  12   3  111.99   11.70
   1 -12  -3  509.55   25.30
   1 -12  -3  462.25   22.50
  -1  12   3  493.45   22.40
  -1  12   3  450.25   24.40
   0 -12  -3   46.70    8.20
   0 -12  -3   54.89   10.00
   0  12   3   46.80   10.70
  -1 -12  -3  218.68   15.80
  -1 -12  -3  260.27   18.20
  -1 -12  -3  263.77   15.20
   1  12   3  272.17   19.30
   1  12   3  250.87   14.20
  -2 -12  -3    7.70    7.70
  -2 -12  -3    1.90    5.10
  -2 -12  -3    7.60    7.80
   2  12   3   -1.40    4.50
   2  12   3    3.50    8.80
  -3 -12  -3  403.46   17.90
  -3 -12  -3  406.96   21.90
  -3 -12  -3  424.56   22.60
   3  12   3  420.16   22.60
   3  12   3  403.46   16.40
  -4 -12  -3  102.49   13.10
   4  12   3   88.39   12.50
   4  12   3   98.59    8.50
   4  12   3   80.49   12.00
  -5 -12  -3  121.29   10.40
  -5 -12  -3  129.39   14.80
   5  12   3  128.79   14.80
   5  12   3  152.38   16.30
   5  12   3  125.79    9.00
  -6 -12  -3  375.66   23.70
  -6 -12  -3  366.76   16.10
   6  12   3  374.56   24.00
   6  12   3  369.46   14.90
   6  12   3  376.76   23.00
  -7 -12  -3  102.59   14.90
   7  12   3   88.29   13.10
   7  12   3   64.49   15.70
   8  12   3  212.28   19.70
   1 -13  -3  279.97   21.80
   1 -13  -3  302.37   20.80
  -1  13   3  286.07   17.10
  -1  13   3  278.77   20.40
   0 -13  -3    2.50    7.20
   0 -13  -3    4.80    6.10
   0  13   3    5.80    5.80
   0  13   3   -1.40    9.30
  -1 -13  -3   74.89    9.50
  -1 -13  -3   78.19   11.90
  -1 -13  -3   88.29   10.60
   1  13   3   88.99   12.70
  -2 -13  -3   52.29    8.40
  -2 -13  -3   49.10   10.70
  -2 -13  -3   59.39   10.70
   2  13   3   67.79   12.10
   2  13   3   61.89    7.10
  -3 -13  -3  407.46   19.10
  -3 -13  -3  388.06   22.70
  -3 -13  -3  404.86   22.30
   3  13   3  437.26   24.20
   3  13   3  401.56   16.40
  -4 -13  -3  157.58   12.30
  -4 -13  -3  145.69   15.20
   4  13   3  162.08   16.70
   4  13   3  146.79   15.60
   4  13   3  158.18    9.90
  -5 -13  -3   81.99   13.30
  -5 -13  -3   98.79   10.30
   5  13   3   89.89   13.20
   5  13   3   72.29   12.30
  -6 -13  -3   -0.40    5.10
  -6 -13  -3    7.40   10.10
   6  13   3   -2.80    9.00
   6  13   3    1.30   13.30
  -7 -13  -3   44.40   13.10
   7  13   3   30.20   10.90
   7  13   3   35.60   11.50
  -2 -14  -3   73.29   12.20
  -2 -14  -3   59.99    8.90
  -2 -14  -3   76.59   10.80
  -3 -14  -3  436.26   22.70
  -3 -14  -3  410.66   20.20
  -4 -14  -3   -8.20    4.70
  -4 -14  -3    8.50    9.60
   4  14   3   -2.00    9.40
   5  11  -4   16.10   13.70
  -5 -11   4   15.50   11.60
   4  11  -4  177.08   19.70
  -4 -11   4  181.28   17.90
  -4 -11   4  184.78   15.90
   3  11  -4   -9.20   11.20
  -3 -11   4    7.70    7.50
  -3 -11   4   -4.60    8.10
   2  11  -4  461.35   28.80
  -2 -11   4  430.86   21.80
  -2 -11   4  411.76   22.00
   1  11  -4  220.68   23.10
  -1 -11   4  174.28   15.90
  -1 -11   4  178.58   14.50
   0  11  -4  -13.40   11.40
   0 -11   4    9.80    7.80
   1 -11   4    9.40    8.50
  -2  11  -4   56.39   15.20
   2 -11   4   83.19   11.90
   7  10  -4   14.30    7.70
   7  10  -4   -8.10   12.50
  -7 -10   4    5.40   10.50
   6  10  -4  119.29   15.90
   6  10  -4  150.58   14.80
  -6 -10   4  180.78   18.50
   5  10  -4   10.90   11.40
  -5 -10   4   11.90    9.70
   4  10  -4  210.18   22.10
  -4 -10   4  198.28   15.40
  -4 -10   4  173.58   17.30
   3  10  -4   16.70   12.20
  -3 -10   4    8.40    7.40
  -3 -10   4   12.80    8.70
   2  10  -4  644.64   31.70
  -2 -10   4  630.94   26.00
  -2 -10   4  624.54   25.90
   1  10  -4  225.48   22.30
  -1 -10   4  215.18   16.10
  -1 -10   4  216.18   15.50
   0  10  -4  104.49   16.10
   0 -10   4   76.09   10.30
   0 -10   4   84.59    9.50
  -1  10  -4  111.19   16.40
   1 -10   4   83.89   11.20
  -2  10  -4  305.57   16.90
  -2  10  -4  336.67   25.70
   2 -10   4  317.87   19.50
  -3  10  -4  367.16   18.50
  -3  10  -4  433.06   28.50
   3 -10   4  442.86   22.70
   3 -10   4  423.26   21.30
  -4  10  -4   -0.40    7.70
  -4  10  -4  -10.50   12.30
   4 -10   4   -5.80    6.40
   4 -10   4    3.20    7.60
   8   9  -4  178.08   16.00
   8   9  -4  196.18   22.20
  -8  -9   4  220.08   20.00
   7   9  -4   22.60   11.10
   7   9  -4    8.50    7.40
  -7  -9   4   17.10   10.10
   6   9  -4   39.80   12.00
   6   9  -4   36.00    8.70
  -6  -9   4   45.30   10.90
   5   9  -4  141.19   16.00
  -5  -9   4  139.29   13.80
   4   9  -4  560.04   28.80
  -4  -9   4  586.74   24.00
  -4  -9   4  605.44   26.20
   3   9  -4   -9.90    9.80
  -3  -9   4    7.10    6.60
  -3  -9   4    5.70    7.90
   2   9  -4  424.56   24.70
  -2  -9   4  453.65   20.10
  -2  -9   4  431.86   20.60
   1   9  -4    0.30   10.30
  -1  -9   4    2.90    6.10
  -1  -9   4   13.80    7.10
   0   9  -4  502.65   27.10
   0  -9   4  444.46   19.20
   0  -9   4  477.55   21.10
  -1   9  -4    7.00   11.00
   1  -9   4   -1.60    5.80
  -2   9  -4  212.18   12.80
  -2   9  -4  204.28   19.10
   2  -9   4  213.98   15.60
   2  -9   4  232.78   15.10
  -3   9  -4   79.29    9.90
  -3   9  -4   95.79   15.40
   3  -9   4   57.69    9.40
   3  -9   4   72.79    9.30
  -4   9  -4   13.80    9.10
  -4   9  -4   -3.70   12.20
   4  -9   4   10.30    7.90
   4  -9   4    6.60    6.80
  -5   9  -4   37.00   10.90
  -5   9  -4   57.59   15.30
   5  -9   4   63.59    9.30
   5  -9   4   70.39   10.50
  -6   9  -4   82.99   13.30
  -6   9  -4   75.99   15.90
   6  -9   4   83.59   11.70
   6  -9   4  106.19   11.50
   9   8  -4  258.07   17.70
   9   8  -4  298.27   31.30
  -9  -8   4  290.97   21.60
   8   8  -4   54.99   11.50
   8   8  -4   46.30    9.30
  -8  -8   4   48.50   11.80
   7   8  -4   55.09   11.90
   7   8  -4   61.09    9.80
  -7  -8   4   60.49   11.70
   6   8  -4   22.40    8.00
   6   8  -4   43.30   11.00
   6   8  -4   42.60    9.30
  -6  -8   4   29.10    9.60
   5   8  -4  430.86   22.80
   5   8  -4  385.86   19.90
  -5  -8   4  378.26   20.70
   4   8  -4  623.34   27.20
   4   8  -4  493.95   24.30
  -4  -8   4  584.04   23.30
  -4  -8   4  599.64   24.40
   3   8  -4    0.00    9.20
   3   8  -4   12.80    5.30
  -3  -8   4    6.50    8.80
   2   8  -4  110.09   10.20
   2   8  -4   98.09   13.20
  -2  -8   4  109.69   10.60
  -2  -8   4   93.69   11.90
   1   8  -4  643.54   29.20
   1   8  -4  730.13   31.50
  -1  -8   4  711.73   25.60
  -1  -8   4  677.13   24.80
   0   8  -4 1765.32   56.29
   0  -8   4 1722.73   50.39
   0  -8   4 1783.42   52.39
  -1   8  -4  135.09    8.80
  -1   8  -4  174.58   18.30
   1  -8   4  147.79   12.10
  -2   8  -4  242.98   14.00
  -2   8  -4  254.47   20.40
   2  -8   4  244.28   14.30
   2  -8   4  279.77   15.40
  -3   8  -4   46.10   12.30
  -3   8  -4   31.10    8.40
   3  -8   4   57.09    8.80
   3  -8   4   23.50    6.60
  -4   8  -4  552.34   28.80
  -4   8  -4  523.15   24.80
   4  -8   4  548.35   22.30
   4  -8   4  553.94   23.90
  -5   8  -4  127.79   14.60
  -5   8  -4  112.59   15.90
   5  -8   4  112.79   12.80
   5  -8   4  106.99   11.90
  -6   8  -4   90.19   15.60
  -6   8  -4  110.09   14.80
   6  -8   4   92.59   10.60
   6  -8   4   81.19   11.00
  -7   8  -4  139.09   17.90
  -7   8  -4  157.68   18.10
   7  -8   4  121.19   17.20
   7  -8   4  194.28   15.30
   9   7  -4   82.99   10.30
   9   7  -4   88.89   11.50
   9   7  -4   68.89   11.70
  -9  -7   4   73.19   12.80
   8   7  -4   15.70    7.90
   8   7  -4   -1.20    8.60
   8   7  -4    2.60    7.50
  -8  -7   4   12.90    9.60
   7   7  -4  340.27   18.60
   7   7  -4  349.17   20.80
   7   7  -4  336.07   20.90
  -7  -7   4  357.46   20.90
   6   7  -4   33.30    8.30
   6   7  -4   15.20    8.10
   6   7  -4   32.30    9.70
  -6  -7   4   -2.50    7.60
   5   7  -4  351.96   19.20
   5   7  -4  431.26   21.70
   5   7  -4  372.76   17.90
  -5  -7   4  379.16   19.50
   4   7  -4  325.77   19.40
   4   7  -4  265.67   21.40
  -4  -7   4  326.37   20.70
  -4  -7   4  299.57   15.60
   3   7  -4  129.69   12.90
   3   7  -4   90.29    9.50
  -3  -7   4   96.59    9.80
  -3  -7   4   87.79    8.50
   2   7  -4   84.99   11.60
   2   7  -4   90.09    9.20
  -2  -7   4   90.09    9.20
  -2  -7   4   98.79    9.90
   1   7  -4  403.16   17.70
   1   7  -4  452.45   22.40
  -1  -7   4  459.55   18.30
  -1  -7   4  458.75   18.40
   0   7  -4 1381.96   44.00
   0   7  -4 1230.78   39.10
   0  -7   4 1308.37   38.90
   0  -7   4 1338.77   40.30
  -1   7  -4  227.78   18.10
  -1   7  -4  215.48   10.90
   1  -7   4  201.88   11.50
   1  -7   4  222.18   13.30
   1  -7   4  207.68   12.10
  -2   7  -4  177.28   12.70
   2  -7   4  179.08   18.30
   2  -7   4  195.48   17.00
  -3   7  -4  239.88   16.30
  -3   7  -4  255.37   19.30
   3  -7   4  263.77   14.80
   3  -7   4  244.88   13.30
  -4   7  -4  751.52   31.40
  -4   7  -4  698.53   28.30
   4  -7   4  705.93   26.90
   4  -7   4  715.23   25.40
  -5   7  -4  161.58   16.50
  -5   7  -4  189.38   19.40
   5  -7   4  157.58   12.80
   5  -7   4  169.78   14.00
  -6   7  -4   25.20   12.50
   6  -7   4   22.00    7.50
   6  -7   4   26.60    7.90
  -7   7  -4   25.80   13.30
   7  -7   4   17.20    8.00
   7  -7   4   22.90    8.60
  -8   7  -4  190.28   20.10
   8  -7   4  224.38   21.30
   8  -7   4  193.18   16.40
  10   6  -4   43.10    9.70
  10   6  -4   21.70   16.40
  10   6  -4   35.50   10.30
   9   6  -4   51.69    9.70
   9   6  -4   55.39   10.40
   9   6  -4   66.09    9.40
   9   6  -4   41.00    9.80
  -9  -6   4   35.60    6.20
  -9  -6   4   51.99   10.90
   8   6  -4  168.48   15.90
   8   6  -4  147.89   16.40
   8   6  -4  181.48   15.30
  -8  -6   4  169.68   12.60
  -8  -6   4  173.88   17.10
   7   6  -4  767.82   29.70
   7   6  -4  807.52   28.80
   7   6  -4  751.62   31.00
  -7  -6   4  769.52   30.30
   6   6  -4   46.10   10.00
   6   6  -4   38.60    8.80
   6   6  -4   46.80    8.30
  -6  -6   4   22.70    8.30
   5   6  -4  208.68   14.40
   5   6  -4  205.08   13.50
   5   6  -4  206.78   15.60
  -5  -6   4  241.48   17.50
   4   6  -4    2.40    7.90
   4   6  -4   14.20    7.90
  -4  -6   4    9.10    6.50
   3   6  -4  549.74   21.30
   3   6  -4  559.84   23.50
  -3  -6   4  590.24   20.90
  -3  -6   4  551.44   21.50
   2   6  -4  235.18   16.50
   2   6  -4  247.08   12.80
  -2  -6   4  287.37   13.40
  -2  -6   4  244.08   13.70
   1   6  -4  459.65   17.50
   1   6  -4  483.95   21.80
  -1  -6   4  450.95   17.70
  -1  -6   4  435.16   17.80
   0   6  -4  649.04   22.80
   0   6  -4  733.23   27.70
   0  -6   4  679.73   23.10
   0  -6   4  742.53   24.20
  -1   6  -4 1149.19   38.10
  -1   6  -4 1114.59   32.50
   1  -6   4 1131.19   35.20
   1  -6   4 1093.09   33.00
   1  -6   4 1175.78   34.00
  -2   6  -4  688.33   25.20
  -2   6  -4  741.13   28.60
   2  -6   4  737.53   23.80
   2  -6   4  741.53   25.40
  -3   6  -4  340.27   19.80
  -3   6  -4  334.57   17.60
   3  -6   4  348.07   14.80
   3  -6   4  332.47   15.70
  -4   6  -4 1079.39   36.20
   4  -6   4 1046.50   37.30
   4  -6   4 1108.79   35.30
  -5   6  -4   79.09   12.00
   5  -6   4   83.49    9.20
   5  -6   4   91.69   10.00
  -6   6  -4  157.58   16.30
   6  -6   4  172.08   13.30
   6  -6   4  173.68   13.90
  -7   6  -4   44.90   13.60
   7  -6   4   46.40    8.50
   7  -6   4   60.59   12.80
   7  -6   4   31.90    8.30
  -8   6  -4  370.96   27.80
   8  -6   4  431.86   21.40
   8  -6   4  382.66   24.90
   8  -6   4  411.96   20.80
  10   5  -4   85.99   12.00
  10   5  -4  102.69   20.40
  10   5  -4  100.79   12.20
 -10  -5   4  103.99   13.00
   9   5  -4   13.00    8.50
   9   5  -4   56.49    9.00
   9   5  -4   28.70    9.00
   9   5  -4   19.10    9.20
  -9  -5   4   19.50    9.60
  -9  -5   4   25.10    7.70
   8   5  -4  422.16   23.50
   8   5  -4  454.55   31.80
   8   5  -4  432.76   21.40
   8   5  -4  480.45   19.30
  -8  -5   4  450.45   18.40
  -8  -5   4  481.05   23.00
   7   5  -4  484.15   27.70
   7   5  -4  566.94   25.00
   7   5  -4  575.44   22.90
  -7  -5   4  536.55   21.70
  -7  -5   4  576.94   24.40
   6   5  -4    9.00    6.40
   6   5  -4   -6.10    6.40
   6   5  -4    6.10    6.80
   5   5  -4  134.19   12.30
   5   5  -4  149.39   12.10
   5   5  -4  159.78   13.40
  -5  -5   4  142.39   12.50
   4   5  -4  292.57   16.40
   4   5  -4  282.67   17.50
  -4  -5   4  299.37   15.20
   3   5  -4 1680.23   49.60
   3   5  -4 1698.33   49.00
  -3  -5   4 1706.73   48.10
  -3  -5   4 1656.83   48.80
   2   5  -4  593.74   23.20
   2   5  -4  592.44   20.80
  -2  -5   4  582.64   20.40
  -2  -5   4  593.14   21.30
   1   5  -4  201.28   14.00
   1   5  -4  174.28   10.00
  -1  -5   4  190.08   10.70
  -1  -5   4  183.58   10.90
   0   5  -4   -2.60    3.60
   0   5  -4    2.00    7.40
   0  -5   4   -1.50    4.80
   0  -5   4    0.60    4.10
  -1   5  -4  456.95   16.60
  -1   5  -4  513.25   21.40
   1  -5   4  482.95   16.70
   1  -5   4  475.05   18.00
  -2   5  -4 1029.10   34.00
  -2   5  -4  984.90   30.40
   2  -5   4  994.70   31.10
   2  -5   4  982.00   29.40
  -3   5  -4    4.30    7.00
   3  -5   4   -1.80    3.70
   3  -5   4   -3.90    4.20
  -4   5  -4  885.21   30.70
   4  -5   4  879.71   29.20
   4  -5   4  895.81   27.90
  -5   5  -4   87.99   12.40
   5  -5   4   89.99   10.80
   5  -5   4   75.89    8.30
   5  -5   4   89.89   13.90
  -6   5  -4  225.28   20.00
   6  -5   4  255.47   18.00
   6  -5   4  274.07   16.30
   6  -5   4  233.58   14.10
  -7   5  -4   31.80   13.30
   7  -5   4   26.10    7.90
   7  -5   4   28.20   10.00
   7  -5   4   14.10    6.80
  -8   5  -4  369.16   27.50
   8  -5   4  449.76   20.70
   8  -5   4  366.66   23.60
   8  -5   4  432.56   20.70
  -9   5  -4   78.49   16.80
   9  -5   4   79.79   13.60
   9  -5   4   85.89   12.10
   9  -5   4   78.29   10.70
  10   4  -4  248.58   17.70
  10   4  -4  226.48   17.60
 -10  -4   4  276.47   19.50
 -10  -4   4  205.68   17.90
   9   4  -4   64.69    9.90
   9   4  -4   74.39   11.30
   9   4  -4   55.69   11.30
  -9  -4   4   72.79   11.40
  -9  -4   4   79.59   10.70
   8   4  -4  153.68   13.60
   8   4  -4  154.08   14.30
   8   4  -4  149.59   12.50
   8   4  -4  158.18   15.30
  -8  -4   4  163.08   14.40
  -8  -4   4  157.48   15.00
   7   4  -4  319.87   17.10
   7   4  -4  277.87   16.20
   7   4  -4  293.97   17.90
  -7  -4   4  315.67   19.40
  -7  -4   4  290.97   15.30
   6   4  -4  146.59   13.10
   6   4  -4  156.28   12.70
   6   4  -4  153.68   12.60
  -6  -4   4  152.58   10.30
  -6  -4   4  175.48   13.40
   5   4  -4  204.18   12.70
   5   4  -4  213.88   13.60
   5   4  -4  192.88   13.40
  -5  -4   4  191.88   13.10
  -5  -4   4  216.08    9.40
  -5  -4   4  186.58   12.00
   4   4  -4  390.76   17.20
   4   4  -4  390.56   17.00
   4   4  -4  396.76   16.30
  -4  -4   4  370.26   16.30
  -4  -4   4  368.06   16.70
   3   4  -4 1869.11   52.59
   3   4  -4 1812.42   52.49
  -3  -4   4 1863.01   52.39
   2   4  -4  176.98   12.40
   2   4  -4  173.98   10.00
  -2  -4   4  165.88   10.90
  -2  -4   4  171.38   10.00
   1   4  -4   25.30    4.50
   1   4  -4   24.60    6.80
  -1  -4   4   22.90    4.60
  -1  -4   4   21.90    5.10
   0   4  -4  269.27   14.50
   0   4  -4  265.07   10.80
   0  -4   4  253.57   11.70
  -1   4  -4 3088.19   80.39
  -1   4  -4 3154.18   84.09
   1  -4   4 2977.90   81.19
   1  -4   4 3131.89   82.59
  -2   4  -4  952.80   28.90
   2  -4   4  979.70   27.70
   2  -4   4  956.30   29.40
  -3   4  -4 1466.85   42.50
   3  -4   4 1446.06   44.00
   3  -4   4 1468.85   40.50
   3  -4   4 1435.26   42.00
  -4   4  -4   54.89    8.60
   4  -4   4   50.69    5.90
   4  -4   4   47.90    6.30
   4  -4   4   48.60    8.50
  -5   4  -4  843.92   30.40
   5  -4   4  839.32   26.70
   5  -4   4  830.42   27.40
   5  -4   4  815.02   30.00
  -6   4  -4  574.64   26.20
   6  -4   4  569.24   21.80
  -7   4  -4   56.69   11.90
   7  -4   4   40.30   10.40
   7  -4   4   34.70    7.50
   7  -4   4   41.10    7.50
  -8   4  -4  218.58   22.60
   8  -4   4  224.78   19.00
   8  -4   4  229.38   15.80
   8  -4   4  239.78   14.90
  -9   4  -4   12.60   13.80
   9  -4   4   27.70   11.30
   9  -4   4   11.90    7.40
   9  -4   4   33.60    9.20
 -10   4  -4  154.38   22.30
  10  -4   4  138.79   17.30
  10  -4   4  140.49   13.80
  10  -4   4  172.08   16.60
  10   3  -4  390.56   20.50
  10   3  -4  427.56   21.90
  10   3  -4  434.26   33.60
 -10  -3   4  362.86   21.10
 -10  -3   4  403.46   23.90
   9   3  -4  155.08   16.40
   9   3  -4  139.39   12.30
   9   3  -4  149.79   15.70
   9   3  -4  155.98   13.80
  -9  -3   4  110.49   12.20
  -9  -3   4  102.29   12.90
   8   3  -4  129.49   11.90
   8   3  -4  125.39   12.30
   8   3  -4  125.29   12.20
   8   3  -4  109.99   13.00
  -8  -3   4  115.59   11.50
  -8  -3   4  123.39   12.00
   7   3  -4   -8.10    5.80
   7   3  -4   -5.50    6.50
   7   3  -4    7.10   12.80
   7   3  -4   11.70    6.60
  -7  -3   4   -0.30    6.60
  -7  -3   4   -1.20    6.80
   6   3  -4  846.72   28.20
   6   3  -4  889.21   29.20
   6   3  -4  856.21   30.80
  -6  -3   4  852.91   27.80
  -6  -3   4  845.02   29.10
   5   3  -4  676.43   24.80
   5   3  -4  662.83   23.10
   5   3  -4  668.33   23.50
  -5  -3   4  675.43   23.90
  -5  -3   4  652.23   21.50
  -5  -3   4  625.84   23.50
   4   3  -4  375.06   16.10
   4   3  -4  406.16   16.50
   4   3  -4  393.06   17.00
  -4  -3   4  394.86   13.60
  -4  -3   4  412.16   16.90
  -4  -3   4  393.06   16.40
   3   3  -4  691.13   24.00
   3   3  -4  653.63   21.90
   3   3  -4  668.93   22.60
  -3  -3   4  665.63   22.20
  -3  -3   4  692.23   22.70
   2   3  -4  202.38    9.90
   2   3  -4  181.38   11.30
  -2  -3   4  187.88   10.40
  -2  -3   4  195.48    9.90
  -2  -3   4  201.48    9.60
   1   3  -4  944.11   27.20
  -1  -3   4  923.21   27.50
   0   3  -4   31.10    3.80
   0   3  -4   25.70    2.80
   0   3  -4   38.60    6.40
   0   3  -4   35.70    3.90
   0  -3   4   27.50    4.30
   0  -3   4   35.00    4.90
  -1   3  -4 2399.76   61.29
  -1   3  -4 2366.76   61.39
  -1   3  -4 2256.67   60.89
   1  -3   4 2278.87   62.09
   1  -3   4 2396.66   62.99
  -2   3  -4  452.55   15.50
   2  -3   4  436.96   17.20
   2  -3   4  412.36   15.20
   2  -3   4  434.46   13.60
  -3   3  -4   12.70    6.00
   3  -3   4   10.50    3.90
   3  -3   4   -1.40    5.50
   3  -3   4    6.50    3.10
  -4   3  -4   36.50    7.50
   4  -3   4   30.50    5.10
   4  -3   4   32.20    4.80
   4  -3   4   38.60    7.80
  -5   3  -4 1228.58   38.00
   5  -3   4 1136.59   37.20
   5  -3   4 1164.88   35.10
   5  -3   4 1154.98   34.40
  -6   3  -4 1502.15   47.40
   6  -3   4 1515.85   44.40
   6  -3   4 1549.64   44.60
   6  -3   4 1511.55   47.30
  -7   3  -4   80.89   15.80
   7  -3   4   23.60    6.10
   7  -3   4   41.20    7.50
   7  -3   4   32.40    9.50
  -8   3  -4   42.40   13.00
   8  -3   4   41.50    7.30
   8  -3   4   37.40   10.50
   8  -3   4   32.60    8.20
  -9   3  -4  188.68   19.30
   9  -3   4  216.98   19.80
   9  -3   4  166.08   16.20
   9  -3   4  179.48   13.30
 -10   3  -4  351.36   28.30
  10  -3   4  318.97   17.30
  10  -3   4  317.57   23.50
  10  -3   4  320.47   20.80
  10   2  -4  562.94   25.50
  10   2  -4  576.54   24.70
  10   2  -4  557.24   28.80
 -10  -2   4  589.14   29.30
 -10  -2   4  552.14   24.60
   9   2  -4   42.50   10.30
   9   2  -4   23.10    8.90
   9   2  -4   19.30    8.00
  -9  -2   4   27.10    8.80
  -9  -2   4    0.10    9.80
   8   2  -4  152.28   15.30
   8   2  -4  175.48   12.60
   8   2  -4  155.88   15.80
  -8  -2   4  154.58   13.60
  -8  -2   4  159.88   13.90
   7   2  -4  134.29   11.40
   7   2  -4  139.99   11.20
   7   2  -4  134.59   13.60
   7   2  -4  120.89   13.90
  -7  -2   4  119.19   12.30
  -7  -2   4  134.09   14.70
   6   2  -4 1557.14   48.40
   6   2  -4 1589.34   43.90
   6   2  -4 1497.85   45.10
   6   2  -4 1545.65   46.70
  -6  -2   4 1634.64   46.30
  -6  -2   4 1588.54   46.30
   5   2  -4  555.24   22.10
   5   2  -4  561.74   19.90
   5   2  -4  578.04   21.40
  -5  -2   4  536.05   20.50
  -5  -2   4  593.14   21.00
   4   2  -4   87.69    9.30
   4   2  -4   91.39    8.40
   4   2  -4  101.89    9.80
  -4  -2   4   86.69    9.20
  -4  -2   4   80.49    8.60
  -4  -2   4   81.79    8.50
   3   2  -4   -3.00    4.20
   3   2  -4    2.40    4.40
   3   2  -4    2.50    3.90
   3   2  -4   -2.50    2.70
  -3  -2   4    4.40    3.30
  -3  -2   4    0.70    4.40
  -3  -2   4    6.80    3.80
   2   2  -4 1388.36   39.60
   2   2  -4 1605.04   40.90
   2   2  -4 1488.35   40.30
  -2  -2   4 1364.56   43.00
  -2  -2   4 1428.66   40.10
  -2  -2   4 1337.07   37.70
   1   2  -4 1755.52   49.00
   1   2  -4 1888.91   51.09
   1   2  -4 1984.20   50.69
  -1  -2   4 1892.91   51.59
  -1  -2   4 1887.31   48.70
  -1  -2   4 1908.01   51.09
  -1  -2   4 1913.01   51.29
   0   2  -4  145.29    8.80
   0   2  -4  135.59    5.80
   0   2  -4  166.38    6.60
   0  -2   4  161.08    8.00
   0  -2   4  150.08    5.60
   0  -2   4  161.58    7.70
  -1   2  -4   42.10    3.60
   1  -2   4   41.60    4.30
   1  -2   4   43.90    4.20
   1  -2   4   50.49    4.90
  -2   2  -4  330.87   12.10
   2  -2   4  337.57   13.30
   2  -2   4  317.57   11.50
   2  -2   4  337.47   12.00
  -3   2  -4 1234.28   35.50
   3  -2   4 1263.07   35.10
   3  -2   4 1221.88   36.40
  -4   2  -4   78.29    7.80
   4  -2   4   86.89    7.10
   4  -2   4   92.49    8.80
   4  -2   4   87.09    6.90
  -5   2  -4 2730.63   75.29
   5  -2   4 2652.43   75.39
   5  -2   4 2786.72   73.29
   5  -2   4 2752.12   73.39
  -6   2  -4  256.77   17.20
   6  -2   4  233.28   11.70
   6  -2   4  226.28   14.80
   6  -2   4  224.08   12.70
  -7   2  -4   91.59   11.50
   7  -2   4   95.79   10.70
   7  -2   4   92.09    9.40
   7  -2   4   98.89    9.20
  -8   2  -4   -5.00    9.50
   8  -2   4    1.70    6.60
   8  -2   4   -8.40    4.60
   8  -2   4   -8.30    7.30
  -9   2  -4  628.54   32.00
   9  -2   4  641.24   28.20
   9  -2   4  615.84   23.20
   9  -2   4  636.64   26.80
 -10   2  -4  329.57   27.40
  10  -2   4  334.07   16.40
  10  -2   4  320.27   21.20
  10  -2   4  326.37   22.30
 -11   2  -4   -2.80   13.80
  11  -2   4    0.60    8.60
  11  -2   4   10.90    6.50
  11  -2   4  -10.10    9.80
  10   1  -4   64.99    9.80
  10   1  -4   78.89   12.50
  10   1  -4   56.69   13.50
 -10  -1   4   57.19    9.80
 -10  -1   4   66.89   13.60
   9   1  -4  133.79   13.10
   9   1  -4  121.99   13.60
   9   1  -4  140.19   16.90
  -9  -1   4  130.89   19.50
  -9  -1   4  145.89   15.30
   8   1  -4  246.78   16.90
   8   1  -4  234.88   13.70
   8   1  -4  209.18   17.60
   8   1  -4  212.08   12.40
  -8  -1   4  234.28   19.20
  -8  -1   4  229.78   14.70
   7   1  -4   74.19    7.80
   7   1  -4   73.19    9.60
   7   1  -4   81.89   10.70
   7   1  -4   74.29    8.20
  -7  -1   4   84.59    9.00
  -7  -1   4   76.79   10.70
   6   1  -4 1000.90   32.90
   6   1  -4  996.90   34.20
   6   1  -4 1001.80   29.70
   6   1  -4  987.20   30.50
  -6  -1   4  987.80   32.80
  -6  -1   4  992.00   31.50
   5   1  -4  139.69    9.90
   5   1  -4  132.19   12.20
   5   1  -4  129.69    9.30
   5   1  -4  144.59   12.60
  -5  -1   4  139.79   11.10
  -5  -1   4  148.59   12.80
   4   1  -4  445.76   17.90
   4   1  -4  473.25   17.80
   4   1  -4  423.36   15.40
  -4  -1   4  415.96   16.90
  -4  -1   4  462.55   17.20
  -4  -1   4  463.15   17.20
   3   1  -4    2.10    4.30
   3   1  -4   -0.70    3.40
   3   1  -4    1.90    7.70
  -3  -1   4    4.60    3.90
  -3  -1   4    6.90    4.60
  -3  -1   4    0.90    3.20
   2   1  -4 3384.36   88.89
   2   1  -4 3560.04   89.39
   2   1  -4 3315.97   87.79
   2   1  -4 3263.57   87.79
  -2  -1   4 3372.66   87.69
  -2  -1   4 3443.56   89.09
   1   1  -4 1662.73   44.70
   1   1  -4 1620.54   44.40
   1   1  -4 1779.92   45.30
  -1  -1   4 1650.93   44.50
  -1  -1   4 1626.44   44.10
  -1  -1   4 1694.03   45.60
  -1  -1   4 1726.93   45.00
   0   1  -4   27.10    2.70
   0   1  -4   28.60    4.10
   0   1  -4   25.00    3.30
   0  -1   4   30.50    3.10
   0  -1   4   38.90    4.40
   0  -1   4   29.40    3.40
   0  -1   4   30.60    3.60
  -1   1  -4  524.15   16.00
   1  -1   4  559.94   17.20
   1  -1   4  577.34   16.90
   1  -1   4  586.54   17.50
   1  -1   4  552.04   16.10
   2  -1   4  605.74   18.70
   2  -1   4  572.64   17.60
   2  -1   4  590.04   17.60
   3  -1   4 3025.50   80.19
   3  -1   4 3021.10   78.99
  -4   1  -4    0.10    4.60
   4  -1   4    5.60    3.20
   4  -1   4    9.80    5.10
   4  -1   4   -0.70    2.90
  -5   1  -4  454.65   18.80
   5  -1   4  458.15   16.10
   5  -1   4  451.35   18.30
   5  -1   4  452.55   15.60
  -6   1  -4   20.80    7.70
   6  -1   4   21.30    7.10
   6  -1   4    6.80    4.00
   6  -1   4    5.40    5.30
  -7   1  -4  821.02   30.50
   7  -1   4  832.72   29.50
   7  -1   4  818.52   25.60
   7  -1   4  814.12   27.90
  -8   1  -4   49.20   11.10
   8  -1   4   70.39    7.10
   8  -1   4   55.59    9.60
   8  -1   4   54.39    8.90
  -9   1  -4  419.86   24.80
   9  -1   4  430.96   17.20
   9  -1   4  426.66   21.40
   9  -1   4  420.66   22.40
 -10   1  -4  145.09   17.70
  10  -1   4  139.79   11.10
  10  -1   4  173.28   18.00
  10  -1   4  138.29   16.40
 -11   1  -4   28.40   14.80
  11  -1   4   24.80    6.60
  11  -1   4   15.90   11.00
  11  -1   4   28.30   10.40
  10   0  -4    8.10   10.50
  10   0  -4   17.10    9.00
  10   0  -4   13.40    7.70
 -10   0   4    6.70   12.20
 -10   0   4   11.90    7.60
   9   0  -4  422.56   22.10
   9   0  -4  409.46   19.60
   9   0  -4  389.06   24.50
  -9   0   4  428.56   26.00
   8   0  -4  469.45   23.30
   8   0  -4  468.25   19.50
   8   0  -4  491.75   24.70
  -8   0   4  419.66   38.50
  -8   0   4  475.85   19.80
   7   0  -4  111.49   10.20
   7   0  -4  130.19   14.10
   7   0  -4  106.49   11.80
   7   0  -4  106.09    9.80
  -7   0   4  128.89   12.70
  -7   0   4   98.19   10.70
   6   0  -4  485.85   21.70
   6   0  -4  467.65   20.50
   6   0  -4  494.15   17.10
   6   0  -4  469.15   17.50
  -6   0   4  468.55   18.40
  -6   0   4  458.25   21.40
   5   0  -4  154.78   12.80
   5   0  -4  134.49    9.70
   5   0  -4  103.09    9.90
   5   0  -4  142.29   13.00
  -5   0   4  128.99   13.70
  -5   0   4  150.98   10.50
   4   0  -4  946.71   27.90
   4   0  -4  992.00   27.80
   4   0  -4  958.50   30.50
   4   0  -4 1009.90   31.30
  -4   0   4  978.80   29.20
  -4   0   4  943.11   30.30
   3   0  -4   44.90    7.20
   3   0  -4   30.20    5.30
  -3   0   4   41.40    4.90
  -3   0   4   45.20    5.50
  -3   0   4   46.80    5.70
   2   0  -4 1973.50   52.39
   2   0  -4 1963.80   52.69
  -2   0   4 1895.81   51.69
  -2   0   4 1910.31   52.09
  -2   0   4 1925.41   52.49
   1   0  -4  563.34   17.90
   1   0  -4  608.64   18.50
   1   0  -4  629.64   18.30
  -1   0   4  586.44   17.60
  -1   0   4  597.14   18.00
  -1   0   4  604.34   18.60
   0   0  -4  377.66   12.40
   0   0  -4  412.26   12.30
   0   0   4  411.06   12.20
   0   0   4  410.76   12.50
   0   0   4  411.06   13.70
  -1   0  -4   49.10    4.00
  -1   0  -4   38.00    3.60
   1   0   4   42.10    4.20
   1   0   4   49.80    4.10
   1   0   4   35.70    4.00
   1   0   4   44.80    4.10
   2   0   4 3753.62   95.49
   2   0   4 3723.33   94.79
   2   0   4 3614.94   95.39
   2   0   4 3644.94   95.19
   3   0   4  432.06   14.80
   3   0   4  420.06   14.20
   3   0   4  427.26   13.10
  -4   0  -4    8.10    3.40
   4   0   4    6.40    2.70
   4   0   4    5.30    2.60
   4   0   4    7.80    5.00
  -5   0  -4   42.00    6.60
   5   0   4   27.80    6.10
   5   0   4   30.60    5.00
   5   0   4   26.70    3.80
  -6   0  -4  698.13   24.90
   6   0   4  667.23   20.90
   6   0   4  708.13   23.10
   6   0   4  681.73   24.50
  -7   0  -4 1517.75   46.10
   7   0   4 1597.14   44.80
   7   0   4 1491.25   45.50
   7   0   4 1372.86   43.20
  -8   0  -4   50.89   10.00
   8   0   4   52.19    8.70
   8   0   4   67.29    9.90
   8   0   4   51.99    5.90
  -9   0  -4  180.18   18.80
   9   0   4  195.98   15.60
   9   0   4  175.48   10.20
   9   0   4  162.48   15.60
 -10   0  -4   -3.70   10.90
  10   0   4   -0.20    8.40
  10   0   4   -5.40    9.00
  10   0   4    2.00    4.90
 -11   0  -4  324.97   27.20
  11   0   4  312.47   14.30
  11   0   4  343.77   22.70
  11   0   4  289.07   20.80
  10  -1  -4    8.10   10.60
  10  -1  -4    3.00    8.70
  10  -1  -4   25.10    8.60
 -10   1   4    3.40   12.70
   9  -1  -4  495.35   37.30
   9  -1  -4  561.44   25.80
   9  -1  -4  552.34   23.10
  -9   1   4  600.34   30.50
   8  -1  -4  310.77   15.80
   8  -1  -4  313.57   19.30
   8  -1  -4  338.47   21.00
  -8   1   4  326.67   22.90
   7  -1  -4  128.49   10.80
   7  -1  -4  135.19   12.30
   7  -1  -4  159.78   15.60
   7  -1  -4  130.19    9.70
  -7   1   4  165.78   14.60
  -7   1   4  126.09   10.90
   6  -1  -4   56.19    9.20
   6  -1  -4   51.69    6.40
   6  -1  -4   55.49    6.80
   6  -1  -4   56.69    8.80
  -6   1   4   54.79   10.10
  -6   1   4   52.99    6.90
   5  -1  -4 1100.19   35.10
   5  -1  -4 1077.89   31.50
   5  -1  -4 1149.39   36.50
   5  -1  -4 1069.39   32.00
  -5   1   4 1069.89   32.60
  -5   1   4 1118.99   35.90
   4  -1  -4 1460.95   42.90
   4  -1  -4 1455.55   42.10
   4  -1  -4 1400.36   39.00
  -4   1   4 1359.26   40.10
  -4   1   4 1429.86   42.20
   3  -1  -4  134.29    7.80
   3  -1  -4  133.49   10.30
   3  -1  -4  141.59    9.90
  -3   1   4  125.29    9.80
  -3   1   4  138.49    9.80
  -3   1   4  132.19    8.70
   2  -1  -4 1040.40   31.00
   2  -1  -4 1118.29   31.80
  -2   1   4 1088.09   30.90
  -2   1   4 1032.30   30.90
  -2   1   4 1071.99   30.50
   1  -1  -4   14.30    3.90
   1  -1  -4   13.70    3.30
  -1   1   4   12.80    3.40
  -1   1   4   12.90    3.70
   0  -1  -4 1042.10   28.50
   0  -1  -4 1025.70   28.60
   0   1   4 1053.49   28.70
   0   1   4 1031.00   28.30
   0   1   4 1003.20   28.90
  -1  -1  -4    1.80    2.10
  -1  -1  -4    6.40    2.90
  -1  -1  -4    3.20    1.90
   1   1   4    4.60    3.10
   1   1   4    5.30    2.50
   1   1   4    7.60    2.20
  -2  -1  -4 2531.95   64.09
  -2  -1  -4 2331.47   64.49
   2   1   4 2513.35   64.09
   2   1   4 2488.85   65.29
   2   1   4 2505.55   64.69
   2   1   4 2524.65   65.09
  -3  -1  -4 2088.39   57.99
  -3  -1  -4 2210.78   59.59
   3   1   4 2313.27   58.19
   3   1   4 2309.67   59.79
   3   1   4 2256.87   58.09
   3   1   4 2240.98   59.69
   3   1   4 2312.87   58.29
  -4  -1  -4   58.89    4.10
  -4  -1  -4   62.39    6.50
   4   1   4   68.09    4.10
   4   1   4   81.89    6.20
   4   1   4   77.59    6.60
   4   1   4   72.49    7.20
  -5  -1  -4  100.19    8.30
  -5  -1  -4   61.89    5.10
   5   1   4   78.89    4.90
   5   1   4   91.99    9.10
   5   1   4   84.99    7.30
  -6  -1  -4 1663.93   48.20
  -6  -1  -4 1653.33   46.60
   6   1   4 1690.63   47.10
   6   1   4 1637.74   44.40
   6   1   4 1673.93   48.30
  -7  -1  -4 1496.55   45.80
   7   1   4 1551.14   45.90
   7   1   4 1519.05   44.70
   7   1   4 1508.05   41.20
  -8  -1  -4    7.80    7.70
   8   1   4   10.60    3.80
   8   1   4   17.80    7.50
   8   1   4   10.90    6.60
  -9  -1  -4  108.99   13.00
   9   1   4  106.89   11.40
   9   1   4   94.99    7.50
   9   1   4   87.99   11.30
 -10  -1  -4  186.98   20.40
  10   1   4  157.58    9.40
  10   1   4  172.28   16.90
  10   1   4  162.78   16.50
 -11  -1  -4  432.46   27.40
  11   1   4  387.56   24.40
  11   1   4  449.66   24.50
 -12  -1  -4   49.99   15.00
  12   1   4   70.59   13.30
  12   1   4   61.09   12.90
  10  -2  -4   10.00    8.20
  10  -2  -4   32.50   11.60
  10  -2  -4   15.20    9.40
 -10   2   4   11.30   13.10
   9  -2  -4  424.76   20.70
   9  -2  -4  455.55   23.90
   9  -2  -4  466.05   26.60
  -9   2   4  461.95   28.40
   8  -2  -4   66.79    8.90
   8  -2  -4   48.50   11.60
   8  -2  -4   70.79   11.10
  -8   2   4   61.39   13.30
   7  -2  -4  199.18   12.90
   7  -2  -4  245.48   16.50
   7  -2  -4  224.98   17.80
  -7   2   4  208.28   20.30
   6  -2  -4   17.50    5.80
   6  -2  -4   10.50    7.30
   6  -2  -4   17.80    5.30
   6  -2  -4   25.10    8.60
  -6   2   4   27.50    9.80
   5  -2  -4 1658.03   50.09
   5  -2  -4 1565.14   45.40
   5  -2  -4 1620.24   48.60
   5  -2  -4 1641.94   44.70
  -5   2   4 1677.03   49.80
   4  -2  -4 1611.14   47.10
   4  -2  -4 1609.74   48.00
   4  -2  -4 1583.54   43.70
  -4   2   4 1634.24   47.50
   3  -2  -4    7.30    4.20
   3  -2  -4    7.60    4.90
   3  -2  -4   11.50    5.50
  -3   2   4    6.30    4.20
  -3   2   4    2.60    3.50
  -3   2   4   -2.00    5.20
   2  -2  -4  178.48   10.10
   2  -2  -4  168.28    7.70
   2  -2  -4  177.78   10.00
  -2   2   4  159.98    9.70
  -2   2   4  178.88    8.20
  -2   2   4  177.48    9.00
   1  -2  -4 1201.68   33.70
   1  -2  -4 1194.78   31.60
   1  -2  -4 1188.48   34.10
  -1   2   4 1200.78   33.10
  -1   2   4 1181.68   33.70
  -1   2   4 1185.28   33.80
   0  -2  -4 4963.50  127.59
   0  -2  -4 5098.49  128.19
   0   2   4 4863.31  127.69
   0   2   4 4919.11  127.89
  -1  -2  -4   77.19    5.80
  -1  -2  -4   79.69    5.20
   1   2   4   84.09    5.70
   1   2   4   79.19    5.30
   1   2   4   77.09    5.90
   1   2   4   79.29    4.20
  -2  -2  -4  937.51   25.20
  -2  -2  -4  852.41   25.00
  -2  -2  -4  922.71   26.50
  -2  -2  -4  930.41   24.50
  -2  -2  -4  921.61   24.70
   2   2   4  940.71   25.30
   2   2   4  919.31   25.20
   2   2   4  932.11   26.10
  -3  -2  -4  127.59    7.50
   3   2   4  131.39    6.00
   3   2   4  132.69    6.00
   3   2   4  135.69    7.10
   3   2   4  134.09    7.00
  -4  -2  -4 1550.14   43.00
   4   2   4 1562.94   42.20
   4   2   4 1578.44   42.20
   4   2   4 1516.95   42.90
   4   2   4 1563.94   43.00
  -5  -2  -4    5.50    5.00
   5   2   4    4.50    4.00
   5   2   4    2.00    4.50
   5   2   4    2.80    3.40
  -6  -2  -4  530.95   25.50
   6   2   4  666.63   22.80
   6   2   4  693.93   22.20
  -7  -2  -4  330.27   16.40
  -7  -2  -4  343.97   17.20
   7   2   4  344.97   16.80
   7   2   4  345.47   16.00
  -8  -2  -4   64.89    8.90
  -8  -2  -4   67.69    9.90
   8   2   4   58.49    9.10
   8   2   4   55.09    8.30
  -9  -2  -4   78.69   10.80
   9   2   4   77.99   10.70
   9   2   4   69.79    9.70
 -10  -2  -4  206.28   20.10
  10   2   4  201.28   17.50
  10   2   4  213.08   17.30
 -11  -2  -4  458.35   27.40
  11   2   4  475.55   24.80
  11   2   4  468.25   25.50
 -12  -2  -4    8.30   17.90
  12   2   4   -1.30   14.60
  12   2   4   13.80   11.20
  10  -3  -4   52.69   11.80
  10  -3  -4   48.80   12.20
  10  -3  -4   45.70    9.40
 -10   3   4   59.19   18.20
   9  -3  -4  255.17   16.40
   9  -3  -4  309.47   20.40
   9  -3  -4  266.97   22.10
  -9   3   4  267.27   25.20
   8  -3  -4   15.30    7.40
   8  -3  -4   29.00   10.50
   8  -3  -4   13.70    9.20
  -8   3   4   16.50   13.10
   7  -3  -4  483.75   23.50
   7  -3  -4  492.65   19.70
   7  -3  -4  470.85   24.80
  -7   3   4  528.25   26.30
   6  -3  -4    2.80    6.90
   6  -3  -4    3.60    7.70
   6  -3  -4    0.40    5.30
  -6   3   4   -7.20    9.20
   5  -3  -4 1426.16   43.90
   5  -3  -4 1369.16   39.00
   5  -3  -4 1433.86   45.50
  -5   3   4 1438.56   44.90
   4  -3  -4  294.57   12.00
   4  -3  -4  309.97   16.70
   4  -3  -4  286.97   15.90
  -4   3   4  285.07   17.60
   3  -3  -4  563.74   18.00
   3  -3  -4  583.84   21.40
   3  -3  -4  607.74   22.10
  -3   3   4  564.14   18.50
  -3   3   4  602.34   22.10
   2  -3  -4    0.20    4.20
   2  -3  -4    0.80    3.70
   2  -3  -4    7.20    5.80
  -2   3   4   -3.30    2.90
  -2   3   4   -6.90    7.90
  -2   3   4   -2.00    3.20
   1  -3  -4 4094.09  105.49
   1  -3  -4 4198.48  108.49
   1  -3  -4 4109.79  107.49
  -1   3   4 4100.39  106.59
  -1   3   4 4162.48  107.79
  -1   3   4 4023.90  108.09
   0  -3  -4 2344.77   63.19
   0  -3  -4 2327.17   61.59
   0  -3  -4 2460.75   64.39
   0   3   4 2364.36   63.09
   0   3   4 2441.66   63.79
   0   3   4 2391.66   63.99
  -1  -3  -4  393.06   12.90
  -1  -3  -4  379.16   13.60
  -1  -3  -4  418.06   13.70
   1   3   4  397.06   12.20
   1   3   4  398.06   13.60
  -2  -3  -4  171.08    8.60
  -2  -3  -4  165.48    6.70
  -2  -3  -4  152.38    6.70
  -2  -3  -4  181.98    7.60
   2   3   4  185.68    8.10
   2   3   4  170.08    6.00
   2   3   4  184.68    7.20
   2   3   4  178.38    7.60
  -3  -3  -4 1376.66   38.80
   3   3   4 1387.06   37.90
   3   3   4 1375.06   38.20
   3   3   4 1406.06   38.00
  -4  -3  -4 3897.31  101.19
   4   3   4 3855.91  100.59
   4   3   4 3788.42  100.49
   4   3   4 3898.21  100.49
   4   3   4 3782.72  100.19
  -5  -3  -4  513.85   20.00
   5   3   4  560.04   18.90
   5   3   4  581.04   19.20
   5   3   4  566.44   19.30
   5   3   4  563.14   18.70
  -6  -3  -4  197.08   13.20
   6   3   4  189.58   11.00
   6   3   4  174.78   10.60
   6   3   4  180.28   10.90
   6   3   4  173.08   11.80
  -7  -3  -4   30.40    8.30
  -7  -3  -4   38.70    7.40
   7   3   4   40.40    7.40
   7   3   4   33.00    6.80
  -8  -3  -4 1054.29   34.60
  -8  -3  -4 1038.20   34.60
   8   3   4 1043.90   34.70
   8   3   4 1015.40   34.50
  -9  -3  -4  240.38   16.60
  -9  -3  -4  286.87   18.30
   9   3   4  275.47   17.30
   9   3   4  261.17   17.30
 -10  -3  -4  150.68   13.90
 -10  -3  -4  118.89   14.10
  10   3   4  124.79   15.40
  10   3   4  124.09   13.30
 -11  -3  -4  102.29   14.60
 -11  -3  -4   78.09    9.80
  11   3   4  115.79   13.80
  11   3   4  119.29   14.00
 -12  -3  -4   38.10   13.90
  12   3   4   57.19   14.90
   9  -4  -4   -5.20    6.90
   9  -4  -4    4.60    9.20
   9  -4  -4    4.90    9.80
  -9   4   4    8.60   12.60
   8  -4  -4  322.97   20.70
   8  -4  -4  309.87   23.00
   8  -4  -4  296.77   17.20
  -8   4   4  326.47   25.20
   7  -4  -4  805.92   28.00
   7  -4  -4  801.72   33.60
   7  -4  -4  824.12   31.50
  -7   4   4  811.92   34.50
   6  -4  -4   -0.80    6.80
   6  -4  -4   -0.90    7.80
   6  -4  -4    6.20    5.90
  -6   4   4  -18.20   13.20
   5  -4  -4  372.26   19.80
   5  -4  -4  365.66   18.60
   5  -4  -4  341.17   14.90
  -5   4   4  322.97   20.60
   4  -4  -4   82.69    8.80
   4  -4  -4   79.79    7.20
   4  -4  -4   74.29    9.10
  -4   4   4   93.59   10.80
   3  -4  -4 1636.24   45.30
   3  -4  -4 1738.03   50.29
   3  -4  -4 1699.73   48.90
  -3   4   4 1661.83   49.40
   2  -4  -4   72.49    6.50
   2  -4  -4   89.69    9.50
   2  -4  -4   79.39    7.80
  -2   4   4   81.69    8.40
   1  -4  -4 1826.32   49.80
   1  -4  -4 1842.92   51.09
  -1   4   4 1715.73   50.29
   0  -4  -4 1041.70   28.50
   0  -4  -4 1048.30   30.20
   0  -4  -4 1013.90   29.80
   0  -4  -4 1091.99   31.60
   0   4   4 1044.60   31.00
   0   4   4 1038.70   30.60
  -1  -4  -4  411.86   14.20
  -1  -4  -4  409.66   13.50
  -1  -4  -4  422.46   14.70
  -1  -4  -4  410.96   12.30
  -1  -4  -4  375.26   12.40
   1   4   4  398.86   14.30
   1   4   4  413.36   14.40
  -2  -4  -4  839.42   25.30
  -2  -4  -4  875.81   25.30
  -2  -4  -4  833.82   22.90
  -2  -4  -4  841.02   23.30
   2   4   4  784.82   22.90
   2   4   4  847.22   25.10
   2   4   4  856.51   25.00
   2   4   4  852.51   24.00
  -3  -4  -4 2233.48   60.69
  -3  -4  -4 2185.58   57.79
  -3  -4  -4 2262.27   60.19
   3   4   4 2254.87   59.49
   3   4   4 2221.68   59.79
  -4  -4  -4 2708.23   69.89
  -4  -4  -4 2728.13   73.09
   4   4   4 2680.33   73.69
   4   4   4 2677.43   71.99
  -5  -4  -4   55.49    5.30
  -5  -4  -4   54.79    7.90
   5   4   4   59.29    6.90
   5   4   4   67.09    7.70
   5   4   4   59.49    5.90
  -6  -4  -4  137.69   12.70
  -6  -4  -4  113.39    8.40
   6   4   4  123.29    9.60
   6   4   4  116.09   10.20
   6   4   4  111.49   10.40
  -7  -4  -4  346.87   18.40
   7   4   4  344.17   16.90
   7   4   4  370.86   16.70
  -8  -4  -4 1283.97   41.10
  -8  -4  -4 1312.57   42.20
   8   4   4 1354.56   42.10
   8   4   4 1341.07   42.00
  -9  -4  -4  186.88   16.50
   9   4   4  221.38   15.50
   9   4   4  153.58   12.70
   9   4   4  235.18   24.20
 -10  -4  -4   55.89   10.40
 -10  -4  -4   48.30   10.40
  10   4   4   49.99   10.00
  10   4   4   72.49   11.30
 -11  -4  -4    1.20    8.50
 -11  -4  -4   -5.30    9.50
  11   4   4    0.50    9.20
  11   4   4    1.60    9.30
 -12  -4  -4  227.28   16.70
 -12  -4  -4  254.47   22.60
  12   4   4  265.07   21.80
   9  -5  -4   -2.50    7.20
   9  -5  -4   -7.10    8.30
   9  -5  -4   -0.50   10.30
   8  -5  -4  592.34   30.60
   8  -5  -4  563.04   24.20
   8  -5  -4  573.24   27.60
  -8   5   4  624.94   31.90
   7  -5  -4  623.24   24.40
   7  -5  -4  614.14   27.80
   7  -5  -4  636.14   30.40
  -7   5   4  688.63   31.60
   6  -5  -4    7.60    7.60
   6  -5  -4   -3.60    7.50
   6  -5  -4    6.10    6.40
  -6   5   4  -12.50    8.90
   5  -5  -4   82.69   10.00
   5  -5  -4   98.29   11.40
   5  -5  -4  100.79    9.90
  -5   5   4  106.29   12.30
   4  -5  -4  762.22   25.10
   4  -5  -4  787.72   29.40
   4  -5  -4  769.02   27.90
   4  -5  -4  772.42   23.00
  -4   5   4  790.22   29.40
   3  -5  -4 2312.47   64.29
   3  -5  -4 2163.88   59.99
   3  -5  -4 2287.97   65.89
  -3   5   4 2308.77   64.89
   2  -5  -4   79.09    8.00
   2  -5  -4   86.29    7.20
   2  -5  -4   92.99   10.70
  -2   5   4   97.19    9.40
   1  -5  -4  538.25   19.60
   1  -5  -4  568.34   17.30
   1  -5  -4  566.04   20.90
   1  -5  -4  545.75   17.90
  -1   5   4  573.94   20.50
   0  -5  -4   11.30    4.30
   0  -5  -4   11.40    4.30
   0  -5  -4   26.30    4.10
   0  -5  -4   26.90    5.40
   0   5   4   25.00    4.30
   0   5   4   25.40    5.00
  -1  -5  -4 2520.55   67.29
  -1  -5  -4 2549.74   66.59
  -1  -5  -4 2533.25   68.69
   1   5   4 2461.65   65.99
   1   5   4 2478.35   67.49
  -2  -5  -4  181.08   10.50
  -2  -5  -4  198.58    8.20
  -2  -5  -4  200.58   10.00
  -2  -5  -4  196.38    8.00
   2   5   4  191.68    9.50
   2   5   4  196.78    9.10
   2   5   4  200.98    9.80
  -3  -5  -4   71.09    6.70
  -3  -5  -4   71.89    7.70
   3   5   4   78.49    6.80
   3   5   4   63.59    6.50
   3   5   4   78.69    7.20
  -4  -5  -4   69.99    8.10
  -4  -5  -4   67.79    6.10
   4   5   4   64.59    7.40
   4   5   4   75.19    7.40
   4   5   4   74.69    6.80
   4   5   4   79.29    6.70
  -5  -5  -4  280.77   11.20
  -5  -5  -4  279.37   15.50
   5   5   4  268.67   13.00
   5   5   4  263.47   13.10
   5   5   4  286.27   13.50
   5   5   4  276.97   12.30
  -6  -5  -4  417.66   15.00
  -6  -5  -4  420.16   19.40
   6   5   4  425.66   16.70
   6   5   4  401.46   16.90
   6   5   4  429.16   17.90
   6   5   4  415.16   17.70
  -7  -5  -4  335.47   18.50
   7   5   4  311.37   15.10
   7   5   4  330.27   16.60
   7   5   4  320.87   15.40
   7   5   4  337.67   16.50
  -8  -5  -4  717.13   26.30
  -8  -5  -4  738.33   28.80
   8   5   4  733.03   27.40
   8   5   4  766.12   27.70
   8   5   4  678.83   26.10
  -9  -5  -4   15.20    9.70
  -9  -5  -4   12.70    7.60
   9   5   4    6.50    6.00
   9   5   4    6.50    7.60
   9   5   4    6.40   11.20
 -10  -5  -4   69.79   11.40
 -10  -5  -4   78.29   10.80
  10   5   4   84.29   11.80
  10   5   4   91.69   12.30
 -11  -5  -4   17.70   10.00
 -11  -5  -4    7.20    9.80
  11   5   4   14.10    9.80
  11   5   4   22.10    9.90
 -12  -5  -4  250.67   22.20
 -12  -5  -4  226.28   18.40
  12   5   4  220.38   21.30
  12   5   4  283.77   23.00
   8  -6  -4  328.87   21.30
   8  -6  -4  258.07   17.00
   8  -6  -4  250.07   22.20
  -8   6   4  309.67   26.20
   7  -6  -4   39.00   10.80
   7  -6  -4   38.90    8.70
   7  -6  -4   47.40   10.90
  -7   6   4   64.99   14.60
   6  -6  -4  192.28   17.90
   6  -6  -4  171.48   13.40
   6  -6  -4  205.48   16.50
  -6   6   4  201.68   21.20
   5  -6  -4  100.29   11.10
   5  -6  -4   80.59   11.20
  -5   6   4   64.39   11.60
   4  -6  -4  909.51   32.80
   4  -6  -4  873.71   31.20
  -4   6   4  855.21   32.30
   3  -6  -4 1844.92   53.59
   3  -6  -4 1857.41   55.29
  -3   6   4 1758.22   50.59
  -3   6   4 1790.82   54.29
   2  -6  -4   10.50    4.40
   2  -6  -4   12.80    6.40
   2  -6  -4    9.40    6.20
  -2   6   4    5.30    6.80
  -2   6   4    4.50    5.30
   1  -6  -4  449.06   15.10
   1  -6  -4  468.25   19.40
   1  -6  -4  481.15   18.30
   1  -6  -4  433.46   16.30
  -1   6   4  444.56   18.80
  -1   6   4  467.15   16.70
   0  -6  -4 1756.22   49.40
   0  -6  -4 1759.92   51.39
   0  -6  -4 1745.23   47.40
   0  -6  -4 1764.12   48.90
   0   6   4 1799.12   50.09
   0   6   4 1751.62   48.30
  -1  -6  -4 4156.48  106.09
  -1  -6  -4 4109.49  104.79
  -1  -6  -4 4005.70  108.39
   1   6   4 3988.60  106.99
   1   6   4 3984.30  105.59
  -2  -6  -4  493.55   18.40
  -2  -6  -4  499.75   16.00
  -2  -6  -4  481.95   15.80
  -2  -6  -4  505.25   18.70
   2   6   4  476.85   17.90
   2   6   4  485.15   17.10
  -3  -6  -4  438.86   13.60
  -3  -6  -4  443.36   18.10
  -3  -6  -4  446.16   17.00
  -3  -6  -4  440.56   14.60
   3   6   4  435.26   17.10
   3   6   4  431.46   16.10
   3   6   4  418.26   16.60
  -4  -6  -4   21.40    7.10
  -4  -6  -4   21.60    4.90
  -4  -6  -4   21.50    4.80
   4   6   4   23.60    5.50
   4   6   4   20.60    5.10
   4   6   4   17.90    4.10
   4   6   4   20.00    5.50
  -5  -6  -4 1803.72   52.89
  -5  -6  -4 1769.42   48.60
   5   6   4 1743.33   51.49
   5   6   4 1804.82   49.90
   5   6   4 1815.82   51.09
  -6  -6  -4  605.44   24.40
   6   6   4  572.84   20.80
   6   6   4  601.34   22.30
   6   6   4  597.64   22.90
  -7  -6  -4  102.39   11.80
   7   6   4  136.29   11.90
   7   6   4  110.39   12.10
   7   6   4   78.09   10.90
   7   6   4  139.19   10.80
  -8  -6  -4  309.37   19.60
   8   6   4  246.88   15.10
   8   6   4  301.97   17.70
   8   6   4  311.77   21.20
  -9  -6  -4   93.29   12.80
  -9  -6  -4  104.39   11.20
   9   6   4  105.89   11.80
   9   6   4   94.49   13.60
 -10  -6  -4  271.87   18.60
 -10  -6  -4  271.47   20.30
  10   6   4  268.47   19.10
  10   6   4  265.17   20.10
 -11  -6  -4   34.80   11.00
 -11  -6  -4   25.20   10.10
  11   6   4   29.10   10.40
  11   6   4   28.90   10.90
 -12  -6  -4  219.38   19.10
 -12  -6  -4  254.87   21.40
  12   6   4  233.48   20.40
  12   6   4  249.28   21.60
   8  -7  -4   88.89   14.60
  -8   7   4   87.79   17.00
   7  -7  -4   45.10   10.40
   7  -7  -4   43.20   11.80
  -7   7   4   17.30   12.70
   6  -7  -4  655.83   30.40
   6  -7  -4  613.74   28.20
  -6   7   4  659.53   32.20
   5  -7  -4  124.79   13.30
   5  -7  -4  138.99   13.20
  -5   7   4  145.59   15.30
  -5   7   4  102.09   10.80
   4  -7  -4  309.67   20.70
   4  -7  -4  338.37   19.40
  -4   7   4  299.87   22.20
  -4   7   4  310.67   15.50
   3  -7  -4  295.97   17.80
   3  -7  -4  345.37   17.20
  -3   7   4  317.57   19.30
  -3   7   4  330.67   15.40
   2  -7  -4  387.56   13.70
   2  -7  -4  381.46   17.90
   2  -7  -4  457.55   20.10
  -2   7   4  381.76   16.50
  -2   7   4  415.46   19.60
   1  -7  -4  120.59    7.80
   1  -7  -4  127.79   18.40
   1  -7  -4  142.59   11.30
  -1   7   4  133.59   12.50
  -1   7   4  122.29   10.50
   0  -7  -4  539.75   17.50
   0  -7  -4  564.84   22.00
   0  -7  -4  541.65   19.80
   0  -7  -4  568.24   20.00
   0   7   4  527.35   19.50
   0   7   4  562.14   20.90
  -1  -7  -4 2211.88   59.79
  -1  -7  -4 2275.87   61.39
  -1  -7  -4 2303.87   64.29
  -1  -7  -4 2264.27   62.39
   1   7   4 2217.38   61.29
   1   7   4 2202.38   62.19
  -2  -7  -4  366.76   14.00
  -2  -7  -4  393.56   13.80
  -2  -7  -4  383.26   16.60
  -2  -7  -4  361.26   16.80
   2   7   4  378.96   15.40
   2   7   4  364.96   15.40
  -3  -7  -4  251.97   11.10
  -3  -7  -4  259.57   15.20
  -3  -7  -4  257.67   10.20
  -3  -7  -4  260.07   13.40
   3   7   4  253.67   11.90
   3   7   4  266.37   13.10
  -4  -7  -4  310.97   12.80
  -4  -7  -4  305.47   14.60
  -4  -7  -4  321.47   17.40
   4   7   4  308.47   14.70
   4   7   4  292.27   12.90
  -5  -7  -4  951.80   32.70
  -5  -7  -4  927.31   28.00
   5   7   4  825.22   32.50
   5   7   4  991.00   31.80
   5   7   4  975.00   29.20
   5   7   4  985.50   30.80
  -6  -7  -4  278.47   17.40
   6   7   4  224.68   15.60
   6   7   4  252.47   14.70
   6   7   4  264.67   12.90
   6   7   4  258.87   14.50
  -7  -7  -4  105.39   12.50
   7   7   4   96.19   10.20
   7   7   4  117.59   12.60
   7   7   4  101.99   10.60
  -8  -7  -4    9.40   12.10
   8   7   4   14.90    8.20
   8   7   4    4.90    6.90
  -9  -7  -4  435.66   20.30
  -9  -7  -4  413.66   24.20
   9   7   4  437.26   22.80
   9   7   4  416.76   21.80
 -10  -7  -4  312.77   22.20
 -10  -7  -4  253.37   18.40
  10   7   4  273.07   19.70
  10   7   4  307.77   21.30
 -11  -7  -4   14.40    9.50
 -11  -7  -4   -3.20   10.50
  11   7   4    8.70    9.90
  11   7   4   26.30   10.60
 -12  -7  -4   61.89   12.40
 -12  -7  -4   58.49   12.40
  12   7   4   49.90   19.20
  12   7   4   65.39   12.50
   7  -8  -4  331.37   22.00
   7  -8  -4  289.77   22.60
  -7   8   4  302.27   18.80
  -7   8   4  303.87   26.30
   6  -8  -4  768.92   32.00
   6  -8  -4  764.42   34.00
  -6   8   4  803.32   36.10
  -6   8   4  751.42   29.10
   5  -8  -4   61.99   10.30
   5  -8  -4   72.89   11.40
  -5   8   4   73.69   10.50
  -5   8   4   94.39   14.00
   4  -8  -4  191.88   15.20
   4  -8  -4  217.88   17.00
  -4   8   4  193.78   19.10
  -4   8   4  210.78   14.50
   3  -8  -4   21.30    7.20
   3  -8  -4    9.50    6.70
  -3   8   4    3.70    6.50
  -3   8   4   11.40    8.70
   2  -8  -4 1175.98   37.20
   2  -8  -4 1134.39   39.00
  -2   8   4 1104.19   35.40
  -2   8   4 1137.29   37.90
   1  -8  -4  814.12   27.70
   1  -8  -4  802.72   29.60
  -1   8   4  763.32   28.20
  -1   8   4  806.72   26.70
   0  -8  -4  450.85   18.40
   0  -8  -4  464.75   15.60
   0  -8  -4  469.45   18.40
   0  -8  -4  457.25   20.50
   0   8   4  459.35   18.40
   0   8   4  480.05   19.40
  -1  -8  -4  573.04   25.00
  -1  -8  -4  580.54   18.60
  -1  -8  -4  555.44   21.70
  -1  -8  -4  570.84   20.30
   1   8   4  584.34   21.20
   1   8   4  553.14   21.10
  -2  -8  -4 1743.43   51.79
  -2  -8  -4 1751.02   47.30
  -2  -8  -4 1752.42   51.09
  -2  -8  -4 1744.03   48.30
   2   8   4 1700.03   49.50
   2   8   4 1675.53   49.30
  -3  -8  -4  749.53   27.40
  -3  -8  -4  740.23   23.10
  -3  -8  -4  715.83   26.50
  -3  -8  -4  764.72   24.30
   3   8   4  733.03   25.50
   3   8   4  738.73   24.10
  -4  -8  -4  306.47   11.50
  -4  -8  -4  319.87   16.00
  -4  -8  -4  329.47   17.80
   4   8   4  327.87   15.50
   4   8   4  306.87   13.60
  -5  -8  -4 1240.28   40.50
   5   8   4 1249.57   39.60
   5   8   4 1201.98   36.10
   5   8   4 1187.28   38.00
  -6  -8  -4   84.69   11.80
   6   8   4   97.49   10.90
   6   8   4   78.09    7.40
   6   8   4   64.89    8.90
  -7  -8  -4  182.28   23.30
   7   8   4  188.98   15.10
   7   8   4  181.18   12.10
  -8  -8  -4   12.40    9.90
   8   8   4   16.50    8.10
   8   8   4   11.40    7.40
  -9  -8  -4  504.55   27.50
  -9  -8  -4  564.94   23.90
   9   8   4  547.05   26.70
   9   8   4  596.84   26.00
 -10  -8  -4  248.18   17.60
 -10  -8  -4  240.98   21.80
  10   8   4  304.17   20.40
  10   8   4  255.57   20.60
 -11  -8  -4   29.10   12.30
 -11  -8  -4   19.70    9.10
  11   8   4   15.40   10.80
  11   8   4   28.50   10.50
   6  -9  -4  398.86   23.50
   6  -9  -4  401.96   24.80
  -6   9   4  412.66   27.30
  -6   9   4  402.46   21.10
   5  -9  -4    8.70    8.00
   5  -9  -4   10.20    8.40
  -5   9   4    3.70   10.60
  -5   9   4    0.70    8.40
   4  -9  -4  120.69   14.70
   4  -9  -4  107.99   11.80
  -4   9   4  116.89   12.00
  -4   9   4  111.79   14.00
   3  -9  -4  162.78   14.10
   3  -9  -4  143.99   14.40
  -3   9   4  145.59   14.10
  -3   9   4  142.79   13.60
   2  -9  -4 1192.68   41.50
   2  -9  -4 1202.08   39.50
  -2   9   4 1260.97   40.50
  -2   9   4 1147.69   37.90
   1  -9  -4  396.26   18.50
   1  -9  -4  446.06   21.00
  -1   9   4  391.46   18.50
  -1   9   4  422.66   19.80
   0  -9  -4  175.98   11.70
   0  -9  -4  167.58   13.10
   0  -9  -4  164.48   11.90
   0   9   4  177.08   13.10
   0   9   4  171.38   12.90
  -1  -9  -4   18.60    6.20
  -1  -9  -4   14.30    5.10
  -1  -9  -4   11.70    6.90
   1   9   4   13.90    7.00
   1   9   4   25.10    5.90
  -2  -9  -4  620.94   24.40
  -2  -9  -4  595.14   23.60
  -2  -9  -4  631.34   21.20
   2   9   4  594.04   21.90
   2   9   4  603.44   22.90
  -3  -9  -4 1381.96   39.90
  -3  -9  -4 1402.66   44.10
  -3  -9  -4 1396.16   44.40
   3   9   4 1418.66   42.80
   3   9   4 1387.16   41.00
  -4  -9  -4    9.60    6.80
  -4  -9  -4    9.40    7.80
  -4  -9  -4    7.60    3.50
   4   9   4    9.80    4.40
   4   9   4   21.80    7.00
  -5  -9  -4  365.66   20.10
  -5  -9  -4  341.57   12.60
   5   9   4  358.26   17.80
   5   9   4  351.56   14.80
   5   9   4  357.06   19.00
  -6  -9  -4  123.19   14.00
   6   9   4  116.39    9.80
   6   9   4  106.99   13.50
   6   9   4  107.99   12.90
  -7  -9  -4  255.27   19.90
   7   9   4  246.68   17.60
   7   9   4  252.57   13.80
   7   9   4  256.37   16.60
  -8  -9  -4   21.00   10.90
   8   9   4   16.40    9.40
   8   9   4   36.10    9.10
  -9  -9  -4  377.26   22.20
  -9  -9  -4  358.76   24.90
   9   9   4  379.36   22.10
   9   9   4  413.46   23.50
 -10  -9  -4   38.40   13.00
 -10  -9  -4   33.20    8.60
  10   9   4   39.00   10.70
  10   9   4   39.20   10.90
 -11  -9  -4   54.69   10.10
  11   9   4   63.39   12.60
  11   9   4   58.29   12.50
   6 -10  -4    8.10    8.50
  -6  10   4   21.80   12.20
  -6  10   4   11.80    8.40
   5 -10  -4  223.48   18.50
   5 -10  -4  251.87   19.90
  -5  10   4  202.98   16.90
  -5  10   4  245.28   23.10
   4 -10  -4  217.58   16.90
   4 -10  -4  195.38   17.90
  -4  10   4  187.88   17.30
  -4  10   4  184.58   16.30
   3 -10  -4  124.49   14.70
   3 -10  -4  135.89   14.30
  -3  10   4  147.09   14.30
  -3  10   4  131.49   12.80
   2 -10  -4  739.03   30.70
   2 -10  -4  711.33   28.30
  -2  10   4  745.03   28.00
  -2  10   4  754.82   29.80
   1 -10  -4   11.30    6.10
   1 -10  -4   10.60    6.10
  -1  10   4   -2.10    7.10
  -1  10   4   -2.90    6.40
   0 -10  -4  144.69   13.20
   0 -10  -4  145.09   12.30
   0 -10  -4  154.28   11.60
   0  10   4  137.59   13.40
   0  10   4  124.79   12.70
  -1 -10  -4   17.30    5.30
  -1 -10  -4   21.90    7.40
  -1 -10  -4   14.00    7.30
   1  10   4   20.50    7.50
   1  10   4   27.60    6.30
  -2 -10  -4 1615.74   46.50
  -2 -10  -4 1595.94   48.90
  -2 -10  -4 1541.75   50.09
   2  10   4 1589.34   46.80
   2  10   4 1577.54   48.10
  -3 -10  -4  305.67   13.60
  -3 -10  -4  342.27   17.90
  -3 -10  -4  314.27   18.60
   3  10   4  325.67   17.40
   3  10   4  323.17   14.40
  -4 -10  -4  810.22   25.70
  -4 -10  -4  797.72   30.70
  -4 -10  -4  841.62   31.80
   4  10   4  838.32   29.80
   4  10   4  851.41   26.90
  -5 -10  -4   13.70    9.00
  -5 -10  -4   26.00    4.50
   5  10   4   38.00    8.60
   5  10   4   40.60    9.50
   5  10   4   37.00    5.80
  -6 -10  -4  546.75   26.70
   6  10   4  570.74   24.10
   6  10   4  572.84   25.70
   6  10   4  534.15   20.40
  -7 -10  -4  522.75   26.70
   7  10   4  504.85   23.50
   7  10   4  462.45   19.40
   7  10   4  497.45   24.70
  -8 -10  -4    1.30   10.50
   8  10   4   11.80    8.60
   8  10   4    5.40    8.30
  -9 -10  -4   99.79   15.00
   9  10   4   92.89   13.30
   9  10   4   93.09   12.50
 -10 -10  -4   18.10   12.20
 -10 -10  -4   18.00    7.40
  10  10   4   13.80   10.30
  10  10   4   17.40   11.70
   4 -11  -4  261.77   19.60
   4 -11  -4  259.47   20.50
  -4  11   4  260.87   21.10
  -4  11   4  250.77   18.40
   3 -11  -4  163.18   16.80
   3 -11  -4  135.49   14.60
  -3  11   4  119.79   12.90
  -3  11   4  134.19   14.00
   2 -11  -4  115.39   12.50
   2 -11  -4  110.39   13.50
  -2  11   4  125.19   12.60
  -2  11   4  127.09   12.70
   1 -11  -4   71.79   10.80
   1 -11  -4   88.79    9.80
  -1  11   4   92.69   11.50
  -1  11   4   92.69   10.80
   0 -11  -4  452.45   22.90
   0 -11  -4  466.05   20.30
   0  11   4  458.85   21.10
   0  11   4  436.36   21.50
  -1 -11  -4    3.00    6.70
  -1 -11  -4   -4.10    6.70
  -1 -11  -4    3.00    5.10
   1  11   4   17.90    8.30
   1  11   4   -1.30    5.00
  -2 -11  -4  780.92   26.90
  -2 -11  -4  767.22   30.70
  -2 -11  -4  800.12   29.90
   2  11   4  768.42   27.00
   2  11   4  784.22   29.40
  -3 -11  -4   67.79    9.90
  -3 -11  -4   68.49    7.40
   3  11   4   62.19    7.30
   3  11   4   60.99    9.80
  -4 -11  -4  143.29   14.50
  -4 -11  -4  109.39    8.60
  -4 -11  -4   97.89   11.30
   4  11   4  119.79    9.70
   4  11   4  120.79   12.70
  -5 -11  -4   94.49    8.10
  -5 -11  -4   69.99   12.20
   5  11   4  101.79   12.40
   5  11   4  107.29    9.70
   5  11   4   93.89   11.80
  -6 -11  -4  317.97   13.70
  -6 -11  -4  362.66   23.00
   6  11   4  360.26   15.70
   6  11   4  402.36   20.80
   6  11   4  358.86   21.70
  -7 -11  -4  347.27   24.10
   7  11   4  364.46   16.50
   7  11   4  403.06   24.10
   7  11   4  370.66   21.60
  -8 -11  -4    5.90   11.10
   8  11   4   30.50    9.50
   8  11   4    5.00    8.00
  -9 -11  -4   15.20    8.50
  -9 -11  -4   20.60   12.20
   9  11   4   12.10    9.70
   9  11   4   17.40    9.60
 -10 -11  -4  129.99   16.60
 -10 -11  -4  106.19   10.60
  10  11   4  124.49   15.70
  10  11   4  168.28   20.00
   3 -12  -4  101.79   13.70
   3 -12  -4   98.69   13.70
  -3  12   4   95.39   12.40
  -3  12   4   91.89   12.60
   2 -12  -4   15.90    7.70
   2 -12  -4    3.50    7.40
  -2  12   4    6.60    8.30
  -2  12   4   -3.00    7.10
   1 -12  -4  425.76   21.30
   1 -12  -4  403.76   23.50
  -1  12   4  442.16   22.70
  -1  12   4  434.66   21.60
   0 -12  -4  381.06   22.10
   0 -12  -4  422.06   19.90
   0  12   4  378.06   21.10
   0  12   4  390.06   19.40
  -1 -12  -4   38.60    7.50
  -1 -12  -4   52.39   10.60
  -1 -12  -4   38.80    9.10
   1  12   4   38.10    7.60
   1  12   4   36.60    9.70
  -2 -12  -4   47.70   14.90
  -2 -12  -4   66.29    7.90
  -2 -12  -4   49.70   10.40
   2  12   4   46.70    7.30
   2  12   4   58.09   11.00
  -3 -12  -4   60.79    7.70
  -3 -12  -4   63.19   11.20
  -3 -12  -4   60.19   11.20
   3  12   4   72.29   11.20
   3  12   4   57.59    7.20
  -4 -12  -4  446.76   24.10
  -4 -12  -4  419.86   18.10
   4  12   4  473.95   24.50
   4  12   4  491.55   23.20
   4  12   4  441.16   18.10
  -5 -12  -4   -8.40    8.80
  -5 -12  -4    3.30    4.40
   5  12   4    8.50    9.20
   5  12   4   10.40    8.70
   5  12   4   10.80    4.80
  -6 -12  -4  756.52   25.60
  -6 -12  -4  755.82   34.00
   6  12   4  836.92   34.90
   6  12   4  822.02   26.70
   6  12   4  818.32   32.70
  -7 -12  -4   85.49   14.30
   7  12   4  113.29   13.40
   7  12   4  126.99   10.70
   7  12   4  125.69   15.90
  -8 -12  -4   76.19   14.90
   8  12   4   85.49   12.60
   8  12   4   85.59   13.00
  -9 -12  -4   13.60   11.80
  -9 -12  -4    3.50    8.10
   9  12   4    9.70    9.10
   9  12   4   10.30    9.50
   1 -13  -4  512.45   26.80
   1 -13  -4  498.95   24.00
  -1  13   4  503.15   23.40
  -1  13   4  475.45   24.40
   0 -13  -4  182.38   17.40
   0 -13  -4  192.58   15.10
   0  13   4  190.18   14.20
   0  13   4  204.88   17.60
  -1 -13  -4   10.70    6.00
  -1 -13  -4    9.00    8.30
  -1 -13  -4    2.20    7.00
   1  13   4    5.30    5.70
   1  13   4   11.00    8.90
  -2 -13  -4   78.99    9.80
  -2 -13  -4   79.09   11.20
  -2 -13  -4   86.49   12.00
   2  13   4   88.29   12.50
  -3 -13  -4  205.68   17.40
  -3 -13  -4  149.79   16.60
  -3 -13  -4  187.28   12.80
   3  13   4  164.28   11.80
   3  13   4  179.18   17.40
  -4 -13  -4  610.74   28.60
  -4 -13  -4  620.14   23.70
   4  13   4  660.63   22.90
   4  13   4  645.54   28.90
   4  13   4  630.24   30.40
  -5 -13  -4    6.30    4.90
  -5 -13  -4   15.40   10.10
   5  13   4   -2.80    8.40
   5  13   4    5.50    9.40
   5  13   4    5.50    4.60
  -6 -13  -4  145.09   10.30
  -6 -13  -4  134.89   16.10
   6  13   4  128.49   14.40
   6  13   4  149.29   10.20
   6  13   4  162.38   18.70
   7  13   4    2.40    8.30
  -2 -14  -4   -0.70    5.50
  -2 -14  -4    1.90    8.10
  -2 -14  -4   -5.40    7.80
   2  14   4   -2.40    4.90
   2  14   4  -10.20    7.80
  -3 -14  -4  256.97   19.20
  -3 -14  -4  258.57   15.20
  -3 -14  -4  255.47   19.60
   3  14   4  278.67   21.10
   3  14   4  272.07   14.20
  -4 -14  -4   82.39    9.20
  -4 -14  -4   99.79   13.70
  -5 -14  -4   -1.10    5.30
  -5 -14  -4   20.60   12.30
   5  14   4   24.70   10.00
   5  14   4   -1.00    8.80
   4  11  -5   15.40   12.80
  -4 -11   5   18.60   15.30
   3  11  -5   19.40   13.00
  -3 -11   5    4.00    8.50
  -3 -11   5    0.30    8.00
   2  11  -5    5.40   14.20
  -2 -11   5   15.40    8.50
  -2 -11   5   12.70    8.70
   1  11  -5  173.58   22.70
  -1 -11   5  183.88   14.90
   0  11  -5  158.48   19.10
   0 -11   5  189.68   16.80
  -1  11  -5   37.90   14.30
   1 -11   5   17.30    8.70
   6  10  -5   90.49   11.60
  -6 -10   5   95.49   13.30
   5  10  -5   18.50   11.90
  -5 -10   5   34.70   10.60
   4  10  -5   37.70   13.10
  -4 -10   5   51.09   11.20
  -4 -10   5   42.30    9.40
   3  10  -5   49.70   14.00
  -3 -10   5   31.80    8.90
  -3 -10   5   33.20    9.70
   2  10  -5   27.30   13.20
  -2 -10   5   35.10    8.90
  -2 -10   5   35.80    9.00
   1  10  -5  441.26   28.30
  -1 -10   5  444.46   21.00
  -1 -10   5  441.86   22.40
   0  10  -5   -3.30   12.20
   0 -10   5    3.50    7.20
   0 -10   5   -6.80    6.20
  -1  10  -5  188.08   19.70
   1 -10   5  167.78   16.10
  -2  10  -5   -2.10   12.60
   2 -10   5    9.60    8.00
  -3  10  -5  326.57   31.50
   3 -10   5  364.76   21.90
   7   9  -5   15.40    8.70
   7   9  -5    7.70   10.50
  -7  -9   5   19.00   10.40
   6   9  -5   82.09   11.20
   6   9  -5  102.69   14.50
  -6  -9   5   87.19   13.00
   5   9  -5   -5.10    9.50
  -5  -9   5   -0.70    8.60
   4   9  -5  347.47   24.00
  -4  -9   5  342.07   20.60
  -4  -9   5  337.67   19.20
   3   9  -5  712.33   31.90
  -3  -9   5  638.44   26.60
  -3  -9   5  654.63   27.50
   2   9  -5   11.80   11.10
  -2  -9   5   16.60    8.20
  -2  -9   5   -2.90    6.20
   1   9  -5  104.59   15.10
  -1  -9   5   72.09    9.60
  -1  -9   5   72.09   10.00
   0   9  -5   73.59   14.70
   0  -9   5   57.89    9.20
   0  -9   5   67.69    8.90
  -1   9  -5  217.98   22.10
   1  -9   5  218.18   15.50
  -2   9  -5   -4.50    7.50
  -2   9  -5   13.40   12.70
   2  -9   5    6.10    7.00
  -3   9  -5  365.96   17.50
  -3   9  -5  379.56   26.60
   3  -9   5  360.76   20.60
  -4   9  -5   17.70   13.50
  -4   9  -5   37.20    9.50
   4  -9   5   27.10    8.90
   4  -9   5   29.80    7.70
  -5   9  -5   76.99   15.90
  -5   9  -5   63.39   11.20
   5  -9   5   81.89    9.80
   5  -9   5   55.09   10.50
   8   8  -5  222.48   17.70
   8   8  -5  247.48   19.00
  -8  -8   5  236.68   20.40
   7   8  -5    5.40    9.60
   7   8  -5    4.30    7.50
  -7  -8   5    5.00    8.90
   6   8  -5   82.49   11.10
   6   8  -5  125.89   14.40
  -6  -8   5   95.69   12.70
   5   8  -5   72.49   12.60
   5   8  -5   53.19    9.70
  -5  -8   5   42.20   10.50
   4   8  -5  798.52   32.80
  -4  -8   5  792.22   30.50
  -4  -8   5  786.32   29.20
   3   8  -5   86.99   13.10
  -3  -8   5   86.19   10.60
  -3  -8   5   69.99    9.30
   2   8  -5   70.79   12.40
  -2  -8   5   65.49   11.50
  -2  -8   5   53.49    8.40
   1   8  -5  103.39   14.00
  -1  -8   5   80.19    9.30
  -1  -8   5   75.69    9.10
   0   8  -5  401.86   24.40
   0  -8   5  386.26   18.60
   0  -8   5  378.76   17.40
  -1   8  -5  595.14   28.90
   1  -8   5  618.94   24.00
   1  -8   5  550.74   21.30
  -2   8  -5   10.00    7.70
  -2   8  -5   11.40   11.10
   2  -8   5    9.80    6.80
  -3   8  -5  125.79   13.40
  -3   8  -5  145.49   16.70
   3  -8   5  140.29   12.50
   3  -8   5  115.69   11.90
  -4   8  -5  102.59   15.50
  -4   8  -5   82.09   11.30
   4  -8   5   72.89    9.90
   4  -8   5   99.89   11.70
  -5   8  -5  317.47   21.60
  -5   8  -5  349.57   25.60
   5  -8   5  325.17   19.20
   5  -8   5  339.17   17.70
  -6   8  -5    0.50   10.90
   6  -8   5    6.90    7.60
   6  -8   5    6.80   10.20
   9   7  -5   34.20    9.70
   9   7  -5   27.60    9.90
  -9  -7   5   34.40   11.30
   8   7  -5   54.29   10.60
   8   7  -5   32.80   10.10
  -8  -7   5   50.79   11.50
   7   7  -5  130.79   14.30
   7   7  -5  137.79   14.60
  -7  -7   5  111.79   13.20
   6   7  -5  240.58   16.80
   6   7  -5  297.07   19.20
   6   7  -5  269.27   19.40
  -6  -7   5  237.18   18.20
   5   7  -5   76.29   11.20
   5   7  -5  118.39   11.40
   5   7  -5  107.09   12.50
  -5  -7   5  101.69   11.40
   4   7  -5  591.24   24.50
   4   7  -5  620.94   27.10
  -4  -7   5  653.33   25.50
   3   7  -5   31.20   10.70
   3   7  -5   40.20    6.80
  -3  -7   5   37.90    9.30
   2   7  -5  179.18   14.20
   2   7  -5  192.98   16.90
  -2  -7   5  178.58   13.70
  -2  -7   5  222.58   13.20
   1   7  -5  271.47   13.50
   1   7  -5  286.97   19.30
  -1  -7   5  292.57   15.50
  -1  -7   5  288.87   15.10
   0   7  -5  641.64   28.40
   0  -7   5  643.24   23.10
  -1   7  -5  529.25   32.40
   1  -7   5  526.25   19.80
   1  -7   5  548.65   21.60
  -2   7  -5   51.79   11.90
   2  -7   5   29.10    6.90
  -3   7  -5   29.50    8.50
  -3   7  -5   39.40   11.10
   3  -7   5   28.90    5.90
   3  -7   5   37.60    7.30
  -4   7  -5  292.07   21.40
  -4   7  -5  245.88   18.30
   4  -7   5  271.37   14.30
   4  -7   5  267.87   15.90
  -5   7  -5  759.62   37.90
  -5   7  -5  818.42   35.00
   5  -7   5  782.02   30.00
   5  -7   5  842.42   28.00
  -6   7  -5   -0.60   11.30
  -6   7  -5   35.50   12.60
   6  -7   5   24.60    8.10
   6  -7   5    9.50    6.60
  -7   7  -5   48.50   13.50
  -7   7  -5   26.40   15.30
   7  -7   5   55.69    9.60
   7  -7   5   61.69    8.90
   9   6  -5   41.70    9.80
   9   6  -5   46.50    9.60
   9   6  -5   51.39   10.30
  -9  -6   5   48.20   11.50
   8   6  -5    5.90    8.00
   8   6  -5   12.50    7.80
   8   6  -5    1.80    7.70
  -8  -6   5    4.30    9.10
   7   6  -5  475.55   22.00
   7   6  -5  428.86   22.00
   7   6  -5  449.95   23.20
  -7  -6   5  439.06   22.90
   6   6  -5  424.86   22.00
   6   6  -5  468.35   22.20
   6   6  -5  474.65   21.50
  -6  -6   5  475.75   22.40
   5   6  -5   28.80    8.70
   5   6  -5   36.10    8.00
   5   6  -5   26.90    7.90
  -5  -6   5   30.10    8.20
   4   6  -5   63.19    8.40
   4   6  -5  101.29   11.50
  -4  -6   5   68.79   10.20
   3   6  -5  253.17   13.90
   3   6  -5  278.07   17.30
  -3  -6   5  262.47   15.00
  -3  -6   5  260.27   14.20
   2   6  -5 1011.00   34.70
   2   6  -5  973.20   32.00
  -2  -6   5 1020.10   32.20
  -2  -6   5 1017.30   32.70
   1   6  -5  150.18   15.30
   1   6  -5  145.69    9.70
  -1  -6   5  132.29   10.70
  -1  -6   5  138.79   11.30
   0   6  -5  507.95   23.10
   0  -6   5  474.65   18.60
   0  -6   5  476.65   19.00
  -1   6  -5   10.00    8.80
  -1   6  -5   21.10    5.20
   1  -6   5   29.60    6.40
   1  -6   5   17.40    5.60
  -2   6  -5   95.79   12.00
  -2   6  -5   90.49    8.40
   2  -6   5   70.99    8.20
  -3   6  -5   51.09    8.70
   3  -6   5   33.70    6.70
   3  -6   5   35.20    7.20
  -4   6  -5  553.44   25.80
  -4   6  -5  541.35   23.60
   4  -6   5  536.15   19.60
   4  -6   5  546.35   22.00
  -5   6  -5  506.45   24.30
   5  -6   5  468.65   20.90
   5  -6   5  478.15   18.80
  -6   6  -5    5.20   10.80
   6  -6   5    2.50    6.40
   6  -6   5    9.80    6.30
  -7   6  -5   60.39   13.50
   7  -6   5   67.09   10.10
   7  -6   5   63.29    8.90
  -8   6  -5  150.18   18.10
   8  -6   5  166.08   20.90
   8  -6   5  159.88   15.80
   8  -6   5  158.58   15.10
  10   5  -5   -1.30    8.00
  10   5  -5   -5.10    7.40
   9   5  -5  128.59   11.50
   9   5  -5  120.09   12.50
   9   5  -5  108.89   16.00
   9   5  -5  102.09   13.20
  -9  -5   5  107.99   11.20
  -9  -5   5  108.19   13.50
   8   5  -5   29.00    9.70
   8   5  -5   16.40    8.10
   8   5  -5   18.20    8.60
   8   5  -5    7.50    7.60
  -8  -5   5   15.30    5.40
  -8  -5   5   15.60    9.40
   7   5  -5  723.13   29.80
   7   5  -5  740.93   28.00
   7   5  -5  730.43   27.50
  -7  -5   5  677.53   21.90
  -7  -5   5  744.23   28.90
   6   5  -5  218.28   15.20
   6   5  -5  227.68   15.30
   6   5  -5  235.48   15.80
  -6  -5   5  228.48   16.00
   5   5  -5   73.79    8.90
   5   5  -5   91.79   11.20
   5   5  -5   82.79    9.90
  -5  -5   5   74.59   11.30
   4   5  -5   34.30    6.90
   4   5  -5   34.90    8.10
   4   5  -5   29.20    6.70
  -4  -5   5   39.60    7.50
   3   5  -5 1525.55   46.50
   3   5  -5 1553.74   45.90
  -3  -5   5 1539.95   45.90
  -3  -5   5 1565.24   45.40
   2   5  -5 1843.82   53.69
   2   5  -5 1925.41   55.49
  -2  -5   5 1919.71   54.39
  -2  -5   5 1915.21   53.99
   1   5  -5   24.00    4.90
   1   5  -5   23.80    8.30
  -1  -5   5   26.50    5.70
  -1  -5   5   27.10    6.40
   0   5  -5  316.57   18.00
   0  -5   5  315.47   14.40
   0  -5   5  329.87   14.80
  -1   5  -5    7.80    5.10
  -1   5  -5   18.50    8.60
   1  -5   5    8.40    5.20
   1  -5   5    2.50    4.80
  -2   5  -5 1451.95   42.60
  -2   5  -5 1523.85   47.00
   2  -5   5 1558.84   44.70
  -3   5  -5   91.69   11.10
  -3   5  -5   91.69    9.30
   3  -5   5   98.39    9.80
   3  -5   5   93.59    7.60
  -4   5  -5  497.35   22.00
   4  -5   5  535.95   20.60
   4  -5   5  535.25   18.20
  -5   5  -5  179.18   16.70
   5  -5   5  183.48   10.70
   5  -5   5  154.18   15.90
   5  -5   5  155.48   12.00
  -6   5  -5  185.78   21.60
   6  -5   5  221.28   12.90
   6  -5   5  204.88   17.80
   6  -5   5  196.48   13.70
  -7   5  -5  175.18   17.60
   7  -5   5  178.28   14.10
   7  -5   5  184.78   13.20
   7  -5   5  208.18   18.80
  -8   5  -5  121.09   16.90
   8  -5   5  154.68   13.90
   8  -5   5  151.28   16.50
   8  -5   5  141.19   13.40
  -9   5  -5  243.48   25.40
   9  -5   5  251.57   20.30
   9  -5   5  260.07   16.60
   9  -5   5  198.48   21.70
  10   4  -5   86.49   21.70
  10   4  -5  148.29   14.60
  10   4  -5  118.99   13.80
 -10  -4   5   92.69   12.50
 -10  -4   5   92.09   11.20
   9   4  -5  268.77   19.70
   9   4  -5  262.17   17.10
   9   4  -5  284.07   20.60
   9   4  -5  279.27   16.10
  -9  -4   5  288.57   19.60
  -9  -4   5  300.47   17.00
   8   4  -5    9.00    8.60
   8   4  -5   -4.50    6.90
   8   4  -5    8.40    8.30
   8   4  -5    4.80    7.50
  -8  -4   5   -5.50    8.20
  -8  -4   5   -1.40    6.20
   7   4  -5  267.67   17.60
   7   4  -5  252.47   17.50
   7   4  -5  265.07   15.60
  -7  -4   5  289.27   13.70
  -7  -4   5  290.97   17.80
   6   4  -5    9.00    6.50
   6   4  -5    7.40    6.10
   6   4  -5    1.70    6.50
  -6  -4   5   13.10    4.70
   5   4  -5  456.65   20.20
   5   4  -5  487.95   19.90
   5   4  -5  448.46   19.60
  -5  -4   5  463.05   14.90
  -5  -4   5  516.55   20.50
   4   4  -5   10.50    6.40
   4   4  -5    9.90    6.00
   4   4  -5    7.40    5.30
  -4  -4   5    7.40    6.00
  -4  -4   5    8.20    4.90
   3   4  -5  988.30   31.90
   3   4  -5 1032.80   32.50
  -3  -4   5 1012.50   32.20
   2   4  -5  505.75   20.70
   2   4  -5  519.85   19.10
  -2  -4   5  556.24   20.20
  -2  -4   5  552.94   19.50
   1   4  -5   61.89    8.40
   1   4  -5   57.29    6.70
  -1  -4   5   66.29    6.40
  -1  -4   5   69.79    7.50
   0   4  -5  132.49   12.90
   0  -4   5  157.48    9.90
   0  -4   5  147.39   10.10
  -1   4  -5 1664.63   48.70
  -1   4  -5 1640.04   44.50
   1  -4   5 1672.43   46.80
   1  -4   5 1610.84   45.90
  -2   4  -5 1481.65   45.10
  -2   4  -5 1490.15   41.80
   2  -4   5 1486.45   43.00
  -3   4  -5   48.10    7.60
   3  -4   5   36.10    4.40
   3  -4   5   44.30    5.90
  -4   4  -5   60.59    8.80
   4  -4   5   54.89    6.60
   4  -4   5   57.39    9.20
   4  -4   5   51.89    6.50
  -5   4  -5   25.80    9.20
   5  -4   5   46.70    9.20
   5  -4   5   27.20    5.00
   5  -4   5   32.30    6.20
  -6   4  -5  788.52   32.00
   6  -4   5  856.51   31.90
   6  -4   5  877.31   27.30
   6  -4   5  827.42   28.40
  -7   4  -5  175.88   19.60
   7  -4   5  153.28   15.00
   7  -4   5  185.18   12.40
   7  -4   5  174.98   17.20
  -8   4  -5  122.29   16.40
   8  -4   5  179.28   18.50
   8  -4   5  137.19   13.00
   8  -4   5  146.69   13.10
  -9   4  -5   94.29   16.70
   9  -4   5  154.98   14.50
   9  -4   5  133.59   16.30
   9  -4   5  118.99   12.70
 -10   4  -5  106.79   17.50
  10  -4   5  108.69   15.70
  10  -4   5  127.79   14.90
  10  -4   5  126.39   12.60
  10   3  -5  224.08   26.10
  10   3  -5  193.68   15.50
  10   3  -5  218.48   18.60
 -10  -3   5  239.08   18.30
 -10  -3   5  241.78   18.90
   9   3  -5  407.56   18.40
   9   3  -5  395.96   19.80
   9   3  -5  401.96   22.70
  -9  -3   5  429.76   22.00
   8   3  -5    4.00    8.50
   8   3  -5    1.80    7.40
   8   3  -5   11.10    7.50
  -8  -3   5   -8.10    7.30
  -8  -3   5   12.50    7.80
   7   3  -5  138.09   14.70
   7   3  -5  153.98   11.90
   7   3  -5  140.59   12.00
   7   3  -5  160.98   14.50
  -7  -3   5  150.28   14.10
  -7  -3   5  165.38   12.90
   6   3  -5  331.67   17.70
   6   3  -5  323.97   15.60
   6   3  -5  338.47   18.10
  -6  -3   5  352.66   15.10
  -6  -3   5  335.47   17.40
   5   3  -5 1333.97   41.50
   5   3  -5 1331.17   39.20
   5   3  -5 1365.06   40.40
  -5  -3   5 1226.08   40.40
  -5  -3   5 1311.87   40.60
  -5  -3   5 1315.47   37.30
   4   3  -5   12.70    9.40
   4   3  -5   13.60    6.00
   4   3  -5    8.80    5.80
  -4  -3   5   17.00    3.80
  -4  -3   5   11.10    6.30
  -4  -3   5   17.70    5.20
   3   3  -5  837.62   26.90
   3   3  -5  865.61   27.00
   3   3  -5  857.41   27.40
   3   3  -5  781.02   23.00
  -3  -3   5  806.62   22.90
  -3  -3   5  902.11   27.80
   2   3  -5  195.88   12.00
   2   3  -5  212.28   10.60
  -2  -3   5  196.98   11.00
  -2  -3   5  164.48   11.50
  -2  -3   5  210.58   11.90
   1   3  -5 2594.44   68.79
   1   3  -5 2150.78   65.59
  -1  -3   5 2319.77   63.69
  -1  -3   5 2289.67   63.39
   0   3  -5  549.65   20.00
   0   3  -5  550.44   17.20
   0   3  -5  477.15   15.20
   0  -3   5  570.34   18.40
   0  -3   5  530.45   18.40
  -1   3  -5 1429.96   41.80
  -1   3  -5 1434.86   38.60
   1  -3   5 1434.96   40.50
   1  -3   5 1403.36   40.20
  -2   3  -5 1777.32   48.00
   2  -3   5 1764.12   49.00
   2  -3   5 1730.83   48.20
  -3   3  -5   -6.00    6.80
   3  -3   5   -0.10    6.00
   3  -3   5    7.60    4.30
  -4   3  -5  344.67   16.70
   4  -3   5  331.87   14.10
   4  -3   5  339.47   17.10
  -5   3  -5  463.05   20.80
   5  -3   5  465.35   17.70
   5  -3   5  455.15   20.50
  -6   3  -5 1406.36   44.30
   6  -3   5 1354.36   40.80
   6  -3   5 1374.36   39.80
   6  -3   5 1363.46   43.80
  -7   3  -5  282.67   21.90
   7  -3   5  288.97   18.40
   7  -3   5  313.87   15.00
   7  -3   5  306.67   15.00
  -8   3  -5  106.39   14.70
   8  -3   5  119.79   13.90
   8  -3   5  106.99   11.00
   8  -3   5  115.49   12.10
  -9   3  -5   -4.00   12.20
   9  -3   5    7.30   10.70
   9  -3   5   -3.30    6.00
   9  -3   5    4.50    7.30
 -10   3  -5  216.98   22.30
  10  -3   5  224.48   14.40
  10  -3   5  184.68   17.80
  10  -3   5  211.68   21.60
  10   2  -5  291.07   17.40
  10   2  -5  299.47   22.40
  10   2  -5  306.67   20.40
 -10  -2   5  268.07   19.10
 -10  -2   5  263.37   21.00
   9   2  -5  194.78   13.10
   9   2  -5  166.38   13.50
   9   2  -5  185.88   17.50
   9   2  -5  167.28   17.80
  -9  -2   5  158.18   17.70
  -9  -2   5  163.78   15.50
   8   2  -5   76.29    9.40
   8   2  -5   77.19   11.80
   8   2  -5   66.79   12.00
   8   2  -5   70.59    8.70
  -8  -2   5  107.79   11.50
  -8  -2   5   87.19   11.10
   7   2  -5   89.99    9.00
   7   2  -5   78.79   16.40
   7   2  -5   91.69   10.80
   7   2  -5   76.19    8.20
  -7  -2   5   82.79   10.10
  -7  -2   5   91.99   10.20
   6   2  -5  567.74   23.40
   6   2  -5  561.04   20.70
   6   2  -5  595.54   24.40
  -6  -2   5  573.14   22.60
  -6  -2   5  605.44   22.10
   5   2  -5 1223.48   37.70
   5   2  -5 1189.18   35.60
   5   2  -5 1223.08   38.60
  -5  -2   5 1168.18   37.90
  -5  -2   5 1268.37   37.60
  -5  -2   5 1172.58   38.00
   4   2  -5   -7.70    4.70
   4   2  -5    5.40    5.20
   4   2  -5   -6.80    5.30
  -4  -2   5    5.90    4.40
  -4  -2   5   -1.60    5.80
  -4  -2   5   -1.40    4.00
   3   2  -5  510.55   18.00
   3   2  -5  531.75   19.30
   3   2  -5  525.95   19.20
  -3  -2   5  523.65   19.30
  -3  -2   5  521.75   16.30
   2   2  -5  329.27   13.60
   2   2  -5  325.87   13.10
   2   2  -5  333.57   13.40
   2   2  -5  316.57   11.20
  -2  -2   5  324.67   14.10
  -2  -2   5  322.77   12.70
  -2  -2   5  312.77   10.50
   1   2  -5 1551.64   42.50
   1   2  -5 1437.26   40.40
   1   2  -5 1578.64   42.00
  -1  -2   5 1537.05   42.60
  -1  -2   5 1541.95   41.60
  -1  -2   5 1480.35   39.90
  -1  -2   5 1523.05   42.70
   0   2  -5  128.39    9.40
   0   2  -5  132.39    6.40
   0   2  -5  128.19    5.80
   0  -2   5  145.99    8.80
   0  -2   5  125.99    7.80
   0  -2   5  127.49    5.70
  -1   2  -5  613.54   20.40
   1  -2   5  610.14   17.70
   1  -2   5  582.24   19.50
   1  -2   5  595.24   19.20
   2  -2   5  513.85   19.00
   2  -2   5  545.15   17.60
  -3   2  -5  787.72   24.70
   3  -2   5  786.82   24.10
   3  -2   5  775.82   25.70
  -4   2  -5  384.46   16.60
   4  -2   5  397.06   17.40
   4  -2   5  385.66   14.60
  -5   2  -5  438.26   19.20
   5  -2   5  399.96   18.60
   5  -2   5  419.46   14.60
   5  -2   5  405.36   15.70
  -6   2  -5 1075.09   35.90
   6  -2   5 1098.09   32.30
   6  -2   5 1066.09   32.40
   6  -2   5 1053.99   35.40
  -7   2  -5    9.30    9.00
   7  -2   5   -2.00    8.80
   7  -2   5    8.30    4.90
  -8   2  -5  144.29   14.60
   8  -2   5  148.19   12.70
   8  -2   5  136.49   10.70
   8  -2   5  162.68   15.60
  -9   2  -5   57.09   13.40
   9  -2   5   42.90    9.30
   9  -2   5   45.20    7.40
   9  -2   5   39.60   11.40
 -10   2  -5  561.54   32.60
  10  -2   5  593.24   29.00
  10  -2   5  572.44   25.70
  10  -2   5  534.55   21.80
 -11   2  -5  163.78   19.90
  11  -2   5  155.88   12.50
  11  -2   5  173.98   17.60
  11  -2   5  196.38   20.80
  10   1  -5  166.48   19.00
  10   1  -5  182.18   17.30
  10   1  -5  152.78   14.00
 -10  -1   5  142.29   15.80
 -10  -1   5  194.68   20.10
   9   1  -5   22.30    7.70
   9   1  -5   16.20   10.20
   9   1  -5   22.20   11.30
  -9  -1   5   12.20    8.30
  -9  -1   5    0.80   10.10
   8   1  -5  266.67   14.50
   8   1  -5  260.17   14.50
   8   1  -5  262.97   18.80
   8   1  -5  254.27   18.60
  -8  -1   5  276.27   19.70
   7   1  -5   30.10    6.70
   7   1  -5   42.10    9.90
   7   1  -5   42.80    9.10
  -7  -1   5   57.99    9.90
  -7  -1   5   48.90    8.50
   6   1  -5  790.52   28.10
   6   1  -5  755.22   24.10
   6   1  -5  735.83   24.20
   6   1  -5  722.73   28.10
  -6  -1   5  716.33   26.00
  -6  -1   5  751.12   26.80
   5   1  -5  759.42   27.40
   5   1  -5  783.32   26.90
   5   1  -5  695.13   23.50
  -5  -1   5  762.02   25.80
  -5  -1   5  764.52   25.80
   4   1  -5   92.99    8.00
   4   1  -5  105.79   10.30
   4   1  -5  108.39   11.30
  -4  -1   5   95.19    9.90
  -4  -1   5   98.89   10.00
  -4  -1   5   93.19    8.60
   3   1  -5  302.87   13.70
   3   1  -5  282.77   13.70
   3   1  -5  303.07   11.70
  -3  -1   5  300.47   12.90
  -3  -1   5  300.77   12.20
  -3  -1   5  311.87   13.70
   2   1  -5 1155.98   33.60
   2   1  -5 1178.88   33.60
  -2  -1   5 1142.09   31.90
  -2  -1   5 1160.98   33.20
  -2  -1   5 1121.79   33.50
   1   1  -5 4329.97  108.59
   1   1  -5 3858.71  107.69
  -1  -1   5 4282.17  108.39
  -1  -1   5 4319.47  112.19
  -1  -1   5 4112.99  107.39
   0   1  -5  442.66   13.40
   0   1  -5  446.16   14.80
   0  -1   5  439.16   15.50
   0  -1   5  425.06   13.30
   0  -1   5  441.36   13.30
   0  -1   5  439.56   14.80
   1  -1   5 1965.20   52.29
   1  -1   5 1961.70   51.39
   1  -1   5 1919.71   52.79
   2  -1   5   74.49    5.90
   2  -1   5   81.99    7.40
   2  -1   5   79.49    6.60
   2  -1   5   92.99    6.30
   3  -1   5 3705.53   96.59
   3  -1   5 3598.94   93.89
   3  -1   5 3385.56   93.39
   3  -1   5 3650.03   93.59
  -4   1  -5  907.61   28.00
   4  -1   5  901.61   26.40
   4  -1   5  883.21   28.30
  -5   1  -5  368.66   17.20
   5  -1   5  401.66   17.30
   5  -1   5  358.56   13.80
  -6   1  -5  214.58   15.60
   6  -1   5  259.17   12.20
   6  -1   5  258.57   11.30
   6  -1   5  247.38   15.10
  -7   1  -5  223.28   17.10
   7  -1   5  253.87   15.80
   7  -1   5  213.38   11.20
   7  -1   5  251.77   13.20
  -8   1  -5  367.96   22.40
   8  -1   5  374.16   15.30
   8  -1   5  402.86   18.00
   8  -1   5  373.26   20.00
  -9   1  -5   25.80   11.20
   9  -1   5   13.40    5.10
   9  -1   5   -5.90    8.20
   9  -1   5   13.50    7.60
 -10   1  -5  398.96   27.20
  10  -1   5  379.56   23.60
  10  -1   5  365.36   16.50
  10  -1   5  420.46   21.50
  11  -1   5   13.40    6.00
  10   0  -5   43.40    8.40
  10   0  -5   34.00   10.30
  10   0  -5   51.29   12.20
 -10   0   5   44.40   12.80
 -10   0   5   36.60    8.80
   9   0  -5   36.80   10.50
   9   0  -5   35.70   11.80
   9   0  -5   62.39    8.90
  -9   0   5   68.39   12.60
  -9   0   5   46.80    9.30
   8   0  -5  677.93   29.50
   8   0  -5  636.84   23.50
   8   0  -5  548.45   23.20
   8   0  -5  631.84   27.40
  -8   0   5  658.93   25.00
  -8   0   5  700.73   29.40
   7   0  -5  142.59   10.70
   7   0  -5  162.28   11.50
   7   0  -5  171.88   15.70
   7   0  -5  147.59   15.10
  -7   0   5  153.88   12.80
  -7   0   5  169.18   16.90
   6   0  -5  467.85   22.40
   6   0  -5  455.05   17.30
   6   0  -5  503.25   21.90
   6   0  -5  473.75   17.80
  -6   0   5  495.65   21.50
  -6   0   5  471.75   19.40
   5   0  -5  216.48   12.40
   5   0  -5  287.07   16.00
   5   0  -5  259.27   16.00
   5   0  -5  260.57   12.50
  -5   0   5  274.97   14.00
  -5   0   5  277.97   15.20
   4   0  -5  918.51   30.00
   4   0  -5  943.41   30.60
  -4   0   5  883.31   29.40
  -4   0   5  931.01   29.00
  -4   0   5  897.81   28.60
   3   0  -5  302.77   14.30
  -3   0   5  300.27   13.00
  -3   0   5  282.27   13.20
  -3   0   5  305.47   13.10
   2   0  -5 2724.83   72.19
   2   0  -5 2618.64   71.79
  -2   0   5 2708.13   71.09
   1   0  -5 2940.71   76.29
   1   0  -5 2849.42   76.49
  -1   0   5 2862.31   76.79
  -1   0   5 2873.41   75.69
  -1   0   5 2940.91   76.29
   0   0  -5    3.80    3.80
   0   0  -5    1.70    3.20
   0   0   5    5.10    2.30
   0   0   5    5.20    2.60
   0   0   5    1.60    3.50
  -1   0  -5  115.49    5.70
   1   0   5  113.79    6.40
   1   0   5  117.09    6.10
   1   0   5  122.89    6.40
   1   0   5  122.49    7.20
   2   0   5  834.02   24.80
   2   0   5  840.62   24.00
   2   0   5  860.71   24.60
   2   0   5  845.22   24.30
   3   0   5 4108.99  104.79
   3   0   5 3911.61  105.39
   3   0   5 4082.69  105.99
   3   0   5 4135.89  105.79
  -4   0  -5 1502.45   41.60
   4   0   5 1509.15   42.80
   4   0   5 1513.05   40.80
   4   0   5 1498.05   42.30
   5   0   5  143.39    8.10
   5   0   5  130.69    7.40
   5   0   5  139.99   11.10
  -6   0  -5   -2.70    6.50
   6   0   5    2.70    4.50
   6   0   5   14.40    6.70
   6   0   5    4.30    3.50
  -7   0  -5 1333.37   42.40
   7   0   5 1367.76   40.10
   7   0   5 1353.76   42.30
   7   0   5 1327.57   37.80
  -8   0  -5  826.62   38.60
   8   0   5  875.81   34.00
   8   0   5  879.21   26.20
   8   0   5  852.51   41.50
  -9   0  -5   37.30   11.20
   9   0   5   24.60    8.20
   9   0   5   28.60    5.20
   9   0   5   38.90    9.60
 -10   0  -5   65.99   13.60
  10   0   5   80.69    8.60
  10   0   5   78.69   12.30
  10   0   5   81.39   11.40
 -11   0  -5   61.89   15.20
  11   0   5   82.89    8.70
  11   0   5   61.89   11.40
  11   0   5   55.59   12.70
  10  -1  -5   26.70   11.30
  10  -1  -5   39.70    8.50
  10  -1  -5   34.40   10.90
 -10   1   5   36.40   12.90
   9  -1  -5  262.27   19.60
   9  -1  -5  257.37   15.80
   9  -1  -5  265.47   26.30
  -9   1   5  263.57   23.00
   8  -1  -5  760.32   32.70
   8  -1  -5  781.02   31.10
  -8   1   5  783.72   32.60
   7  -1  -5   36.10    7.00
   7  -1  -5   63.49   10.80
   7  -1  -5   20.20    8.20
   7  -1  -5   28.40    6.40
  -7   1   5   35.80    7.40
  -7   1   5   38.10   10.50
   6  -1  -5  187.78   15.40
   6  -1  -5  164.28   11.20
  -6   1   5  164.28   12.10
  -6   1   5  178.48   16.30
   5  -1  -5  119.19   10.90
   5  -1  -5  130.39   13.20
   5  -1  -5  125.79    9.70
  -5   1   5  127.69   13.20
  -5   1   5  114.59   10.80
   4  -1  -5 1917.81   54.59
   4  -1  -5 1910.21   53.79
   4  -1  -5 1814.12   50.19
  -4   1   5 1881.71   51.99
  -4   1   5 1913.71   53.19
  -4   1   5 1724.73   53.19
   3  -1  -5  639.14   22.30
   3  -1  -5  615.24   18.90
   3  -1  -5  642.24   22.30
  -3   1   5  631.34   21.00
  -3   1   5  624.14   22.00
  -3   1   5  588.04   21.20
   2  -1  -5  236.38   11.40
   2  -1  -5  220.78   11.90
  -2   1   5  225.48   11.10
  -2   1   5  242.58   11.00
  -2   1   5  231.48   10.60
   1  -1  -5  639.14   19.50
   1  -1  -5  607.34   19.50
  -1   1   5  614.14   19.50
  -1   1   5  577.74   18.80
  -1   1   5  601.44   19.00
   0  -1  -5 1429.96   38.30
   0  -1  -5 1404.96   38.00
   0   1   5 1396.66   38.10
   0   1   5 1352.96   37.60
   0   1   5 1371.56   38.70
  -1  -1  -5 1623.04   42.90
  -1  -1  -5 1628.84   42.30
   1   1   5 1553.44   43.70
   1   1   5 1628.04   43.30
   1   1   5 1563.74   42.00
   2   1   5  715.53   21.90
   2   1   5  726.03   20.60
   2   1   5  724.43   20.90
   2   1   5  734.63   21.50
  -3  -1  -5 2810.82   81.89
   3   1   5 3296.17   82.89
   3   1   5 3281.97   83.19
   3   1   5 3253.07   81.59
  -4  -1  -5   12.00    4.30
   4   1   5    4.90    2.50
   4   1   5    3.40    3.70
   4   1   5    3.90    2.90
   4   1   5    6.30    2.50
  -5  -1  -5  656.73   21.40
   5   1   5  677.43   22.50
   5   1   5  673.63   20.40
   5   1   5  659.63   19.10
   5   1   5  648.34   22.20
  -6  -1  -5   68.49    7.60
  -6  -1  -5  103.49   11.50
   6   1   5   94.89    9.00
   6   1   5   94.69    8.20
   6   1   5   93.89    6.10
  -7  -1  -5 1824.92   54.29
   7   1   5 1828.62   49.50
   7   1   5 1827.52   54.19
   7   1   5 1922.71   52.69
  -8  -1  -5  617.34   25.30
   8   1   5  592.64   22.60
   8   1   5  560.84   18.30
   8   1   5  592.94   24.00
  -9  -1  -5   10.90    9.20
   9   1   5   16.60    8.10
   9   1   5    9.90    8.00
 -10  -1  -5   17.20   11.10
  10   1   5   -4.90    8.70
  10   1   5    1.10    8.00
 -11  -1  -5  234.08   23.60
  11   1   5  270.97   20.70
  11   1   5  258.47   19.30
 -12  -1  -5  282.17   26.30
  12   1   5  276.07   20.80
  12   1   5  274.37   22.20
  10  -2  -5   28.80   10.20
  10  -2  -5   30.80   11.00
  10  -2  -5   10.30    8.00
 -10   2   5   12.40   16.60
   9  -2  -5  225.58   15.20
   9  -2  -5  264.47   21.80
   9  -2  -5  255.97   19.40
  -9   2   5  203.38   22.00
   8  -2  -5  319.67   16.50
   8  -2  -5  346.87   22.80
   8  -2  -5  337.37   20.60
  -8   2   5  342.37   23.10
   7  -2  -5   24.90    6.30
   7  -2  -5   17.30    8.40
   7  -2  -5    6.20    8.10
  -7   2   5   11.00    6.60
  -7   2   5   -1.00    9.40
   6  -2  -5  288.57   13.20
   6  -2  -5  297.67   18.30
   6  -2  -5  300.87   18.60
  -6   2   5  309.17   19.50
   5  -2  -5  244.08   15.70
   5  -2  -5  233.38   11.90
   5  -2  -5  227.58   15.90
  -5   2   5  217.28   16.50
  -5   2   5  222.28   12.50
   4  -2  -5 2288.37   61.19
   4  -2  -5 2216.88   64.59
   4  -2  -5 2361.26   65.99
  -4   2   5 2324.17   64.69
  -4   2   5 2267.87   62.59
   3  -2  -5  720.83   20.80
   3  -2  -5  723.53   24.30
   3  -2  -5  702.83   24.10
  -3   2   5  652.63   22.90
  -3   2   5  544.15   27.00
  -3   2   5  686.03   23.70
   2  -2  -5  800.52   26.10
   2  -2  -5  833.62   25.90
  -2   2   5  808.62   26.70
  -2   2   5  769.32   25.10
  -2   2   5  804.22   24.50
   1  -2  -5  477.45   16.70
   1  -2  -5  489.95   17.00
  -1   2   5  469.65   16.10
  -1   2   5  464.75   16.30
   0  -2  -5 8731.63  221.88
   0  -2  -5 8759.42  222.28
   0   2   5 8649.53  221.98
   0   2   5 8768.62  222.28
   0   2   5 8511.05  222.18
  -1  -2  -5 2774.52   72.09
   1   2   5 2714.93   72.99
   1   2   5 2798.72   72.89
   1   2   5 2749.23   72.09
  -2  -2  -5  127.49    5.80
  -2  -2  -5  139.89    5.80
  -2  -2  -5  129.19    6.90
  -2  -2  -5  140.19    6.80
   2   2   5  146.19    7.50
   2   2   5  140.49    6.30
   2   2   5  134.29    6.30
  -3  -2  -5  346.17   10.60
  -3  -2  -5  333.47   13.00
  -3  -2  -5  325.47   10.10
   3   2   5  342.27   10.90
   3   2   5  335.27   11.90
   3   2   5  327.97   10.80
   3   2   5  348.47   12.40
  -4  -2  -5  911.71   27.90
   4   2   5  952.60   26.50
   4   2   5  903.21   27.80
   4   2   5  961.50   27.90
   4   2   5  953.40   26.40
  -5  -2  -5 2048.40   56.89
   5   2   5 2001.10   55.69
   5   2   5 1968.80   55.59
   5   2   5 1970.30   54.29
   5   2   5 2068.19   54.19
  -6  -2  -5    0.70    5.90
   6   2   5    1.20    4.40
   6   2   5    9.50    5.80
   6   2   5    7.30    5.00
  -7  -2  -5  758.42   27.50
  -7  -2  -5  795.32   26.90
   7   2   5  796.22   27.60
   7   2   5  770.12   25.90
  -8  -2  -5   17.90    7.90
  -8  -2  -5   17.70    7.60
   8   2   5   14.50    7.30
   8   2   5   19.30    6.70
  -9  -2  -5  306.37   19.80
  -9  -2  -5  318.07   17.60
   9   2   5  319.37   17.50
   9   2   5  349.77   19.00
 -10  -2  -5   14.60   10.50
  10   2   5   34.90    9.90
  10   2   5   16.10    8.80
 -11  -2  -5  246.58   23.50
  11   2   5  290.67   20.60
  11   2   5  244.18   19.70
 -12  -2  -5  114.69   16.80
  12   2   5  148.89   16.70
  12   2   5  185.58   18.80
   9  -3  -5  134.09   12.60
   9  -3  -5  117.79   15.50
   9  -3  -5  109.19   13.90
  -9   3   5  114.99   15.80
   8  -3  -5   26.20   10.00
   8  -3  -5   52.79   12.00
   8  -3  -5   46.90    8.00
  -8   3   5   42.70   13.30
   7  -3  -5  366.86   22.70
   7  -3  -5  385.86   21.20
  -7   3   5  354.96   22.90
   6  -3  -5  258.17   18.80
   6  -3  -5  247.88   17.80
   6  -3  -5  278.37   12.30
  -6   3   5  248.18   19.30
   5  -3  -5  226.18   15.70
   5  -3  -5  202.88   10.80
  -5   3   5  209.38   11.70
  -5   3   5  203.88   16.70
   4  -3  -5 1563.84   42.10
   4  -3  -5 1596.54   47.60
   4  -3  -5 1515.55   46.10
  -4   3   5 1365.96   44.30
  -4   3   5 1551.34   46.20
   3  -3  -5   37.10    7.50
   3  -3  -5   50.29    5.90
   3  -3  -5   52.79    7.80
  -3   3   5   43.00    5.90
  -3   3   5   41.10    7.80
   2  -3  -5  457.95   15.10
   2  -3  -5  450.25   18.00
   2  -3  -5  450.25   18.10
  -2   3   5  465.45   17.80
  -2   3   5  481.65   16.20
   1  -3  -5  164.78    7.50
   1  -3  -5  155.08   10.00
   1  -3  -5  156.08   10.60
  -1   3   5  174.58    9.10
  -1   3   5  154.98   10.10
  -1   3   5  173.08    8.80
   0  -3  -5 2849.61   73.69
   0  -3  -5 2678.73   72.59
   0  -3  -5 2698.33   70.49
   0   3   5 2775.92   73.19
   0   3   5 2701.53   72.59
  -1  -3  -5 2347.36   62.49
  -1  -3  -5 2412.66   63.49
   1   3   5 2387.16   63.19
   1   3   5 2324.87   63.39
  -2  -3  -5  306.27   10.60
  -2  -3  -5  357.06   11.90
  -2  -3  -5  341.67   11.50
  -2  -3  -5  364.16   13.40
   2   3   5  354.66   12.80
   2   3   5  319.27   10.40
   2   3   5  352.96   12.60
  -3  -3  -5   20.00    3.30
  -3  -3  -5    8.60    4.00
   3   3   5   20.10    3.70
   3   3   5   15.40    3.60
   3   3   5   14.50    3.10
   4   3   5 2671.03   70.39
   4   3   5 2592.34   71.09
   4   3   5 2667.83   70.89
   4   3   5 2705.73   70.39
  -5  -3  -5 2081.99   57.19
   5   3   5 2069.89   55.99
   5   3   5 2067.19   56.79
   5   3   5 2087.09   55.89
   5   3   5 1971.30   56.49
  -6  -3  -5    8.40    6.40
   6   3   5    0.90    4.40
   6   3   5   -4.00    5.10
   6   3   5   -2.40    4.50
   6   3   5   -0.50    4.40
  -7  -3  -5  251.17   15.70
   7   3   5  249.88   12.70
   7   3   5  240.18   13.70
   7   3   5  221.38   14.10
  -8  -3  -5  148.09   14.60
  -8  -3  -5  145.99   13.70
   8   3   5  143.39   10.80
   8   3   5  151.18   13.30
   8   3   5  155.48   13.60
  -9  -3  -5  980.00   34.90
  -9  -3  -5  940.11   33.40
   9   3   5 1015.20   35.10
   9   3   5  953.10   33.70
 -10  -3  -5   57.29    9.90
 -10  -3  -5   47.80   10.80
  10   3   5   76.69   11.40
  10   3   5   48.90   10.10
 -11  -3  -5  245.88   21.90
 -11  -3  -5  173.18   15.20
  11   3   5  196.38   18.70
  11   3   5  239.98   19.10
  12   3   5    5.70   10.30
  12   3   5    1.00   14.60
   9  -4  -5   67.89   12.00
   9  -4  -5   64.49    9.00
   9  -4  -5   67.19   13.10
  -9   4   5   69.79   15.60
   8  -4  -5   43.00   10.60
   8  -4  -5   35.90   12.20
   8  -4  -5   42.40    8.00
  -8   4   5   42.00   14.00
   7  -4  -5  853.51   33.40
   7  -4  -5  852.21   35.50
  -7   4   5  887.71   36.00
   6  -4  -5  463.65   22.80
   6  -4  -5  460.35   24.20
  -6   4   5  468.35   24.80
   5  -4  -5  252.97   11.40
   5  -4  -5  240.68   16.30
   5  -4  -5  242.58   17.40
  -5   4   5  244.18   17.40
   4  -4  -5  157.28    9.90
   4  -4  -5  178.48   14.70
   4  -4  -5  200.68   15.10
  -4   4   5  162.78   14.60
   3  -4  -5  614.54   19.70
   3  -4  -5  615.74   23.50
   3  -4  -5  632.14   24.10
  -3   4   5  599.94   24.00
  -3   4   5  621.44   20.20
   2  -4  -5  694.03   24.40
   2  -4  -5  681.53   23.60
   2  -4  -5  677.93   20.40
  -2   4   5  627.24   22.80
  -2   4   5  674.23   21.20
  -2   4   5  654.33   23.70
   1  -4  -5  150.38    7.80
   1  -4  -5  128.09   10.40
   1  -4  -5  146.09   10.20
  -1   4   5  115.89    8.30
  -1   4   5  130.29   10.20
   0  -4  -5 2807.12   74.39
   0  -4  -5 2811.52   72.49
   0   4   5 2754.22   75.19
  -1  -4  -5  183.58    9.30
  -1  -4  -5  175.98    7.40
  -1  -4  -5  175.18    9.70
  -1  -4  -5  190.28    9.60
   1   4   5  182.98    9.00
   1   4   5  185.68    9.50
  -2  -4  -5 2664.73   70.89
  -2  -4  -5 2680.13   70.69
  -2  -4  -5 2602.24   68.79
   2   4   5 2465.45   68.39
   2   4   5 2682.83   70.69
   2   4   5 2735.73   68.89
  -3  -4  -5    6.30    5.10
  -3  -4  -5    4.60    3.00
   3   4   5    5.00    3.20
   3   4   5    6.90    3.20
  -4  -4  -5 2551.84   68.59
   4   4   5 2512.05   67.19
   4   4   5 2474.15   67.29
   4   4   5 2485.55   67.29
   4   4   5 2510.25   67.49
  -5  -4  -5 1155.28   36.10
   5   4   5 1192.28   35.10
   5   4   5 1218.18   34.90
   5   4   5 1206.08   34.90
   5   4   5 1150.88   34.90
  -6  -4  -5  136.49   13.00
   6   4   5  133.99   10.00
   6   4   5  131.09   10.30
   6   4   5  129.39   10.40
   6   4   5  136.79   11.00
  -7  -4  -5   36.40    8.70
   7   4   5   43.10    7.60
   7   4   5   36.40    7.20
   7   4   5   37.20    6.20
   7   4   5   41.90    6.30
  -8  -4  -5  759.22   28.60
  -8  -4  -5  737.33   27.30
   8   4   5  730.13   26.30
   8   4   5  749.23   27.40
   8   4   5  782.42   27.70
  -9  -4  -5  779.12   30.40
  -9  -4  -5  827.92   30.40
   9   4   5  757.82   28.40
   9   4   5  839.42   30.70
   9   4   5  828.42   30.60
 -10  -4  -5   16.30    9.30
 -10  -4  -5    7.50    8.90
  10   4   5    6.00    8.20
  10   4   5    5.80    8.40
 -11  -4  -5  102.29   14.50
 -11  -4  -5   47.10   10.10
  11   4   5   77.99   12.40
  11   4   5   70.69   12.40
 -12  -4  -5   -5.90    7.40
 -12  -4  -5   21.10   12.30
  12   4   5  -19.30    9.80
  12   4   5  -13.40   16.70
   9  -5  -5   99.39   11.10
   9  -5  -5   97.59   14.60
  -9   5   5  150.48   19.40
   8  -5  -5   46.80   12.10
   8  -5  -5   66.89   12.40
  -8   5   5   85.39   15.30
   7  -5  -5  880.41   36.50
   7  -5  -5  848.32   34.00
  -7   5   5  858.21   36.80
   6  -5  -5  176.98   16.20
   6  -5  -5  186.28   17.50
  -6   5   5  172.98   18.70
   5  -5  -5   57.69   10.10
   5  -5  -5   82.89    7.70
   5  -5  -5   64.19    9.30
  -5   5   5   65.29   11.20
   4  -5  -5   10.20    7.40
   4  -5  -5    7.30    4.60
   4  -5  -5    6.40    6.70
  -4   5   5    4.90    8.20
   3  -5  -5 1304.77   41.40
   3  -5  -5 1252.57   35.70
   3  -5  -5 1272.97   40.00
  -3   5   5 1254.37   40.50
   2  -5  -5 3831.92  102.19
   2  -5  -5 3749.82  100.59
   2  -5  -5 3704.23   97.29
  -2   5   5 3662.73  100.79
   1  -5  -5   29.00    6.30
   1  -5  -5   30.40    5.70
   1  -5  -5   34.80    6.40
   1  -5  -5   24.70    4.80
  -1   5   5   22.60    6.50
  -1   5   5   31.70    5.70
   0  -5  -5  344.97   12.20
   0  -5  -5  339.77   13.90
   0  -5  -5  364.86   15.40
   0   5   5  335.87   15.10
   0   5   5  330.57   14.70
  -1  -5  -5  504.05   18.10
  -1  -5  -5  497.95   16.80
  -1  -5  -5  487.45   15.10
   1   5   5  479.55   17.60
   1   5   5  483.35   17.60
  -2  -5  -5 2016.10   53.69
  -2  -5  -5 2041.00   56.49
  -2  -5  -5 2073.69   56.69
  -2  -5  -5 2029.00   54.29
   2   5   5 2042.30   56.19
   2   5   5 2044.70   56.39
   2   5   5 2050.99   54.49
  -3  -5  -5   73.39    6.90
  -3  -5  -5   64.79    6.00
  -3  -5  -5   83.29    8.10
  -3  -5  -5   71.69    5.10
   3   5   5   77.19    7.00
   3   5   5   77.09    7.10
   3   5   5   70.69    4.20
   3   5   5   72.29    7.20
  -4  -5  -5 1404.46   42.20
   4   5   5 1430.86   41.20
   4   5   5 1433.96   40.80
   4   5   5 1443.26   40.50
  -5  -5  -5   18.70    4.60
  -5  -5  -5   23.00    7.80
   5   5   5   24.00    5.60
   5   5   5    6.90    4.30
   5   5   5   27.80    5.60
  -6  -5  -5  548.95   18.20
  -6  -5  -5  555.84   23.10
   6   5   5  567.54   20.40
   6   5   5  567.94   21.10
   6   5   5  553.24   20.90
  -7  -5  -5   48.20    9.70
  -7  -5  -5   45.80    6.40
   7   5   5   56.49    7.50
   7   5   5   63.09    8.40
   7   5   5   53.69    8.00
  -8  -5  -5  560.44   24.70
   8   5   5  560.44   23.20
   8   5   5  536.75   22.80
  -9  -5  -5  443.06   21.40
  -9  -5  -5  449.66   23.50
   9   5   5  478.75   22.20
   9   5   5  418.76   21.70
 -10  -5  -5    9.90    8.80
 -10  -5  -5   12.00    9.90
  10   5   5   -3.90    7.70
  10   5   5    2.40    8.40
 -11  -5  -5   98.89   12.80
 -11  -5  -5  120.09   14.00
  11   5   5  117.19   14.20
  11   5   5   88.99   13.00
 -12  -5  -5   62.59   13.10
 -12  -5  -5   64.09   10.70
  12   5   5   76.99   16.00
  12   5   5  110.79   19.10
   8  -6  -5   30.50   10.50
   8  -6  -5   23.70   11.00
  -8   6   5   44.10   13.60
   7  -6  -5  382.56   24.80
   7  -6  -5  384.76   23.00
  -7   6   5  393.56   26.70
   6  -6  -5    4.40    8.80
   6  -6  -5   10.80    8.20
  -6   6   5   18.90   11.40
   5  -6  -5  333.17   19.60
   5  -6  -5  363.16   21.20
  -5   6   5  387.86   23.00
   4  -6  -5   37.60    8.50
   4  -6  -5   19.30    7.60
   4  -6  -5   18.80    4.70
  -4   6   5   56.39   10.50
   3  -6  -5 2109.69   57.99
   3  -6  -5 2151.38   62.59
   3  -6  -5 2190.78   64.49
  -3   6   5 2194.48   63.39
   2  -6  -5  324.27   12.50
   2  -6  -5  323.57   16.30
   2  -6  -5  323.07   17.20
   2  -6  -5  290.67   13.00
  -2   6   5  311.67   17.20
   1  -6  -5   16.70    5.50
   1  -6  -5   14.60    6.00
   1  -6  -5   23.70    5.10
   1  -6  -5   22.20    6.20
  -1   6   5   20.60    6.80
   0  -6  -5  292.67   13.60
   0  -6  -5  279.57   14.40
   0  -6  -5  271.37   11.30
   0  -6  -5  287.37   13.30
   0   6   5  294.27   14.30
  -1  -6  -5 1822.52   48.50
  -1  -6  -5 1809.02   49.99
  -1  -6  -5 1796.52   50.69
  -1  -6  -5 1845.72   52.39
   1   6   5 1800.62   48.80
   1   6   5 1741.43   51.49
   1   6   5 1802.82   51.09
  -2  -6  -5 2809.52   76.79
  -2  -6  -5 2819.22   73.39
  -2  -6  -5 2779.42   76.09
  -2  -6  -5 2812.72   73.99
   2   6   5 2812.52   74.19
   2   6   5 2766.22   75.79
  -3  -6  -5   40.80    7.50
  -3  -6  -5   31.40    5.00
  -3  -6  -5   32.00    5.60
  -3  -6  -5   30.70    3.80
   3   6   5   36.40    5.70
   3   6   5   26.00    5.20
  -4  -6  -5  559.04   17.90
  -4  -6  -5  555.64   20.40
  -4  -6  -5  559.64   22.00
   4   6   5  560.14   19.50
   4   6   5  569.04   20.20
   4   6   5  543.65   19.40
  -5  -6  -5  259.77   11.60
  -5  -6  -5  260.67   16.20
   5   6   5  280.47   13.80
   5   6   5  269.17   12.80
   5   6   5  271.77   13.30
   5   6   5  279.17   13.40
  -6  -6  -5 1580.34   48.30
  -6  -6  -5 1556.14   43.40
   6   6   5 1546.65   46.10
   6   6   5 1602.34   45.60
   6   6   5 1549.74   46.50
   6   6   5 1581.54   46.90
  -7  -6  -5   82.99   10.90
   7   6   5   86.29    8.30
   7   6   5   78.59    9.60
   7   6   5  100.19   10.50
   7   6   5   78.89    9.30
  -8  -6  -5  242.88   18.40
   8   6   5  289.37   17.10
   8   6   5  275.77   15.20
   8   6   5  242.28   14.40
   8   6   5  272.57   17.40
  -9  -6  -5   15.00   10.30
  -9  -6  -5   30.60    8.20
   9   6   5   20.30    6.90
   9   6   5   24.20    8.30
   9   6   5   22.20    7.80
 -10  -6  -5  271.07   18.20
 -10  -6  -5  255.07   20.80
  10   6   5  267.87   20.00
  10   6   5  257.47   18.80
 -11  -6  -5  111.39   14.20
 -11  -6  -5   90.79   13.50
  11   6   5  111.19   14.30
  11   6   5  117.49   13.90
 -12  -6  -5   75.39   12.40
 -12  -6  -5   84.19   13.80
  12   6   5  103.79   14.60
  12   6   5  100.99   19.90
   8  -7  -5    1.80    9.30
   8  -7  -5   -8.50    9.00
  -8   7   5   10.20   13.50
   7  -7  -5   49.80   11.70
   7  -7  -5   68.39   12.50
  -7   7   5   54.29   13.00
   6  -7  -5  186.48   18.50
   6  -7  -5  206.18   17.90
  -6   7   5  170.58   16.70
  -6   7   5  188.88   14.20
   5  -7  -5  764.62   30.70
   5  -7  -5  787.32   32.80
  -5   7   5  785.82   33.50
  -5   7   5  756.32   26.60
   4  -7  -5   10.40    7.50
   4  -7  -5   13.90    8.00
  -4   7   5   12.70    6.60
  -4   7   5   13.70    9.50
   3  -7  -5  488.45   21.60
   3  -7  -5  468.15   22.40
  -3   7   5  531.65   23.40
  -3   7   5  463.15   18.40
   2  -7  -5   36.70    5.50
   2  -7  -5   48.90    8.30
   2  -7  -5   23.70    7.30
  -2   7   5   31.30    6.20
  -2   7   5   31.50    8.30
   1  -7  -5  630.54   23.00
   1  -7  -5  624.04   19.80
   1  -7  -5  615.04   21.30
   1  -7  -5  597.24   24.40
  -1   7   5  621.74   23.80
   0  -7  -5  994.10   31.40
   0  -7  -5  998.70   29.10
   0  -7  -5 1009.10   31.20
   0  -7  -5 1052.59   33.90
   0   7   5  993.30   32.30
   0   7   5  960.50   29.70
  -1  -7  -5 1087.19   32.70
  -1  -7  -5 1044.10   30.00
  -1  -7  -5 1045.80   31.50
  -1  -7  -5 1013.20   33.80
   1   7   5 1019.80   31.80
   1   7   5 1028.10   32.60
  -2  -7  -5 1107.09   35.60
  -2  -7  -5 1144.19   35.20
  -2  -7  -5 1106.09   31.90
  -2  -7  -5 1140.39   32.70
   2   7   5 1114.19   33.10
   2   7   5 1120.49   34.40
  -3  -7  -5   65.99    7.40
  -3  -7  -5   74.39    9.50
  -3  -7  -5   71.89    6.70
  -3  -7  -5   62.69    6.20
   3   7   5   59.69    6.90
   3   7   5   60.19    7.30
   3   7   5   67.89    7.20
  -4  -7  -5  139.29   10.80
  -4  -7  -5  146.69    9.30
  -4  -7  -5  161.08   13.80
   4   7   5  157.78   10.20
   4   7   5  136.89   10.20
   4   7   5  150.88   10.60
  -5  -7  -5  842.02   25.60
  -5  -7  -5  888.01   30.70
   5   7   5  785.82   28.40
   5   7   5  841.02   27.80
   5   7   5  847.22   28.90
   5   7   5  847.22   27.00
  -6  -7  -5 1681.33   51.59
  -6  -7  -5 1689.83   46.40
   6   7   5 1693.93   48.10
   6   7   5 1557.44   52.19
   6   7   5 1662.63   50.19
   6   7   5 1685.83   49.20
  -7  -7  -5   38.30   10.10
   7   7   5   41.90    7.10
   7   7   5   39.10    7.70
   7   7   5   40.50    7.60
  -8  -7  -5  180.58   18.80
   8   7   5  125.49   12.80
   8   7   5  157.68   14.60
   8   7   5  133.99   13.30
  -9  -7  -5   52.09   12.00
  -9  -7  -5   54.49    8.90
   9   7   5   36.60    9.30
   9   7   5   50.59    9.80
 -10  -7  -5  486.55   23.70
 -10  -7  -5  528.75   27.60
  10   7   5  482.85   24.80
  10   7   5  530.95   26.40
 -11  -7  -5   18.00   11.20
 -11  -7  -5   24.30    9.50
  11   7   5   15.10   10.40
  11   7   5    9.00   10.10
 -12  -7  -5   65.99   12.30
 -12  -7  -5   31.00   11.10
  12   7   5   48.90   16.40
  12   7   5   46.70   12.10
   7  -8  -5    3.30    9.20
  -7   8   5   11.20    8.20
  -7   8   5    4.10   20.50
   6  -8  -5  456.35   26.30
   6  -8  -5  451.85   24.90
  -6   8   5  481.05   29.20
   5  -8  -5  607.74   27.30
  -5   8   5  644.14   31.00
  -5   8   5  570.74   23.50
   4  -8  -5    3.10    7.20
   4  -8  -5    6.40    7.60
  -4   8   5    4.90    6.90
  -4   8   5   27.60   10.50
   3  -8  -5   81.19   11.00
   3  -8  -5  108.59   11.10
  -3   8   5   95.89   12.10
  -3   8   5  105.79    9.40
   2  -8  -5  307.67   12.40
   2  -8  -5  287.57   16.70
   2  -8  -5  331.27   18.30
  -2   8   5  338.57   18.50
  -2   8   5  314.97   14.80
   1  -8  -5 1426.76   45.80
   1  -8  -5 1433.06   43.80
   1  -8  -5 1414.66   39.70
   1  -8  -5 1420.66   41.70
  -1   8   5 1447.16   44.30
  -1   8   5 1425.86   41.50
   0  -8  -5    9.30    4.50
   0  -8  -5   23.40    6.70
   0  -8  -5   15.30    5.60
   0   8   5   14.70    6.30
   0   8   5   14.00    5.80
  -1  -8  -5  106.39   11.60
  -1  -8  -5   91.19    8.00
  -1  -8  -5  104.39   10.40
  -1  -8  -5  111.19    9.30
   1   8   5   96.69   10.30
   1   8   5  107.89    9.70
  -2  -8  -5   91.39   10.20
  -2  -8  -5   93.89    7.80
  -2  -8  -5   74.29    7.90
  -2  -8  -5   82.59    9.00
   2   8   5   88.69    8.40
   2   8   5   79.19    8.30
  -3  -8  -5  477.95   17.20
  -3  -8  -5  494.95   21.10
  -3  -8  -5  503.75   20.40
   3   8   5  469.35   18.50
   3   8   5  492.85   18.70
  -4  -8  -5  205.58   15.60
  -4  -8  -5  197.98   12.90
  -4  -8  -5  187.08   10.70
  -4  -8  -5  205.08    8.50
   4   8   5  193.28   11.30
   4   8   5  193.58   12.40
  -5  -8  -5  660.33   27.10
  -5  -8  -5  663.23   22.30
   5   8   5  677.13   23.10
   5   8   5  694.93   25.90
   5   8   5  704.83   24.60
  -6  -8  -5  815.22   30.90
   6   8   5  777.22   27.90
   6   8   5  805.92   26.70
   6   8   5  796.92   29.20
  -7  -8  -5    8.70    9.40
   7   8   5   26.40    7.50
   7   8   5   10.70    5.60
   7   8   5   14.70    7.40
  -8  -8  -5  126.49   14.80
   8   8   5  149.79   14.00
   8   8   5  167.28   13.00
   8   8   5  128.19   15.20
  -9  -8  -5  187.98   18.00
   9   8   5  201.28   16.80
   9   8   5  202.38   17.60
 -10  -8  -5  316.47   19.10
 -10  -8  -5  320.47   24.00
  10   8   5  322.07   21.30
  10   8   5  297.17   21.50
 -11  -8  -5   43.00   10.50
 -11  -8  -5   79.49   14.60
  11   8   5   75.29   12.90
  11   8   5   72.29   12.80
   6  -9  -5  342.17   23.10
   6  -9  -5  303.97   22.70
  -6   9   5  293.87   18.10
  -6   9   5  323.27   26.30
   5  -9  -5  225.28   17.90
   5  -9  -5  200.98   18.60
  -5   9   5  250.37   23.20
   4  -9  -5   68.19   10.40
  -4   9   5   55.49    9.00
  -4   9   5   47.80   11.60
   3  -9  -5  126.69   13.40
   3  -9  -5   82.39   11.20
  -3   9   5  117.79   12.90
  -3   9   5  107.99   10.30
   2  -9  -5  957.60   33.70
   2  -9  -5  963.00   35.80
  -2   9   5  960.40   31.40
  -2   9   5  979.00   46.90
   1  -9  -5 1190.18   42.00
   1  -9  -5 1284.37   40.00
  -1   9   5 1233.08   38.00
  -1   9   5 1271.07   40.50
   0  -9  -5   50.59    9.10
   0  -9  -5   43.50    7.70
   0  -9  -5   44.00    7.60
   0  -9  -5   43.50    6.20
   0   9   5   57.49    7.90
   0   9   5   55.29    8.50
  -1  -9  -5  308.67   16.10
  -1  -9  -5  290.77   14.20
  -1  -9  -5  282.97   12.40
  -1  -9  -5  307.47   16.70
   1   9   5  290.37   15.20
   1   9   5  291.37   14.60
  -2  -9  -5   25.40    5.40
  -2  -9  -5   24.20    8.40
  -2  -9  -5   21.30    5.60
   2   9   5   25.90    6.80
   2   9   5   38.80    6.90
  -3  -9  -5  984.30   29.30
  -3  -9  -5  985.40   29.30
  -3  -9  -5  941.21   33.50
  -3  -9  -5  964.50   33.60
   3   9   5  976.40   31.20
   3   9   5  966.40   31.40
  -4  -9  -5  156.68   10.30
  -4  -9  -5  141.19   12.20
  -4  -9  -5  145.89    8.00
  -4  -9  -5  161.98   14.70
   4   9   5  155.28   12.00
   4   9   5  135.69   10.30
  -5  -9  -5  259.27   18.00
   5   9   5  278.17   15.20
   5   9   5  285.37   13.50
   5   9   5  261.87   16.30
  -6  -9  -5   92.49   12.70
   6   9   5  111.19   12.10
   6   9   5  115.69   12.70
   6   9   5   96.39    9.80
  -7  -9  -5  413.96   23.90
   7   9   5  424.06   20.40
   7   9   5  428.16   21.50
   7   9   5  435.56   18.50
  -8  -9  -5  224.48   20.50
   8   9   5  191.48   15.70
   8   9   5  242.78   18.10
   8   9   5  202.38   14.30
  -9  -9  -5  106.39   15.40
   9   9   5  134.79   14.90
   9   9   5  132.09   13.70
 -10  -9  -5  246.88   17.20
 -10  -9  -5  281.97   23.90
  10   9   5  261.77   20.80
  10   9   5  294.67   20.60
 -11  -9  -5   25.80    8.80
 -11  -9  -5  -12.10   13.10
  11   9   5    4.50    9.90
  11   9   5    3.40    9.60
   5 -10  -5   23.80    9.10
   5 -10  -5   14.90    9.00
  -5  10   5   25.50   11.70
  -5  10   5    2.10    7.50
   4 -10  -5  296.47   20.50
   4 -10  -5  275.37   19.30
  -4  10   5  311.57   23.00
  -4  10   5  278.17   17.10
   3 -10  -5   20.50    8.30
   3 -10  -5   25.60    9.10
  -3  10   5   17.00    7.60
  -3  10   5   13.90    9.40
   2 -10  -5  390.06   19.70
   2 -10  -5  355.16   20.90
  -2  10   5  343.37   18.10
  -2  10   5  392.76   21.30
   1 -10  -5  303.17   18.30
   1 -10  -5  270.37   16.00
  -1  10   5  283.77   15.80
  -1  10   5  263.97   18.60
   0 -10  -5   21.70    6.90
   0 -10  -5   14.60    6.30
   0 -10  -5   16.70    6.90
   0  10   5    8.30    6.60
   0  10   5   14.10    6.70
  -1 -10  -5   65.59    7.90
  -1 -10  -5   77.69   10.10
  -1 -10  -5   76.49   11.10
   1  10   5   87.69    9.30
   1  10   5   65.79    8.80
  -2 -10  -5  540.55   23.10
  -2 -10  -5  493.45   23.10
  -2 -10  -5  550.34   19.90
   2  10   5  549.95   21.60
   2  10   5  527.15   21.10
  -3 -10  -5  540.85   24.00
  -3 -10  -5  543.75   19.50
  -3 -10  -5  598.74   24.60
   3  10   5  537.25   22.10
   3  10   5  539.35   21.10
  -4 -10  -5   19.80    6.80
  -4 -10  -5   17.50    4.40
  -4 -10  -5   17.20    8.70
   4  10   5   23.50    5.50
   4  10   5   28.90    7.40
  -5 -10  -5   80.29    6.60
  -5 -10  -5   85.69   12.30
   5  10   5  103.09   11.70
   5  10   5   88.29    9.10
   5  10   5  105.19   13.10
  -6 -10  -5   17.40   10.30
   6  10   5   41.60    9.50
   6  10   5   40.30    8.40
   6  10   5   32.10    6.20
  -7 -10  -5  637.84   30.20
   7  10   5  656.93   24.20
   7  10   5  665.13   28.50
   7  10   5  640.34   26.60
  -8 -10  -5  245.28   22.10
   8  10   5  262.77   18.20
   8  10   5  254.57   19.20
   8  10   5  260.87   16.10
  -9 -10  -5   57.79   14.30
   9  10   5   97.99   13.90
   9  10   5   81.19   11.90
 -10 -10  -5   26.60    7.90
 -10 -10  -5   32.90   13.20
  10  10   5   54.59   12.20
  10  10   5   56.29   11.80
   4 -11  -5  411.86   25.00
   4 -11  -5  470.05   31.30
  -4  11   5  403.06   20.80
  -4  11   5  415.26   25.60
   3 -11  -5   72.79   11.90
   3 -11  -5   47.40    9.40
  -3  11   5   70.29   10.70
  -3  11   5   66.69   11.70
   2 -11  -5  213.78   17.70
   2 -11  -5  243.08   16.60
  -2  11   5  223.48   16.00
  -2  11   5  234.38   17.40
   1 -11  -5   55.69   10.70
   1 -11  -5   41.60    8.80
  -1  11   5   61.29   10.00
   0 -11  -5  805.82   28.60
   0 -11  -5  739.53   27.80
   0 -11  -5  765.22   31.40
   0  11   5  726.33   28.50
   0  11   5  788.72   29.30
  -1 -11  -5  202.68   12.90
  -1 -11  -5  199.38   15.10
  -1 -11  -5  213.28   15.70
   1  11   5  173.88   13.20
   1  11   5  182.18   14.40
  -2 -11  -5  315.27   18.60
  -2 -11  -5  319.37   15.20
  -2 -11  -5  319.27   18.80
   2  11   5  328.97   17.80
   2  11   5  325.67   16.40
  -3 -11  -5  465.95   24.70
  -3 -11  -5  485.75   18.60
  -3 -11  -5  495.55   23.40
   3  11   5  490.35   19.80
  -4 -11  -5   20.70    9.50
  -4 -11  -5    9.20    6.40
  -4 -11  -5   13.30    4.50
   4  11   5   24.90    5.70
   4  11   5   14.50    7.00
  -5 -11  -5    5.10    9.50
  -5 -11  -5   19.80    4.30
   5  11   5    7.90    7.30
   5  11   5   19.70    5.70
   5  11   5   19.20    9.50
  -6 -11  -5  130.89   15.70
   6  11   5  150.88   16.10
   6  11   5  145.69   11.90
   6  11   5  174.08   15.10
  -7 -11  -5  613.54   30.30
   7  11   5  622.64   23.10
   7  11   5  525.05   25.50
   7  11   5  583.84   27.70
  -8 -11  -5  102.39   15.40
   8  11   5  122.89   13.30
   8  11   5  121.19   15.90
   8  11   5  105.89   12.00
  -9 -11  -5   63.19   14.30
   9  11   5   56.39   10.90
   9  11   5   69.79   12.00
 -10 -11  -5    3.80    7.00
 -10 -11  -5   -2.90   11.90
  10  11   5   -1.20    8.50
  10  11   5    2.70   10.40
   3 -12  -5   27.50    9.40
   3 -12  -5   31.50    9.20
  -3  12   5    7.40    7.50
  -3  12   5   27.00    9.00
   2 -12  -5   71.89   10.40
   2 -12  -5   61.79   11.00
  -2  12   5   67.79   11.10
  -2  12   5   45.00    9.50
   1 -12  -5   58.79    9.20
   1 -12  -5   71.89   11.60
  -1  12   5   62.79   10.10
  -1  12   5   67.09   10.60
   0 -12  -5  414.86   20.50
   0 -12  -5  418.66   23.40
   0  12   5  439.66   21.40
   0  12   5  457.55   21.40
  -1 -12  -5  137.09   18.80
  -1 -12  -5  110.69   11.40
   1  12   5  105.29   11.80
   1  12   5  118.89   12.30
  -2 -12  -5   42.80    7.50
  -2 -12  -5   54.49   10.40
  -2 -12  -5   48.40    9.40
   2  12   5   46.80    9.10
  -3 -12  -5   24.00    9.80
  -3 -12  -5   29.90    9.00
   3  12   5   26.00    6.20
   3  12   5   41.80    9.10
  -4 -12  -5  198.18   11.90
  -4 -12  -5  235.18   19.20
  -4 -12  -5  223.18   17.00
   4  12   5  223.18   16.50
   4  12   5  227.68   13.20
  -5 -12  -5  131.89    9.80
  -5 -12  -5  146.09   16.10
   5  12   5  169.18   17.70
   5  12   5  140.99   13.70
   5  12   5  168.98   11.90
  -6 -12  -5   95.09   14.40
   6  12   5   73.89    8.30
   6  12   5   83.09   15.00
   6  12   5   57.09   10.40
  -7 -12  -5  271.47   22.50
   7  12   5  222.28   14.40
   7  12   5  220.28   17.90
   7  12   5  192.48   18.30
  -8 -12  -5   16.10   12.30
   8  12   5   28.00    9.60
   8  12   5    7.00    5.90
   8  12   5    1.50    9.60
  -9 -12  -5   51.09   13.80
  -9 -12  -5   79.79    8.80
   9  12   5   97.19   13.20
   9  12   5   83.39   12.70
   1 -13  -5   75.49   12.10
   1 -13  -5   67.59   10.20
  -1  13   5   79.39   11.40
  -1  13   5   85.59   10.90
   0 -13  -5  559.94   24.40
   0 -13  -5  564.24   27.80
   0  13   5  533.35   23.80
   0  13   5  506.45   24.30
  -1 -13  -5   72.09   10.70
  -1 -13  -5   46.70   10.30
  -1 -13  -5   36.20    7.70
   1  13   5   49.10    8.20
   1  13   5   38.20    9.70
  -2 -13  -5  243.48   17.90
  -2 -13  -5  242.88   18.40
  -2 -13  -5  239.28   14.50
   2  13   5  236.28   14.70
   2  13   5  219.98   17.10
  -3 -13  -5    5.10    5.00
  -3 -13  -5    5.10    8.40
  -3 -13  -5    6.80    7.60
   3  13   5    3.00    7.90
   3  13   5    4.40    5.20
  -4 -13  -5  493.65   20.10
  -4 -13  -5  541.95   26.50
  -4 -13  -5  519.55   26.30
   4  13   5  503.45   30.50
   4  13   5  501.15   24.20
  -5 -13  -5  162.28   11.30
  -5 -13  -5  176.28   17.90
   5  13   5  194.98   19.40
   5  13   5  202.28   17.10
   5  13   5  179.78   15.00
  -6 -13  -5   -0.80    4.40
  -6 -13  -5    9.10   10.70
   6  13   5    4.70   10.30
   6  13   5    8.00    8.70
   6  13   5    8.20    8.30
   7  13   5   -2.70    7.90
   7  13   5    7.30    5.60
   7  13   5    7.70    7.90
  -2 -14  -5   82.59   11.30
  -2 -14  -5   82.89   12.10
  -2 -14  -5   79.79   10.00
   2  14   5   80.29    8.80
   2  14   5   76.09   11.60
  -3 -14  -5   25.60    9.80
  -3 -14  -5   39.00   10.70
  -3 -14  -5   32.00    6.90
   3  14   5   37.80    9.80
   3  14   5   39.50    7.20
  -4 -14  -5  311.27   16.10
  -4 -14  -5  325.77   21.50
   4  14   5  321.97   20.30
   4  14   5  339.27   16.10
   4  14   5  295.57   22.00
  -5 -14  -5   48.60   12.50
  -5 -14  -5   63.69    7.80
   5  14   5   72.19   13.00
   5  14   5   74.09    7.90
   5  10  -6   -2.30   10.50
   5  10  -6   -2.80    9.90
  -5 -10   6  -13.60    8.70
   4  10  -6    1.10   14.90
  -4 -10   6   13.90    9.50
   3  10  -6  200.88   20.30
  -3 -10   6  166.68   16.20
  -3 -10   6  202.08   17.10
   2  10  -6   46.00   14.20
  -2 -10   6   40.80    9.50
  -2 -10   6   43.60    9.70
   1  10  -6  250.57   23.60
  -1 -10   6  192.78   15.80
  -1 -10   6  225.48   17.80
   0  10  -6   73.59   15.40
   0 -10   6   80.79   11.30
   0 -10   6   55.39    9.30
  -2  10  -6   34.30   14.20
   2 -10   6   33.00    9.20
   6   9  -6    0.10   10.10
   6   9  -6    4.10    8.20
  -6  -9   6   18.00   13.00
   5   9  -6  202.38   19.70
   5   9  -6  180.88   16.40
  -5  -9   6  147.49   15.40
   4   9  -6   41.60   13.00
  -4  -9   6   40.00   10.20
   3   9  -6  978.00   39.20
  -3  -9   6  943.91   34.90
  -3  -9   6  952.80   35.00
   2   9  -6   31.60   12.60
  -2  -9   6   25.10    8.70
  -2  -9   6   29.10    9.20
   1   9  -6  114.39   15.70
  -1  -9   6   97.59   10.80
  -1  -9   6   86.29   11.20
   0   9  -6   16.20   12.40
   0  -9   6   19.00    7.50
   0  -9   6   14.40    8.00
  -1   9  -6  234.58   23.50
   1  -9   6  253.57   17.30
   1  -9   6  242.88   14.80
  -2   9  -6  104.29   16.80
   2  -9   6  124.79   12.80
  -3   9  -6   63.79   15.80
   3  -9   6   58.99   10.30
  -4   9  -6  155.98   22.30
  -4   9  -6  152.98   14.30
   4  -9   6  107.69   17.00
   7   8  -6  214.58   18.60
   7   8  -6  188.68   17.00
   6   8  -6    1.30    7.60
   6   8  -6    9.80    9.90
  -6  -8   6    6.00    9.50
   5   8  -6   28.10   10.60
   5   8  -6   20.50    9.20
  -5  -8   6   23.80   10.10
   4   8  -6  183.18   19.80
  -4  -8   6  194.48   16.90
   3   8  -6  143.19   16.20
  -3  -8   6  101.09   11.00
  -3  -8   6  113.49   12.00
   2   8  -6   67.59   12.90
  -2  -8   6   50.59    9.20
  -2  -8   6   57.19    9.50
   1   8  -6   64.09   12.90
  -1  -8   6   70.29    9.60
  -1  -8   6   67.49    9.50
   0   8  -6   11.10   11.30
   0  -8   6    8.40    6.90
   0  -8   6   11.00    7.30
  -1   8  -6  653.23   30.30
   1  -8   6  560.44   24.20
   1  -8   6  529.25   21.90
  -2   8  -6  137.99   16.90
   2  -8   6  172.08   14.70
  -3   8  -6    2.30   12.30
  -3   8  -6   18.80    7.40
   3  -8   6   19.70    8.10
  -4   8  -6    7.50    8.40
  -4   8  -6   -9.60   11.90
   4  -8   6   -3.80    6.90
  -5   8  -6  162.98   19.00
  -5   8  -6  198.38   18.50
   5  -8   6  165.58   16.00
  -6   8  -6  201.28   19.50
  -6   8  -6  142.99   18.30
   6  -8   6  153.98   16.60
   8   7  -6   64.79   11.30
   8   7  -6   78.29   11.80
  -8  -7   6   90.19   13.40
   7   7  -6    2.40    8.40
   7   7  -6   -2.00    8.20
  -7  -7   6   15.80   10.40
   6   7  -6  397.96   22.00
   6   7  -6  401.76   20.90
  -6  -7   6  382.66   22.10
   5   7  -6  141.49   15.10
   5   7  -6  160.18   16.30
  -5  -7   6  123.99   13.40
   4   7  -6  107.59   13.50
  -4  -7   6  121.99   12.40
   3   7  -6  618.54   27.50
  -3  -7   6  649.34   25.60
  -3  -7   6  619.34   24.90
   2   7  -6   53.19   11.20
  -2  -7   6   68.69    9.10
  -2  -7   6   76.79   11.50
   1   7  -6  446.36   23.60
  -1  -7   6  441.26   19.90
  -1  -7   6  449.06   19.70
   0   7  -6  302.67   21.20
   0  -7   6  285.07   16.30
   0  -7   6  292.97   15.40
  -1   7  -6  713.33   31.10
   1  -7   6  676.83   24.80
   1  -7   6  749.13   26.80
  -2   7  -6   75.49    7.90
  -2   7  -6  103.69   14.30
   2  -7   6   85.29    9.70
  -3   7  -6   92.89    9.90
  -3   7  -6  125.29   15.30
   3  -7   6   94.49   10.40
  -4   7  -6   16.60    9.50
  -4   7  -6    3.80   11.30
   4  -7   6    1.70    6.80
  -5   7  -6  384.66   25.50
  -5   7  -6  403.66   30.60
   5  -7   6  369.06   20.10
  -6   7  -6  239.98   21.80
  -6   7  -6  262.87   23.50
   6  -7   6  244.58   16.70
  -7   7  -6   13.90   12.10
  -7   7  -6    5.30   12.20
   7  -7   6   14.20    7.70
   9   6  -6    6.50    7.80
   9   6  -6    5.40    8.40
   9   6  -6   -1.60    8.10
  -9  -6   6    5.80    9.60
   8   6  -6   99.39   13.10
   8   6  -6   76.99   11.10
  -8  -6   6   75.49   12.40
   7   6  -6   39.20    9.80
   7   6  -6   33.10    9.20
  -7  -6   6   30.80   10.50
   6   6  -6  539.45   23.60
   6   6  -6  526.45   23.80
  -6  -6   6  515.15   24.80
   5   6  -6  387.76   20.80
   5   6  -6  406.46   19.80
   5   6  -6  350.16   19.70
  -5  -6   6  404.36   20.60
   4   6  -6   22.70    7.60
   4   6  -6   30.10    9.10
   4   6  -6   11.80    6.50
  -4  -6   6   22.70    8.20
   3   6  -6    7.10    5.20
   3   6  -6   14.60    8.40
  -3  -6   6    9.10    9.50
   2   6  -6  381.76   20.30
   2   6  -6  352.56   16.30
  -2  -6   6  411.86   18.40
  -2  -6   6  427.96   18.50
   1   6  -6  166.88   16.00
  -1  -6   6  162.38   12.60
  -1  -6   6  173.58   12.50
   0   6  -6    9.50    9.30
   0  -6   6    7.30    5.90
   0  -6   6    9.00    6.00
  -1   6  -6  440.56   22.80
   1  -6   6  418.76   17.80
   1  -6   6  455.65   19.30
  -2   6  -6   -0.20    5.80
   2  -6   6    3.20    5.30
   2  -6   6   12.00    6.90
  -3   6  -6  190.38   14.10
  -3   6  -6  183.88   18.00
   3  -6   6  197.38   13.30
  -4   6  -6   34.20    9.30
  -4   6  -6   28.20   10.80
   4  -6   6   30.40    7.40
  -5   6  -6  436.76   25.20
  -5   6  -6  427.96   23.30
   5  -6   6  436.56   20.20
  -6   6  -6   47.20   12.20
   6  -6   6   46.90    8.60
  -7   6  -6   67.99   13.90
   7  -6   6   32.20    8.40
  -8   6  -6   10.40   12.40
   8  -6   6   -1.90    6.50
   9   5  -6   56.29   11.50
   9   5  -6   46.50    9.70
   9   5  -6   64.19    9.90
  -9  -5   6   69.09   12.80
   8   5  -6  133.09   11.80
   8   5  -6  125.59   13.80
   8   5  -6  129.39   13.50
  -8  -5   6  119.19   13.70
   7   5  -6   61.59   11.30
   7   5  -6   64.99   10.40
   7   5  -6   54.59    9.80
  -7  -5   6   62.89   11.20
   6   5  -6  606.64   25.90
   6   5  -6  582.94   25.50
   6   5  -6  683.23   26.30
  -6  -5   6  648.04   26.70
   5   5  -6   24.20    8.10
   5   5  -6   32.40   11.00
  -5  -5   6   21.20    8.20
   4   5  -6  306.97   16.60
   4   5  -6  347.67   17.80
   4   5  -6  349.17   16.60
   3   5  -6   60.89    7.50
   3   5  -6   65.89    9.70
  -3  -5   6   68.89    8.90
   2   5  -6  973.90   32.80
   2   5  -6  917.81   30.60
  -2  -5   6  992.10   31.90
  -2  -5   6 1000.30   31.50
   1   5  -6  725.93   27.60
  -1  -5   6  758.12   25.80
  -1  -5   6  757.22   25.80
   0   5  -6  132.49   12.80
   0  -5   6  152.28   10.90
   0  -5   6  132.39   10.90
  -1   5  -6   79.69   11.00
  -1   5  -6   74.19    7.60
   1  -5   6   87.09    8.20
   1  -5   6   67.49    7.80
  -2   5  -6  556.94   19.80
  -2   5  -6  612.54   25.20
   2  -5   6  546.95   20.00
   2  -5   6  576.64   21.50
  -3   5  -6  664.13   24.10
  -3   5  -6  685.43   27.80
   3  -5   6  695.93   24.70
  -4   5  -6   14.10    8.00
   4  -5   6   10.40    6.00
  -5   5  -6  290.37   19.00
   5  -5   6  337.67   16.30
  -6   5  -6    0.90    9.80
   6  -5   6    0.00    5.80
   6  -5   6   -3.30    9.10
  -7   5  -6  114.49   15.50
   7  -5   6  106.89   14.40
   7  -5   6  140.39   13.00
  -8   5  -6    2.10   12.20
   8  -5   6   -6.80   10.00
   8  -5   6    1.90    6.60
  -9   5  -6  228.48   29.20
   9  -5   6  207.78   22.00
   9  -5   6  228.08   15.40
   9   4  -6  198.78   15.30
   9   4  -6  215.88   15.30
   9   4  -6  222.28   18.80
  -9  -4   6  226.88   18.90
  -9  -4   6  234.38   14.60
   8   4  -6  196.98   14.80
   8   4  -6  220.38   17.90
   8   4  -6  216.38   15.40
   8   4  -6  221.28   17.90
  -8  -4   6  246.38   18.40
  -8  -4   6  206.48   12.90
   7   4  -6   75.09   11.00
   7   4  -6   68.39   10.80
   7   4  -6   40.00    9.40
  -7  -4   6   58.59    6.60
  -7  -4   6   64.09   10.60
   6   4  -6  320.87   21.10
   6   4  -6  296.07   17.40
   6   4  -6  292.27   15.80
  -6  -4   6  302.07   11.80
  -6  -4   6  321.67   18.10
   5   4  -6   14.20    7.40
   5   4  -6   19.90    6.10
   5   4  -6   22.10    7.10
  -5  -4   6    9.60    5.40
   4   4  -6  248.88   14.40
   4   4  -6  309.87   16.00
   4   4  -6  279.37   15.00
  -4  -4   6  278.57   15.70
   3   4  -6    0.60    5.40
   3   4  -6    2.70    6.70
   3   4  -6    1.90    4.70
  -3  -4   6    2.90    6.10
   2   4  -6 1015.60   32.70
  -2  -4   6 1035.30   32.70
  -2  -4   6  996.10   32.00
   1   4  -6  296.57   15.30
   1   4  -6  336.97   16.90
  -1  -4   6  311.57   14.90
  -1  -4   6  331.17   14.90
   0   4  -6  152.48   13.80
   0  -4   6  140.29   10.50
   0  -4   6  158.38   11.20
  -1   4  -6   -5.90    7.00
  -1   4  -6    2.70    4.50
   1  -4   6    3.30    4.70
   1  -4   6    9.10    5.70
  -2   4  -6 1060.59   35.20
  -2   4  -6 1060.99   31.00
   2  -4   6 1017.80   31.70
   2  -4   6 1062.69   32.70
  -3   4  -6  891.91   28.50
   3  -4   6  895.41   29.10
  -4   4  -6   13.00    7.40
   4  -4   6   19.70    5.90
   4  -4   6   14.00    8.00
  -5   4  -6   11.60    8.70
   5  -4   6   23.10    5.90
  -6   4  -6  291.57   19.20
   6  -4   6  227.88   14.10
   6  -4   6  263.07   18.20
  -7   4  -6  485.85   25.80
   7  -4   6  447.86   19.90
   7  -4   6  455.45   24.10
  -8   4  -6   12.80   12.60
   8  -4   6   29.90   11.60
   8  -4   6   16.30    6.90
  -9   4  -6  111.49   16.50
   9  -4   6  130.59   12.70
   9  -4   6  151.18   13.50
   9  -4   6  117.89   15.70
   9   3  -6  307.37   17.30
   9   3  -6  330.17   22.90
   9   3  -6  355.16   17.40
   9   3  -6  337.77   22.00
  -9  -3   6  323.27   19.20
  -9  -3   6  316.17   20.60
   8   3  -6  137.59   14.80
   8   3  -6  113.69   14.00
   8   3  -6  154.38   12.20
   8   3  -6  131.99   12.20
  -8  -3   6  120.39   13.00
  -8  -3   6  139.39   13.60
   7   3  -6  113.39   14.00
   7   3  -6  121.39   12.50
   7   3  -6  135.09   12.10
   7   3  -6   90.59    9.60
  -7  -3   6  119.99   11.40
  -7  -3   6  133.29   12.60
   6   3  -6  106.89   12.60
   6   3  -6  110.59   11.20
   6   3  -6  113.29   10.70
  -6  -3   6  117.19    9.90
  -6  -3   6  126.69   13.40
   5   3  -6  329.57   16.90
   5   3  -6  343.37   17.80
   5   3  -6  341.97   15.60
  -5  -3   6  298.17   16.10
  -5  -3   6  371.76   17.80
  -5  -3   6  345.57   13.20
   4   3  -6  813.12   26.40
   4   3  -6  784.62   27.20
   4   3  -6  775.92   27.60
  -4  -3   6  779.72   22.90
  -4  -3   6  806.62   27.20
  -4  -3   6  802.52   27.80
   3   3  -6  215.18   13.60
   3   3  -6  221.88   13.20
   3   3  -6  218.58   12.20
  -3  -3   6  226.88   12.10
  -3  -3   6  226.48   13.80
   2   3  -6  919.91   28.80
   2   3  -6  892.01   28.20
  -2  -3   6  892.11   27.90
  -2  -3   6  898.11   29.20
   1   3  -6  102.79   11.20
   1   3  -6   97.79    7.60
  -1  -3   6  121.59    9.50
  -1  -3   6   99.49    8.70
   0   3  -6  400.76   17.40
   0  -3   6  399.96   16.20
   0  -3   6  388.66   12.30
   0  -3   6  395.56   15.60
  -1   3  -6   33.40    7.70
   1  -3   6   40.90    6.60
   1  -3   6   36.00    5.70
  -2   3  -6 1408.86   39.50
   2  -3   6 1402.16   40.70
  -3   3  -6  508.15   18.90
   3  -3   6  495.65   18.40
   3  -3   6  483.85   20.40
  -4   3  -6   43.60    7.80
   4  -3   6   28.40    5.50
   4  -3   6   34.50    7.80
  -5   3  -6   20.10    7.80
   5  -3   6   24.10    5.60
   5  -3   6    8.40    7.40
  -6   3  -6  750.12   28.80
   6  -3   6  672.93   38.60
   6  -3   6  755.22   25.40
  -7   3  -6  680.53   29.50
   7  -3   6  703.43   24.40
   7  -3   6  683.23   22.70
   7  -3   6  646.84   28.10
  -8   3  -6   14.00   11.40
   8  -3   6   40.10   10.50
   8  -3   6   16.00    7.40
   8  -3   6   17.60    6.40
  -9   3  -6    0.70   12.80
   9  -3   6   -2.20    6.50
   9  -3   6   -0.10    9.80
   9  -3   6    6.00    5.90
 -10   3  -6   34.00   20.00
  10  -3   6   43.80   12.40
  10  -3   6   52.29    8.20
  10  -3   6   54.09   10.60
  10   2  -6   54.59   12.60
  10   2  -6   60.09   12.60
  10   2  -6   55.39    9.30
 -10  -2   6   64.39   11.60
 -10  -2   6   55.09   11.00
   9   2  -6  394.26   19.10
   9   2  -6  427.16   23.70
   9   2  -6  424.96   18.80
   9   2  -6  392.66   24.20
  -9  -2   6  432.46   22.70
  -9  -2   6  412.36   21.80
   8   2  -6   36.40   10.10
   8   2  -6    2.90    7.70
   8   2  -6   18.20    6.80
   8   2  -6   25.10   10.50
  -8  -2   6   13.00    8.70
  -8  -2   6   24.80    8.70
   7   2  -6  154.28   11.50
   7   2  -6  150.78   14.90
   7   2  -6  178.58   16.50
   7   2  -6  172.98   12.90
  -7  -2   6  167.48   14.50
  -7  -2   6  185.38   13.90
   6   2  -6   27.10    7.40
   6   2  -6   35.90    9.50
   6   2  -6   37.80    6.70
  -6  -2   6   27.10    6.80
  -6  -2   6   33.80    8.30
   5   2  -6 1016.90   33.30
   5   2  -6  962.10   32.30
   5   2  -6  966.40   29.60
  -5  -2   6  986.80   32.20
  -5  -2   6  993.00   29.80
  -5  -2   6  838.92   34.30
   4   2  -6  771.42   26.80
   4   2  -6  745.13   24.60
   4   2  -6  782.32   27.10
  -4  -2   6  771.92   23.80
  -4  -2   6  815.42   27.00
  -4  -2   6  773.22   26.50
   3   2  -6    6.90    4.80
   3   2  -6   13.40    6.10
   3   2  -6   10.70    5.90
  -3  -2   6   12.40    6.20
  -3  -2   6    5.70    3.60
  -3  -2   6   12.20    4.60
   2   2  -6  121.19    8.70
   2   2  -6  118.69   10.00
   2   2  -6  126.09   10.10
  -2  -2   6  137.79    9.00
  -2  -2   6  118.99   10.40
  -2  -2   6  100.99    6.20
   1   2  -6  392.66   16.00
   1   2  -6  413.66   14.60
   1   2  -6  380.36   13.60
  -1  -2   6  421.66   14.50
  -1  -2   6  416.76   16.50
  -1  -2   6  418.26   12.70
   0   2  -6 2017.90   55.99
   0  -2   6 2029.00   56.39
   0  -2   6 2078.79   56.09
   0  -2   6 2030.20   53.59
  -1   2  -6   39.50   11.00
   1  -2   6   23.10    3.60
   1  -2   6   24.70    5.80
   1  -2   6   21.00    5.00
   2  -2   6  764.92   23.70
   2  -2   6  739.33   22.50
   3  -2   6    2.90    4.40
   3  -2   6    1.50    4.20
   3  -2   6    7.10    5.80
  -4   2  -6  684.53   24.20
   4  -2   6  715.53   23.00
   4  -2   6  714.63   25.50
  -5   2  -6    6.30    6.80
   5  -2   6   -3.30    6.20
   5  -2   6   -1.80    4.00
  -6   2  -6  706.43   27.30
   6  -2   6  728.13   27.50
   6  -2   6  703.63   23.60
  -7   2  -6  235.18   21.70
   7  -2   6  227.78   16.80
   7  -2   6  201.58   11.90
  -8   2  -6   30.10   11.30
   8  -2   6   31.10    6.80
   8  -2   6   44.30    6.90
   8  -2   6   21.30    9.90
  -9   2  -6   24.70   12.20
   9  -2   6   14.50    7.30
   9  -2   6   25.10    6.10
   9  -2   6   10.30   10.20
 -10   2  -6  417.06   29.40
  10  -2   6  460.15   26.00
  10  -2   6  422.66   18.30
  10  -2   6  421.66   21.00
  10   1  -6   15.90    7.50
  10   1  -6   -5.40    8.80
  10   1  -6   30.60   11.20
 -10  -1   6   22.70    9.20
 -10  -1   6   20.10   10.40
   9   1  -6   68.49    9.10
   9   1  -6   94.29   10.00
   9   1  -6   75.19   13.10
   9   1  -6   91.99   14.00
  -9  -1   6   82.99   12.30
  -9  -1   6   93.89   12.50
   8   1  -6   82.49   12.80
   8   1  -6   79.39   11.80
   8   1  -6   75.09    8.50
   8   1  -6   76.49    9.70
  -8  -1   6   81.39   10.90
  -8  -1   6   68.19   12.10
   7   1  -6  234.48   14.20
   7   1  -6  268.57   19.00
   7   1  -6  270.47   21.80
   7   1  -6  220.18   12.70
  -7  -1   6  230.68   16.20
   6   1  -6    1.60    6.20
   6   1  -6   14.70    8.30
  -6  -1   6    6.20    7.00
  -6  -1   6   -1.60    6.60
   5   1  -6 1282.27   41.00
   5   1  -6 1287.77   40.70
  -5  -1   6 1273.77   38.70
  -5  -1   6 1300.97   39.70
   4   1  -6  907.71   29.50
   4   1  -6  791.32   30.00
  -4  -1   6  852.31   28.60
  -4  -1   6  901.51   29.00
  -4  -1   6  899.01   27.60
   3   1  -6  125.99   11.00
   3   1  -6  107.59    9.60
  -3  -1   6  107.09    8.40
  -3  -1   6  101.19   10.60
   2   1  -6   -1.60    5.10
   2   1  -6   -1.30    4.00
  -2  -1   6   -0.20    3.40
  -2  -1   6    6.30    5.40
  -2  -1   6    4.60    3.90
   1   1  -6 2469.75   68.49
  -1  -1   6 2557.14   66.89
  -1  -1   6 2606.74   67.79
  -1  -1   6 2545.55   69.19
   0   1  -6 2325.27   62.59
   0  -1   6 2367.86   63.29
   0  -1   6 2337.97   63.89
   0  -1   6 2388.56   61.59
   0  -1   6 2322.37   61.69
   1  -1   6    0.50    3.70
   1  -1   6   -2.00    3.70
   1  -1   6    3.60    2.80
   2  -1   6   28.20    4.50
   2  -1   6   26.20    4.00
   2  -1   6   21.70    5.20
   2  -1   6   29.00    5.10
   3  -1   6  948.21   28.90
   3  -1   6  987.80   30.50
   3  -1   6  976.10   30.10
   3  -1   6  996.10   28.80
   4  -1   6 2169.08   59.19
   4  -1   6 2218.98   61.29
  -5   1  -6  200.98   13.50
   5  -1   6  192.98   13.30
   5  -1   6  187.08   10.00
  -6   1  -6  138.29   13.50
   6  -1   6  134.29    8.90
   6  -1   6  152.88   13.00
  -7   1  -6    2.00    8.00
   7  -1   6    1.60    7.20
   7  -1   6    1.80    4.70
   7  -1   6    3.70    4.20
  -8   1  -6  514.75   25.50
   8  -1   6  497.55   18.50
   8  -1   6  513.05   23.80
   8  -1   6  524.15   20.20
  -9   1  -6   89.89   14.30
   9  -1   6   63.59   11.50
   9  -1   6  103.59   12.50
   9  -1   6   55.19    7.00
 -10   1  -6   52.59   14.30
  10  -1   6   45.20    6.80
  10  -1   6   59.89    9.80
  10  -1   6   33.50   11.00
 -11   1  -6   47.90   15.00
  11  -1   6   68.79   11.00
  11  -1   6   67.79   13.50
  11  -1   6   65.19    8.10
  10   0  -6   34.60    8.00
  10   0  -6   45.80   11.80
  10   0  -6   39.00   11.60
 -10   0   6   43.70    9.40
 -10   0   6   24.50   11.20
   9   0  -6   27.20   10.70
   9   0  -6   22.70   10.90
   9   0  -6    9.90    6.60
  -9   0   6   24.00   10.90
  -9   0   6   12.40    8.60
   8   0  -6  370.46   22.30
   8   0  -6  367.66   17.20
   8   0  -6  350.26   16.60
   8   0  -6  369.46   22.30
  -8   0   6  393.56   23.10
  -8   0   6  346.87   19.40
   7   0  -6  525.75   20.20
   7   0  -6  543.35   25.10
   7   0  -6  528.15   25.30
  -7   0   6  527.65   24.40
  -7   0   6  524.25   22.40
   6   0  -6   95.69   11.80
   6   0  -6   93.59    9.20
   6   0  -6   97.89   12.20
  -6   0   6   88.39   10.20
  -6   0   6   94.39   10.20
   5   0  -6  418.76   20.20
   5   0  -6  421.36   19.70
   5   0  -6  417.56   16.40
  -5   0   6  416.76   18.70
  -5   0   6  465.45   18.70
   4   0  -6  224.88   13.80
   4   0  -6  258.17   15.70
  -4   0   6  250.47   13.90
  -4   0   6  257.87   13.70
  -4   0   6  215.58   12.80
   3   0  -6  637.74   23.00
   3   0  -6  636.44   22.70
  -3   0   6  653.53   22.30
  -3   0   6  626.24   22.40
   2   0  -6    9.20    4.90
   2   0  -6   11.10    5.30
  -2   0   6   19.90    4.10
  -2   0   6   13.50    5.70
  -2   0   6    9.90    4.10
   1   0  -6 1587.04   45.60
   1   0  -6 1698.83   45.40
  -1   0   6 1651.93   45.00
  -1   0   6 1624.34   46.10
  -1   0   6 1615.74   44.60
   0   0  -6 1124.89   30.40
   0   0   6 1077.29   30.10
   0   0   6 1066.19   32.20
   0   0   6 1085.89   30.60
   1   0   6  281.17   12.60
   1   0   6  279.27   10.60
   2   0   6  112.49    7.10
   2   0   6   98.79    7.90
   2   0   6  113.39    7.10
   2   0   6  113.79    7.70
   3   0   6 1703.43   45.20
   3   0   6 1663.13   46.20
   3   0   6 1623.54   46.00
   4   0   6 2144.29   59.39
   4   0   6 2227.58   59.99
   4   0   6 2145.29   57.89
  -5   0  -6  104.79    9.10
   5   0   6  104.89    7.50
   5   0   6  121.99   11.00
  -6   0  -6   43.10    7.90
   6   0   6   33.80    7.40
  -7   0  -6  301.17   18.00
   7   0   6  323.87   12.70
   7   0   6  342.07   14.70
   7   0   6  330.17   17.70
  -8   0  -6  943.01   35.00
   8   0   6  973.10   34.50
   8   0   6  991.40   31.40
   8   0   6  957.70   28.80
  -9   0  -6  155.58   14.90
   9   0   6  146.49   13.20
   9   0   6  148.39    9.50
   9   0   6  154.18   16.10
 -10   0  -6   64.89   13.70
  10   0   6   59.49    6.40
  10   0   6   82.59   12.90
  10   0   6   74.69   10.60
 -11   0  -6    5.90   12.30
  11   0   6    0.90    9.90
  11   0   6    3.10    4.60
  11   0   6    7.10    8.40
  10  -1  -6   63.89    9.00
  10  -1  -6   41.30   12.20
  10  -1  -6   78.59   13.30
   9  -1  -6   -1.40   11.30
   9  -1  -6   -7.60    9.10
  -9   1   6   -2.00   11.00
  -9   1   6   -2.30    7.30
   8  -1  -6  512.05   19.90
   8  -1  -6  503.25   26.20
   8  -1  -6  521.55   26.00
  -8   1   6  449.36   22.00
  -8   1   6  522.55   27.70
   7  -1  -6  421.36   17.70
   7  -1  -6  406.26   22.40
   7  -1  -6  423.36   22.80
  -7   1   6  445.36   19.80
   6  -1  -6  169.78   14.60
   6  -1  -6  164.38   11.70
   6  -1  -6  168.98   16.60
  -6   1   6  174.58   15.60
  -6   1   6  169.78   13.20
   5  -1  -6   98.79    8.30
   5  -1  -6   78.29   10.40
   5  -1  -6   90.49   10.30
  -5   1   6  102.79    9.50
  -5   1   6   84.89    9.70
   4  -1  -6  486.85   20.40
   4  -1  -6  475.85   20.90
   4  -1  -6  472.95   16.90
  -4   1   6  466.25   19.80
  -4   1   6  443.16   18.70
  -4   1   6  471.25   19.00
   3  -1  -6 2890.91   76.89
   3  -1  -6 2567.94   79.39
  -3   1   6 2952.60   76.29
  -3   1   6 2890.71   76.19
  -3   1   6 2706.43   76.49
   2  -1  -6  631.54   21.60
   2  -1  -6  626.74   21.90
  -2   1   6  634.04   21.00
  -2   1   6  607.64   21.30
   1  -1  -6  458.15   15.90
   1  -1  -6  427.36   16.20
  -1   1   6  427.26   15.70
  -1   1   6  431.86   15.30
  -1   1   6  451.95   15.60
   0  -1  -6   21.90    4.10
   0  -1  -6   27.30    5.00
   0   1   6   24.10    3.60
   0   1   6   23.30    4.00
  -1  -1  -6 1733.63   46.00
  -1  -1  -6 1774.22   47.10
   1   1   6 1774.62   47.30
   1   1   6 1688.43   45.70
   1   1   6 1703.13   48.00
   2   1   6  411.76   15.10
   2   1   6  422.76   13.70
   2   1   6  423.96   14.40
   3   1   6 1144.09   34.70
   3   1   6 1232.78   34.30
   3   1   6 1213.78   33.20
   3   1   6 1252.87   36.50
  -4  -1  -6  994.80   29.40
   4   1   6  927.01   28.90
   4   1   6  954.40   27.00
   4   1   6  977.00   29.30
   5   1   6  242.58   12.60
   5   1   6  255.67    9.90
   5   1   6  294.57   13.80
  -6  -1  -6  273.57   14.10
   6   1   6  294.47   11.90
   6   1   6  306.17   11.00
   6   1   6  304.37   15.40
   6   1   6  297.27   12.40
  -7  -1  -6  385.56   17.10
  -7  -1  -6  427.46   19.70
   7   1   6  428.36   14.10
   7   1   6  441.36   16.60
   7   1   6  416.56   19.10
  -8  -1  -6  694.23   33.40
   8   1   6  670.03   20.50
   8   1   6  644.04   28.20
  -9  -1  -6    6.60    8.80
   9   1   6    3.60    6.80
   9   1   6    2.60    7.80
 -10  -1  -6   83.89   13.20
  10   1   6   72.29   12.00
  10   1   6   53.19    9.90
 -11  -1  -6   18.50   13.00
  11   1   6   42.90   10.30
  11   1   6   25.60   10.90
   9  -2  -6    4.90   10.10
   9  -2  -6   -6.90    9.20
  -9   2   6    5.40   11.40
   8  -2  -6  558.64   27.20
   8  -2  -6  546.85   28.10
  -8   2   6  508.65   28.30
   7  -2  -6   57.39   11.30
   7  -2  -6   76.79   12.00
   7  -2  -6   54.79    7.70
  -7   2   6   74.99   12.30
  -7   2   6   58.39    8.70
   6  -2  -6   65.79   10.60
   6  -2  -6   55.79    7.70
   6  -2  -6   71.19   11.80
  -6   2   6   51.39   10.30
  -6   2   6   57.39    8.30
   5  -2  -6   12.00    7.20
   5  -2  -6   17.60    6.10
   5  -2  -6   14.80    8.60
  -5   2   6   14.40    6.50
  -5   2   6    7.60    7.60
   4  -2  -6 1674.53   46.70
   4  -2  -6 1681.53   51.19
   4  -2  -6 1740.13   50.69
  -4   2   6 1708.83   48.70
  -4   2   6 1674.43   50.19
   3  -2  -6 1466.45   43.80
   3  -2  -6 1465.95   40.10
   3  -2  -6 1523.95   44.20
  -3   2   6 1522.55   42.20
  -3   2   6 1480.15   43.10
  -3   2   6 1255.57   44.50
   2  -2  -6   67.79    5.80
   2  -2  -6   82.69    9.10
   2  -2  -6   70.69    8.30
  -2   2   6   80.69    7.60
  -2   2   6   77.69    7.70
  -2   2   6   76.69    7.40
   1  -2  -6    6.50    4.20
   1  -2  -6   13.50    5.60
  -1   2   6   15.70    4.90
  -1   2   6    9.00    4.70
  -1   2   6   18.50    6.10
   0  -2  -6  744.83   23.10
   0  -2  -6  740.43   22.70
   0   2   6  729.13   22.90
  -1  -2  -6 4088.69  104.49
   1   2   6 3992.40  105.49
   1   2   6 4043.70  105.19
   1   2   6 3956.00  104.09
  -2  -2  -6  593.74   18.20
  -2  -2  -6  600.84   17.40
   2   2   6  592.14   19.60
   2   2   6  598.64   19.10
   2   2   6  595.04   17.60
  -3  -2  -6  574.04   17.20
   3   2   6  564.24   17.90
   3   2   6  583.34   16.80
   3   2   6  569.44   18.80
  -4  -2  -6    5.30    2.30
  -4  -2  -6    2.90    4.90
   4   2   6    3.80    3.40
   4   2   6    2.30    4.30
   4   2   6    5.10    2.80
   4   2   6   10.80    3.20
  -5  -2  -6 1468.45   42.70
   5   2   6 1488.75   40.40
   5   2   6 1426.16   42.60
   5   2   6 1488.45   40.50
   5   2   6 1514.05   42.70
  -6  -2  -6  415.86   17.70
   6   2   6  428.56   16.00
   6   2   6  406.46   17.30
   6   2   6  433.56   18.00
   6   2   6  429.56   15.50
  -7  -2  -6  145.29   13.10
   7   2   6  162.38   10.30
   7   2   6  155.88   10.80
   7   2   6  146.89   12.60
  -8  -2  -6  214.28   15.80
  -8  -2  -6  238.48   16.70
   8   2   6  222.48   13.60
   8   2   6  244.88   12.90
   8   2   6  264.87   16.20
  -9  -2  -6   21.70    8.40
  -9  -2  -6   21.00    8.90
   9   2   6   16.60    8.30
   9   2   6   13.10    7.40
 -10  -2  -6  183.18   19.00
  10   2   6  199.48   16.50
  10   2   6  168.38   16.70
 -11  -2  -6   29.50   12.70
  11   2   6   27.30    9.90
  11   2   6   53.59   11.70
 -12  -2  -6  254.07   24.80
  12   2   6  270.57   21.70
  12   2   6  242.78   19.30
   9  -3  -6   -4.70    9.50
   9  -3  -6   -2.30    9.00
  -9   3   6    7.50   11.90
   8  -3  -6  173.98   18.50
   8  -3  -6  155.08   18.60
  -8   3   6  179.28   18.00
   7  -3  -6    4.60    9.20
   7  -3  -6   -1.30    9.00
  -7   3   6   -9.50    9.70
   6  -3  -6  949.31   35.70
   6  -3  -6  883.31   28.00
   6  -3  -6  951.50   34.10
  -6   3   6  896.61   29.60
  -6   3   6  812.42   40.80
   5  -3  -6   30.20    8.60
   5  -3  -6   27.90    6.30
   5  -3  -6   31.90    8.90
  -5   3   6   44.00    7.30
  -5   3   6   28.70    8.90
   4  -3  -6 2433.16   69.49
   4  -3  -6 2377.46   63.99
   4  -3  -6 2369.56   68.09
  -4   3   6 2404.86   65.59
  -4   3   6 2306.67   67.69
   3  -3  -6  627.44   23.70
   3  -3  -6  600.54   19.60
   3  -3  -6  621.64   23.80
  -3   3   6  580.84   21.90
  -3   3   6  594.84   20.90
  -3   3   6  606.94   23.10
   2  -3  -6  204.78   10.00
   2  -3  -6  221.38   12.90
   2  -3  -6  218.38   13.30
  -2   3   6  211.18   12.90
  -2   3   6  209.18   11.30
  -2   3   6  201.98   11.20
   1  -3  -6  605.74   21.10
   1  -3  -6  571.94   18.70
   1  -3  -6  594.94   20.60
  -1   3   6  586.74   20.20
  -1   3   6  578.04   19.60
  -1   3   6  558.14   19.80
   0  -3  -6  748.13   24.10
   0  -3  -6  754.92   24.20
   0   3   6  767.42   23.60
   0   3   6  777.52   25.10
  -1  -3  -6 2647.54   69.49
  -1  -3  -6 2684.83   70.19
   1   3   6 2647.44   71.89
   1   3   6 2489.85   72.09
  -2  -3  -6  158.08    8.60
  -2  -3  -6  142.59    7.30
   2   3   6  160.88    7.80
  -3  -3  -6  264.27    8.90
  -3  -3  -6  276.97   10.00
  -3  -3  -6  261.87   10.00
  -3  -3  -6  261.37   12.60
   3   3   6  267.87   10.30
   3   3   6  262.17   11.50
   3   3   6  261.07   10.20
  -4  -3  -6  290.67   13.70
   4   3   6  304.07   11.30
   4   3   6  317.87   11.50
   4   3   6  300.77   13.00
   4   3   6  309.67   12.40
  -5  -3  -6 3296.27   88.59
   5   3   6 3321.67   86.79
   5   3   6 3348.36   86.69
   5   3   6 3348.86   87.89
   5   3   6 3125.69   87.89
  -6  -3  -6  918.51   30.40
   6   3   6  922.81   29.90
   6   3   6  950.00   28.30
   6   3   6  887.81   29.60
   6   3   6  945.71   28.40
  -7  -3  -6  130.49   13.40
   7   3   6  138.59   11.00
   7   3   6  134.09   11.30
   7   3   6  147.19   12.00
   7   3   6  143.29   10.20
  -8  -3  -6   20.20    8.50
  -8  -3  -6   20.40    7.60
   8   3   6   23.50    5.70
   8   3   6    9.60    7.20
   8   3   6   14.40    6.60
  -9  -3  -6  597.24   24.90
  -9  -3  -6  579.34   25.60
   9   3   6  553.24   22.10
   9   3   6  549.45   24.90
   9   3   6  606.34   23.90
 -10  -3  -6   87.89   12.50
 -10  -3  -6   69.59   11.10
  10   3   6   82.89   12.00
  10   3   6   92.39   10.00
  10   3   6   96.89   11.30
 -11  -3  -6  100.59   14.90
  11   3   6  150.18   17.00
  11   3   6  131.39   14.40
 -12  -3  -6   97.29   15.70
  12   3   6   89.69   14.00
  12   3   6  100.49   14.00
   9  -4  -6    3.20   11.90
   9  -4  -6    6.60   10.30
  -9   4   6    8.60   17.20
   8  -4  -6   52.09   12.10
   8  -4  -6   65.19   12.90
  -8   4   6   50.59   14.10
   7  -4  -6  316.07   21.60
   7  -4  -6  333.07   22.80
  -7   4   6  304.67   23.40
   6  -4  -6 1033.50   36.90
   6  -4  -6  975.90   30.30
   6  -4  -6 1000.20   38.40
  -6   4   6 1045.70   38.30
   5  -4  -6   24.10    6.10
   5  -4  -6   25.00    8.70
   5  -4  -6    7.20    7.70
  -5   4   6   38.20    9.70
   4  -4  -6    5.80    6.90
   4  -4  -6    4.00    7.80
   4  -4  -6   -4.30    5.00
  -4   4   6   -2.30    4.80
  -4   4   6    4.30    7.80
   3  -4  -6  186.78   13.90
   3  -4  -6  173.98   14.80
   3  -4  -6  157.88   10.10
  -3   4   6  177.88   11.00
  -3   4   6  162.38   14.10
   2  -4  -6 1938.61   56.09
   2  -4  -6 1990.40   56.79
   2  -4  -6 1962.50   52.59
  -2   4   6 1963.40   55.79
  -2   4   6 1995.70   54.09
  -2   4   6 1852.51   55.59
   1  -4  -6  424.76   17.30
   1  -4  -6  407.96   17.20
   1  -4  -6  389.56   14.00
  -1   4   6  402.36   15.60
  -1   4   6  394.96   16.10
  -1   4   6  425.96   17.00
   0  -4  -6  975.60   28.40
   0  -4  -6 1041.30   31.40
   0   4   6  984.90   30.00
   0   4   6 1017.30   30.90
   0   4   6 1010.60   30.60
  -1  -4  -6  588.14   19.50
  -1  -4  -6  607.54   20.20
  -1  -4  -6  583.54   17.10
   1   4   6  589.54   20.10
  -2  -4  -6  138.09    8.50
  -2  -4  -6  139.49   10.00
  -2  -4  -6  144.59    8.10
   2   4   6  149.39    9.10
   2   4   6  138.49    8.10
  -3  -4  -6  645.14   20.30
  -3  -4  -6  631.64   21.80
   3   4   6  625.84   21.10
   3   4   6  658.23   19.60
   3   4   6  632.74   22.90
  -4  -4  -6  479.25   18.90
   4   4   6  465.55   16.40
   4   4   6  491.85   17.40
   4   4   6  476.85   16.50
   4   4   6  471.45   16.50
  -5  -4  -6 2086.29   58.19
   5   4   6 2002.60   55.99
   5   4   6 2076.89   56.19
   5   4   6 1997.70   56.89
   5   4   6 2051.29   56.59
  -6  -4  -6  185.08   14.00
   6   4   6  157.38   11.30
   6   4   6  162.98   10.90
   6   4   6  147.59   10.00
   6   4   6  141.39   10.80
  -7  -4  -6  374.66   18.90
   7   4   6  340.77   16.30
   7   4   6  332.77   15.90
   7   4   6  370.76   17.00
   7   4   6  361.46   15.60
  -8  -4  -6   34.00    9.10
   8   4   6   37.00    7.40
   8   4   6   23.60    5.90
   8   4   6   29.40    7.90
  -9  -4  -6  692.43   28.50
  -9  -4  -6  701.63   27.90
   9   4   6  733.83   28.30
   9   4   6  654.93   25.20
   9   4   6  717.93   27.50
 -10  -4  -6  313.87   21.40
 -10  -4  -6  315.07   20.90
  10   4   6  290.27   16.60
  10   4   6  326.27   19.70
  10   4   6  351.06   20.90
 -11  -4  -6    5.60    9.30
 -11  -4  -6   12.60   10.80
  11   4   6   -2.90    8.60
  11   4   6    9.40    9.30
 -12  -4  -6   35.30    9.70
  12   4   6   46.10   12.60
  12   4   6   36.10   11.40
   8  -5  -6   29.40   10.70
   8  -5  -6   51.29   12.50
  -8   5   6   46.60   13.90
   7  -5  -6  362.86   24.30
   7  -5  -6  417.36   23.80
  -7   5   6  405.46   25.80
   6  -5  -6  762.52   32.80
   6  -5  -6  763.62   31.40
  -6   5   6  787.92   33.30
   5  -5  -6   25.00    5.50
   5  -5  -6   34.00    9.30
   5  -5  -6   33.30    9.10
  -5   5   6   31.80   10.30
   4  -5  -6  621.74   27.30
   4  -5  -6  676.23   21.70
   4  -5  -6  701.73   26.70
  -4   5   6  664.93   27.10
   3  -5  -6  817.22   29.60
   3  -5  -6  761.22   28.60
   3  -5  -6  784.62   24.50
  -3   5   6  786.12   25.20
  -3   5   6  832.72   29.30
   2  -5  -6 5687.63  148.09
   2  -5  -6 5642.94  149.49
   2  -5  -6 5533.55  144.49
  -2   5   6 5529.75  148.09
   1  -5  -6  459.25   19.30
   1  -5  -6  450.75   18.90
   1  -5  -6  465.05   15.70
  -1   5   6  458.25   18.70
  -1   5   6  430.66   17.70
   0  -5  -6  325.17   14.50
   0  -5  -6  347.27   15.30
   0  -5  -6  338.37   12.50
   0   5   6  346.97   15.40
   0   5   6  324.07   14.20
  -1  -5  -6    6.80    4.40
  -1  -5  -6    6.50    5.40
  -1  -5  -6    8.50    5.10
  -1  -5  -6    5.70    4.00
   1   5   6   11.90    4.40
   1   5   6    9.90    4.30
  -2  -5  -6 1601.74   45.70
  -2  -5  -6 1582.24   43.50
  -2  -5  -6 1576.84   42.30
  -2  -5  -6 1571.74   45.40
   2   5   6 1593.74   45.30
  -3  -5  -6  920.01   28.60
  -3  -5  -6  854.91   24.70
  -3  -5  -6  888.81   27.30
   3   5   6  904.71   27.50
   3   5   6  914.71   25.80
   3   5   6  801.32   23.90
   3   5   6  836.42   28.70
  -4  -5  -6  139.19    8.90
  -4  -5  -6  145.79   11.80
   4   5   6  142.29    9.10
   4   5   6  139.19    9.40
   4   5   6  157.18    9.30
  -5  -5  -6  771.72   26.90
   5   5   6  792.62   24.70
   5   5   6  754.32   24.60
   5   5   6  765.42   24.50
   5   5   6  655.53   24.30
  -6  -5  -6  187.88   15.30
   6   5   6  199.98   12.20
   6   5   6  199.08   12.10
   6   5   6  178.18   12.20
   6   5   6  195.38   11.40
  -7  -5  -6  747.93   28.30
  -7  -5  -6  735.43   22.60
   7   5   6  721.73   25.80
   7   5   6  718.03   30.50
   7   5   6  725.13   25.80
   7   5   6  740.73   26.30
  -8  -5  -6    5.80    5.50
  -8  -5  -6    5.00    8.50
   8   5   6   -0.90    7.10
   8   5   6   10.30    6.70
   8   5   6    6.60    6.20
   8   5   6   10.30    6.80
  -9  -5  -6  433.46   23.30
  -9  -5  -6  406.06   20.60
   9   5   6  362.86   20.60
   9   5   6  414.66   21.00
   9   5   6  433.16   21.00
 -10  -5  -6   51.59   10.40
 -10  -5  -6   68.69   12.50
  10   5   6   46.90   10.60
  10   5   6   70.19   11.70
 -11  -5  -6  102.19   13.40
 -11  -5  -6  114.29   14.60
  11   5   6   98.39   13.20
  11   5   6   79.49   12.90
 -12  -5  -6   29.20   10.30
 -12  -5  -6   29.90   15.00
  12   5   6   61.89   14.60
  12   5   6   51.49   12.40
   8  -6  -6   31.10   14.30
   8  -6  -6   29.10   11.70
  -8   6   6   55.19   14.70
   7  -6  -6  150.28   15.90
   7  -6  -6  115.99   15.10
  -7   6   6  178.98   18.30
   6  -6  -6  250.97   19.70
   6  -6  -6  246.98   20.10
  -6   6   6  276.97   23.40
   5  -6  -6  171.58   16.10
   5  -6  -6  147.89   16.00
  -5   6   6  152.38   14.70
   4  -6  -6  183.38   15.50
   4  -6  -6  164.78   10.20
   3  -6  -6  393.46   19.30
   3  -6  -6  375.46   14.60
  -3   6   6  364.56   19.70
   2  -6  -6  394.46   14.50
   2  -6  -6  403.66   19.30
   2  -6  -6  385.36   18.80
   2  -6  -6  376.06   15.80
  -2   6   6  385.46   18.80
   1  -6  -6   -2.10    5.10
   1  -6  -6    9.60    4.70
   1  -6  -6   -0.30    5.60
   1  -6  -6   10.10    6.60
  -1   6   6    4.30    6.10
   0  -6  -6  552.84   20.60
   0  -6  -6  570.14   21.70
   0  -6  -6  541.45   19.80
   0  -6  -6  527.45   17.60
   0   6   6  525.05   20.30
   0   6   6  549.45   21.00
  -1  -6  -6  205.28   11.60
  -1  -6  -6  190.98   11.90
  -1  -6  -6  184.78   11.40
  -1  -6  -6  194.68    9.10
   1   6   6  191.48   11.90
   1   6   6  195.18   12.40
  -2  -6  -6 2651.43   69.49
  -2  -6  -6 2686.83   70.49
  -2  -6  -6 2575.24   72.49
  -2  -6  -6 2688.63   73.49
   2   6   6 2623.54   72.39
   2   6   6 2591.44   72.59
   2   6   6 2680.63   69.99
  -3  -6  -6  977.80   27.60
  -3  -6  -6  966.80   27.70
  -3  -6  -6  973.00   31.50
  -3  -6  -6  994.50   30.90
   3   6   6  981.10   28.80
   3   6   6  962.10   30.30
   3   6   6  959.50   30.40
  -4  -6  -6   89.49    8.50
  -4  -6  -6   94.69    7.30
  -4  -6  -6  100.69   10.20
   4   6   6   82.69    8.40
   4   6   6   81.19    8.80
   4   6   6   97.39    8.40
  -5  -6  -6   30.20    8.30
  -5  -6  -6   33.20    5.60
   5   6   6   40.10    7.00
   5   6   6   27.10    5.80
   5   6   6   30.40    5.60
  -6  -6  -6  734.13   27.70
  -6  -6  -6  715.53   22.20
   6   6   6  710.63   24.70
   6   6   6  683.63   25.00
   6   6   6  736.03   25.10
  -7  -6  -6 1029.10   36.50
  -7  -6  -6 1038.60   31.00
   7   6   6 1072.59   34.00
   7   6   6 1047.20   34.20
   7   6   6 1044.00   34.40
  -8  -6  -6    6.60    9.20
   8   6   6    2.70    6.40
   8   6   6    2.00    5.70
   8   6   6   20.30   12.00
  -9  -6  -6  840.82   33.30
   9   6   6  891.81   31.50
   9   6   6  685.73   31.00
   9   6   6  829.22   31.20
 -10  -6  -6   12.30   11.30
 -10  -6  -6    6.20    8.10
  10   6   6   23.60    9.10
  10   6   6    6.50    8.70
 -11  -6  -6  250.27   20.60
 -11  -6  -6  242.58   20.80
  11   6   6  282.07   20.40
  11   6   6  290.27   21.00
 -12  -6  -6  -12.00    9.70
 -12  -6  -6   -2.10   10.10
  12   6   6   -7.50    9.70
  12   6   6    4.20    9.40
   7  -7  -6  127.59   14.60
   7  -7  -6  130.19   15.50
  -7   7   6  103.09   15.60
   6  -7  -6    3.90    8.60
  -6   7   6   12.50   11.50
   5  -7  -6  861.71   35.50
   5  -7  -6  883.21   34.20
  -5   7   6  885.21   35.80
   4  -7  -6  321.17   20.00
   4  -7  -6  335.77   19.20
  -4   7   6  313.67   20.40
   3  -7  -6  274.17   17.20
   3  -7  -6  281.97   12.20
   3  -7  -6  283.77   17.60
  -3   7   6  226.18   17.60
   2  -7  -6 1055.29   31.10
   2  -7  -6 1045.40   32.20
   2  -7  -6 1069.19   35.30
  -2   7   6 1059.69   35.80
   1  -7  -6  757.02   23.20
   1  -7  -6  735.93   24.70
   1  -7  -6  749.03   27.80
   1  -7  -6  735.23   26.30
  -1   7   6  705.33   26.70
   0  -7  -6 1683.53   50.19
   0  -7  -6 1634.84   47.70
   0  -7  -6 1637.64   45.30
   0  -7  -6 1593.64   47.30
   0   7   6 1656.03   48.80
  -1  -7  -6  331.27   13.40
  -1  -7  -6  345.77   16.20
  -1  -7  -6  331.57   16.30
  -1  -7  -6  359.26   15.20
   1   7   6  314.17   15.40
   1   7   6  339.27   15.90
   1   7   6  334.27   13.20
  -2  -7  -6 1845.52   53.89
  -2  -7  -6 1835.52   52.19
  -2  -7  -6 1859.21   53.29
  -2  -7  -6 1818.72   49.80
   2   7   6 1714.93   52.89
   2   7   6 1946.71   51.79
   2   7   6 1830.82   52.89
  -3  -7  -6  125.59    8.90
  -3  -7  -6  132.79   10.40
  -3  -7  -6  133.09   13.00
  -3  -7  -6  126.09    7.80
   3   7   6  113.29   11.10
   3   7   6  130.99   10.40
   3   7   6  126.39    9.20
  -4  -7  -6  251.47   11.70
  -4  -7  -6  259.47   16.40
  -4  -7  -6  247.78   13.40
   4   7   6  277.27   12.90
   4   7   6  236.88   13.00
   4   7   6  265.07   13.20
  -5  -7  -6   13.10    5.30
  -5  -7  -6   21.40    8.40
   5   7   6   23.00    5.30
   5   7   6   25.00    5.80
   5   7   6    9.50    5.30
   5   7   6   25.80    6.40
  -6  -7  -6 1123.79   38.00
  -6  -7  -6 1138.59   32.60
   6   7   6 1110.39   35.00
   6   7   6 1096.19   36.00
   6   7   6 1139.09   34.90
   6   7   6 1045.00   35.20
  -7  -7  -6  850.11   32.30
  -7  -7  -6  840.82   26.40
   7   7   6  801.22   28.90
   7   7   6  823.32   29.10
   7   7   6  813.92   29.90
   7   7   6  854.41   28.70
  -8  -7  -6   97.39   13.10
   8   7   6  109.59   11.00
   8   7   6  128.59   12.80
   8   7   6   95.89   10.00
  -9  -7  -6   28.30   11.70
   9   7   6   30.10    8.70
   9   7   6   46.60    9.80
 -10  -7  -6   58.29   13.50
 -10  -7  -6   64.89   10.50
  10   7   6   94.39   12.20
  10   7   6   82.39   12.30
 -11  -7  -6   80.19   14.40
 -11  -7  -6   99.79   12.90
  11   7   6  106.69   14.60
  11   7   6  112.29   13.90
 -12  -7  -6    5.00   11.00
 -12  -7  -6   11.40   10.00
  12   7   6    7.30    9.80
  12   7   6    5.00    9.40
   7  -8  -6   94.59   14.10
   7  -8  -6   76.49   13.10
  -7   8   6   83.19   14.70
   6  -8  -6   69.19   12.00
   6  -8  -6   74.09   12.50
  -6   8   6   77.39   14.40
   5  -8  -6  603.44   31.50
   5  -8  -6  598.74   28.10
  -5   8   6  666.53   31.40
   4  -8  -6  508.95   25.60
   4  -8  -6  505.05   24.20
  -4   8   6  529.95   26.90
   3  -8  -6   68.79    9.90
   3  -8  -6   61.89   10.40
  -3   8   6   62.39   10.70
   2  -8  -6   12.60    5.20
   2  -8  -6   10.60    6.30
   2  -8  -6   19.80    7.10
  -2   8   6   10.50    7.50
   1  -8  -6  771.82   27.50
   1  -8  -6  738.63   25.70
   1  -8  -6  767.12   29.50
   1  -8  -6  750.22   23.90
  -1   8   6  802.42   28.30
   0  -8  -6  394.46   17.70
   0  -8  -6  418.06   17.90
   0  -8  -6  407.56   15.50
   0  -8  -6  424.86   19.70
   0   8   6  413.36   15.60
   0   8   6  429.76   19.20
  -1  -8  -6  300.97   15.70
  -1  -8  -6  295.27   12.60
  -1  -8  -6  283.57   14.00
  -1  -8  -6  290.27   15.60
   1   8   6  304.37   15.40
   1   8   6  275.17   12.80
  -2  -8  -6  872.21   26.80
  -2  -8  -6  901.41   31.00
  -2  -8  -6  875.71   30.20
  -2  -8  -6  896.91   27.60
   2   8   6  877.01   27.50
   2   8   6  882.61   29.70
  -3  -8  -6  105.79   10.20
  -3  -8  -6  111.09    9.00
  -3  -8  -6  118.39   11.60
   3   8   6   99.99    9.20
   3   8   6  105.69   10.00
  -4  -8  -6  643.94   20.60
  -4  -8  -6  614.14   23.70
  -4  -8  -6  634.34   25.40
  -4  -8  -6  630.84   18.80
   4   8   6  622.94   22.00
   4   8   6  609.14   22.40
   4   8   6  574.14   22.80
  -5  -8  -6    5.10    5.50
  -5  -8  -6    9.00    8.20
   5   8   6    0.70    5.80
   5   8   6    4.70    4.60
   5   8   6   16.10    5.10
   5   8   6    0.00    5.10
  -6  -8  -6  832.92   25.90
  -6  -8  -6  799.92   31.30
   6   8   6  797.02   29.30
   6   8   6  751.92   28.20
   6   8   6  824.22   27.50
   6   8   6  814.32   28.00
  -7  -8  -6  115.89   13.60
   7   8   6  133.39   13.10
   7   8   6   80.69   10.60
   7   8   6  123.39   12.00
   7   8   6  101.49   11.30
  -8  -8  -6   62.39   12.30
   8   8   6   92.99   11.20
   8   8   6  112.79   12.80
   8   8   6  101.99   10.90
  -9  -8  -6   53.69   13.50
   9   8   6   72.59   10.80
   9   8   6   70.69   10.90
 -10  -8  -6  473.15   28.10
 -10  -8  -6  441.96   22.90
  10   8   6  479.05   24.60
  10   8   6  475.85   25.40
 -11  -8  -6  927.01   35.60
 -11  -8  -6  900.21   38.90
  11   8   6  944.51   38.50
  11   8   6  958.30   37.70
   6  -9  -6  100.39   13.60
   6  -9  -6   84.89   12.80
  -6   9   6   78.19   20.80
   5  -9  -6  603.04   29.90
   5  -9  -6  631.14   28.90
  -5   9   6  615.24   32.00
   4  -9  -6    2.30    7.90
   4  -9  -6    1.80    7.60
  -4   9   6   -5.70    9.20
   3  -9  -6  275.77   18.80
   3  -9  -6  321.37   18.90
  -3   9   6  274.67   19.90
   2  -9  -6   92.39   10.60
   2  -9  -6   78.89   11.20
  -2   9   6   95.99   11.40
   1  -9  -6 1302.17   40.00
   1  -9  -6 1333.17   42.10
   1  -9  -6 1284.87   44.30
   1  -9  -6 1345.57   37.70
  -1   9   6 1284.97   38.90
  -1   9   6 1345.07   42.80
   0  -9  -6  834.22   28.30
   0  -9  -6  805.62   28.10
   0  -9  -6  781.92   30.50
   0  -9  -6  796.52   25.00
   0   9   6  776.72   26.10
   0   9   6  830.32   29.50
  -1  -9  -6  239.68   12.90
  -1  -9  -6  214.18   14.70
  -1  -9  -6  232.78   11.50
   1   9   6  237.58   14.30
   1   9   6  233.28   12.50
  -2  -9  -6  143.59   13.50
  -2  -9  -6  131.69    9.60
  -2  -9  -6  145.09   12.10
  -2  -9  -6  130.19    9.40
   2   9   6  134.39   10.80
   2   9   6  154.78   12.00
  -3  -9  -6  803.12   25.30
  -3  -9  -6  811.22   29.50
  -3  -9  -6  786.32   25.00
  -3  -9  -6  802.22   29.70
   3   9   6  790.02   27.60
   3   9   6  805.12   26.60
  -4  -9  -6 1204.48   40.70
  -4  -9  -6 1272.47   41.70
  -4  -9  -6 1279.77   36.70
   4   9   6 1226.38   38.60
   4   9   6 1277.77   38.50
  -5  -9  -6    5.80    8.40
  -5  -9  -6    1.80    5.60
   5   9   6    1.50    6.00
   5   9   6    7.70    4.90
   5   9   6    3.60    5.90
  -6  -9  -6  254.87   13.40
  -6  -9  -6  265.87   18.80
   6   9   6  249.18   13.80
   6   9   6  237.08   14.70
   6   9   6  262.57   16.70
  -7  -9  -6   15.10   10.00
   7   9   6    4.70    5.40
   7   9   6   14.70    7.40
   7   9   6   15.10    7.20
  -8  -9  -6  365.36   23.70
   8   9   6  345.17   20.50
   8   9   6  345.17   19.30
   8   9   6  345.97   18.90
  -9  -9  -6   39.20   12.90
   9   9   6   53.79    8.90
   9   9   6   22.00    8.90
   9   9   6   53.49   11.20
 -10  -9  -6  251.77   17.90
 -10  -9  -6  269.87   24.60
  10   9   6  284.17   21.40
  10   9   6  280.77   20.30
 -11  -9  -6   48.20   17.40
 -11  -9  -6   50.59   10.00
  11   9   6   58.89   12.30
  11   9   6   59.09   13.40
   5 -10  -6   89.79   13.00
   5 -10  -6  113.29   15.70
  -5  10   6  112.49   16.70
   4 -10  -6   48.70    9.80
   4 -10  -6   70.29   12.40
  -4  10   6   66.49   12.10
   3 -10  -6  274.77   18.80
  -3  10   6  275.07   15.60
  -3  10   6  295.07   20.40
   2 -10  -6   22.50    7.50
   2 -10  -6   28.30    9.20
  -2  10   6   15.20    8.30
  -2  10   6   14.40    6.50
   1 -10  -6  586.34   26.60
   1 -10  -6  605.44   24.40
  -1  10   6  563.34   21.80
  -1  10   6  595.54   25.20
   0 -10  -6  146.59   15.20
   0 -10  -6  175.28   14.10
   0 -10  -6  164.88   13.30
   0  10   6  121.79   18.50
   0  10   6  152.28   11.90
  -1 -10  -6  234.58   15.80
  -1 -10  -6  233.38   13.40
  -1 -10  -6  244.38   15.80
  -1 -10  -6  230.88   11.90
   1  10   6  235.08   13.60
   1  10   6  248.58   14.90
  -2 -10  -6   -0.30    4.90
  -2 -10  -6    3.40    5.30
  -2 -10  -6    1.80    4.10
  -2 -10  -6    3.40    7.80
   2  10   6    6.80    5.50
   2  10   6    1.40    5.50
  -3 -10  -6 1578.74   50.89
  -3 -10  -6 1569.14   47.00
  -3 -10  -6 1590.24   45.80
  -3 -10  -6 1675.23   50.69
   3  10   6 1573.84   47.20
   3  10   6 1589.54   48.20
  -4 -10  -6  928.71   27.90
  -4 -10  -6  873.91   37.10
  -4 -10  -6  957.10   29.10
   4  10   6  920.51   30.70
   4  10   6  906.31   30.90
  -5 -10  -6    9.20    8.90
   5  10   6   10.70    5.20
   5  10   6   20.00    8.00
   5  10   6   31.10    7.40
  -6 -10  -6   27.10   10.30
   6  10   6   33.70    8.10
   6  10   6   34.40    6.60
   6  10   6   40.20    9.00
  -7 -10  -6  292.07   21.60
   7  10   6  259.47   16.70
   7  10   6  278.07   15.60
   7  10   6  241.48   17.80
  -8 -10  -6  578.04   30.70
   8  10   6  606.74   26.30
   8  10   6  596.64   24.70
   8  10   6  666.43   28.90
  -9 -10  -6   19.40   12.50
   9  10   6    6.00    8.30
   9  10   6   -0.30    7.80
   9  10   6   -0.60    6.30
 -10 -10  -6   97.99   16.60
 -10 -10  -6   85.29   10.40
  10  10   6   89.79   13.60
  10  10   6   96.59   13.20
   4 -11  -6  314.07   22.10
   4 -11  -6  362.66   23.00
  -4  11   6  343.87   23.80
   3 -11  -6  473.65   24.10
   3 -11  -6  500.65   26.00
  -3  11   6  431.46   25.20
  -3  11   6  437.86   20.30
   2 -11  -6   54.29    9.80
   2 -11  -6   60.19   10.50
  -2  11   6   51.09   10.00
   1 -11  -6  210.78   16.80
   1 -11  -6  208.88   15.40
  -1  11   6  191.68   14.20
  -1  11   6  213.88   17.00
   0 -11  -6   78.29   10.40
   0 -11  -6   79.09   11.10
   0 -11  -6   86.09    9.90
   0  11   6  104.19   11.20
   0  11   6   89.39    9.80
  -1 -11  -6  476.75   23.30
  -1 -11  -6  471.75   20.00
  -1 -11  -6  443.16   21.40
   1  11   6  473.45   20.20
   1  11   6  473.05   21.20
  -2 -11  -6    9.20    8.70
  -2 -11  -6    4.60    4.90
  -2 -11  -6    4.90    6.10
   2  11   6   10.30    6.30
   2  11   6   -4.90    4.90
  -3 -11  -6  585.34   25.90
  -3 -11  -6  570.64   25.50
  -3 -11  -6  549.54   20.60
   3  11   6  558.04   22.60
   3  11   6  559.04   22.60
  -4 -11  -6  172.68   15.00
  -4 -11  -6  181.68   16.90
  -4 -11  -6  198.68   10.40
   4  11   6  188.68   15.30
   4  11   6  181.08   12.70
  -5 -11  -6  177.48    9.50
  -5 -11  -6  182.78   17.80
   5  11   6  203.08   14.60
   5  11   6  190.68   12.80
   5  11   6  185.28   16.70
  -6 -11  -6   66.89   13.20
   6  11   6  101.69   10.90
   6  11   6  109.79   11.80
  -7 -11  -6  414.86   25.90
   7  11   6  381.06   19.20
   7  11   6  391.36   22.60
   7  11   6  372.66   20.20
[truncated: 269,813 more chars]
