# Supplementary material for: Synthesis, crystal structure and Hirshfeld surface analysis of di-μ2-iodido-bis­[(2,2′-bi­quinoline-κ2 N,N′)copper(I)]
Source: Acta Crystallogr E Crystallogr Commun. 2023 Feb 7;79(Pt 3):132–5. doi: 10.1107/S2056989023000634 (PMC9993906; doi:10.1107/S2056989023000634)
Supplement: Supplementary file 2 [file e-79-00132-Isup2.hkl]

data_I                                                                          
_shelx_title ' CuIBiq in P-1'                                                   
_shelx_refln_list_code          4                                               
_shelx_F_calc_maximum      155.16                                               
_exptl_crystal_F_000       432.00                                               
_reflns_d_resolution_high  0.6589                                               
                                                                                
loop_                                                                           
 _space_group_symop_operation_xyz                                               
 'x, y, z'                                                                      
 '-x, -y, -z'                                                                   
                                                                                
_cell_length_a     8.2032                                                       
_cell_length_b     9.4084                                                       
_cell_length_c    10.8312                                                       
_cell_angle_alpha  70.933                                                       
_cell_angle_beta   76.124                                                       
_cell_angle_gamma  74.249                                                       
                                                                                
_shelx_F_squared_multiplier     1.000                                           
                                                                                
loop_                                                                           
 _refln_index_h                                                                 
 _refln_index_k                                                                 
 _refln_index_l                                                                 
 _refln_F_squared_calc                                                          
 _refln_F_squared_meas                                                          
 _refln_F_squared_sigma                                                         
 _refln_observed_status                                                         
   1   0   0       8005.70       8126.69       145.77 o                         
   2   0   0       4618.28       4797.06        50.91 o                         
   3   0   0        177.08        192.90         6.54 o                         
   4   0   0       8193.04       8146.04        95.89 o                         
   5   0   0       4117.36       4179.86        59.37 o                         
   6   0   0        393.56        417.87        16.76 o                         
   7   0   0       1018.83       1004.85        24.01 o                         
   8   0   0        239.08        258.21        14.65 o                         
   9   0   0       1693.55       1707.30        40.80 o                         
  10   0   0          3.31          7.63        11.42 o                         
  11   0   0        343.51        354.78        20.58 o                         
 -11   1   0       1436.91       1374.31        36.18 o                         
 -10   1   0         51.14         41.65        12.93 o                         
  -9   1   0        358.95        393.38        19.63 o                         
  -8   1   0        306.44        310.47        16.90 o                         
  -7   1   0       4175.63       4323.03        65.42 o                         
  -6   1   0        884.40        904.37        21.95 o                         
  -5   1   0       1947.51       1975.51        33.03 o                         
  -4   1   0       1443.25       1536.03        25.67 o                         
  -3   1   0        802.01        825.51        15.49 o                         
  -2   1   0       5606.82       5816.63        74.25 o                         
  -1   1   0       5884.20       6339.17        57.73 o                         
   0   1   0       5203.84       5449.62       251.96 o                         
   1   1   0       1387.96       1417.69        14.53 o                         
   2   1   0        713.70        726.80         7.57 o                         
   3   1   0        173.31        142.71         4.20 o                         
   4   1   0      13874.78      14039.10       147.56 o                         
   5   1   0       2774.89       2681.81        36.33 o                         
   6   1   0        199.71        210.66         9.80 o                         
   7   1   0         47.45         40.08         7.83 o                         
   8   1   0       2079.91       2043.23        37.60 o                         
   9   1   0       2073.55       2142.50        40.68 o                         
  10   1   0         32.87         24.85        11.36 o                         
  11   1   0        586.92        569.64        32.07 o                         
 -11   2   0        917.54        896.94        30.21 o                         
 -10   2   0         13.93         22.49        12.52 o                         
  -9   2   0        137.05        137.08        16.01 o                         
  -8   2   0       1579.97       1606.05        34.87 o                         
  -7   2   0       5103.26       5248.57        77.96 o                         
  -6   2   0        448.19        491.69        18.31 o                         
  -5   2   0        561.84        579.10        17.44 o                         
  -4   2   0        125.15        133.56        10.61 o                         
  -3   2   0      10882.01      11323.13       147.65 o                         
  -2   2   0       2973.21       2959.84        51.94 o                         
  -1   2   0       2713.17       2835.12        27.40 o                         
   0   2   0       6695.95       6920.51        69.85 o                         
   1   2   0      10678.82      10762.66       104.03 o                         
   3   2   0       1074.45       1073.37        12.17 o                         
   4   2   0       7653.08       7673.95        82.26 o                         
   5   2   0        183.95        194.13        11.00 o                         
   6   2   0       1432.70       1417.54        23.65 o                         
   7   2   0         40.73         58.72        10.77 o                         
   8   2   0       2825.81       2865.35        41.72 o                         
   9   2   0       1590.52       1590.11        29.80 o                         
  10   2   0         58.21         67.87        10.35 o                         
  11   2   0        181.09        198.37        15.82 o                         
  12   2   0        119.62        148.71        22.02 o                         
 -10   3   0        205.42        200.79        17.71 o                         
  -9   3   0        318.07        348.05        21.58 o                         
  -8   3   0        652.00        663.67        24.27 o                         
  -7   3   0       2410.02       2463.54        44.54 o                         
  -6   3   0          0.95         -5.64         8.56 o                         
  -5   3   0       1216.58       1227.63        26.39 o                         
  -4   3   0       1551.48       1642.62        29.46 o                         
  -3   3   0       9450.62       9668.83       128.00 o                         
  -2   3   0       6183.19       6860.82        91.40 o                         
  -1   3   0         66.37        106.13         4.61 o                         
   0   3   0        812.15        892.47         9.87 o                         
   1   3   0      10102.32       9584.32        88.35 o                         
   2   3   0       7774.66       7392.05        67.92 o                         
   3   3   0        101.03         99.39         5.05 o                         
   4   3   0       3687.03       3665.82        41.60 o                         
   5   3   0        529.10        495.92        11.07 o                         
   6   3   0       3556.96       3577.21        47.67 o                         
   7   3   0          7.26          3.47         7.27 o                         
   8   3   0       1623.35       1615.71        28.11 o                         
   9   3   0        209.61        212.24        12.08 o                         
  10   3   0        389.03        399.39        22.45 o                         
  11   3   0         75.70         62.94        12.20 o                         
  12   3   0        292.35        247.60        16.80 o                         
 -10   4   0        988.09        955.48        33.26 o                         
  -9   4   0        634.35        642.23        26.00 o                         
  -8   4   0        420.96        437.73        21.80 o                         
  -7   4   0        417.06        411.63        19.86 o                         
  -6   4   0       1306.67       1371.51        30.51 o                         
  -5   4   0       1761.57       1806.59        34.15 o                         
  -4   4   0        920.10        893.78        21.79 o                         
  -3   4   0       5596.18       5830.28        80.87 o                         
  -2   4   0        176.89        200.36        13.17 o                         
  -1   4   0       2258.43       2369.96        35.32 o                         
   0   4   0       3151.70       3283.40        48.08 o                         
   1   4   0      13056.20      12528.54       135.73 o                         
   2   4   0       5348.03       5086.72        55.32 o                         
   3   4   0       1321.41       1449.00        22.60 o                         
   4   4   0       2217.06       2436.63        36.92 o                         
   5   4   0       3293.30       3257.62        42.67 o                         
   6   4   0       4494.99       4581.39        57.56 o                         
   7   4   0          1.02         -6.07         6.92 o                         
   8   4   0        839.61        844.49        19.93 o                         
   9   4   0        178.63        196.99        11.84 o                         
  10   4   0        958.76        960.66        23.57 o                         
  11   4   0        181.42        171.97        13.02 o                         
  12   4   0        338.01        256.70        18.18 o                         
 -10   5   0       1398.87       1293.53        43.62 o                         
  -9   5   0        438.96        441.38        24.18 o                         
  -8   5   0         91.86         76.64        13.78 o                         
  -7   5   0         12.05         -2.79        10.54 o                         
  -6   5   0       2964.41       3067.10        52.50 o                         
  -5   5   0       2387.01       2493.59        43.55 o                         
  -4   5   0        363.47        392.50        17.28 o                         
  -3   5   0        874.06        943.28        22.18 o                         
  -2   5   0       1779.83       1844.24        36.45 o                         
  -1   5   0       3365.25       3258.07        48.03 o                         
   0   5   0        311.77        400.29        10.53 o                         
   1   5   0       2907.72       2614.66        48.24 o                         
   2   5   0       1641.66       1647.07        31.49 o                         
   3   5   0       2177.31       2091.37        28.70 o                         
   4   5   0        156.88        179.40        15.25 o                         
   5   5   0       5787.98       5788.88        71.55 o                         
   6   5   0       4584.55       4635.97        66.19 o                         
   7   5   0         93.27         97.95         8.53 o                         
   8   5   0        132.25        135.75        10.01 o                         
   9   5   0        780.33        772.14        22.02 o                         
  10   5   0       1374.72       1340.07        27.85 o                         
  11   5   0          6.48         -8.96        12.27 o                         
  -9   6   0          3.33          3.10        17.37 o                         
  -8   6   0        267.68        271.98        18.63 o                         
  -7   6   0         59.96         23.02        12.36 o                         
  -6   6   0       2284.55       2250.24        45.00 o                         
  -5   6   0       1428.81       1485.16        32.41 o                         
  -4   6   0        180.23        211.81        15.11 o                         
  -3   6   0         77.91         90.72        14.75 o                         
  -2   6   0       4303.46       4387.36        64.18 o                         
  -1   6   0       5706.43       5624.86        78.57 o                         
   0   6   0         57.01         81.91         6.74 o                         
   1   6   0        776.28        746.03        18.43 o                         
   2   6   0       2260.48       2169.46        62.72 o                         
   3   6   0       3944.04       3747.50        51.21 o                         
   4   6   0         70.62         66.50         6.38 o                         
   5   6   0       2511.26       2535.59        40.59 o                         
   6   6   0       1034.94       1072.82        22.52 o                         
   7   6   0        485.34        480.88        15.31 o                         
   8   6   0        265.50        257.71        12.39 o                         
   9   6   0       1005.13       1021.11        23.40 o                         
  10   6   0        981.08        963.81        34.57 o                         
  11   6   0          9.19         12.38        12.68 o                         
  -8   7   0        874.18        960.62        37.83 o                         
  -7   7   0         16.50         15.08        15.11 o                         
  -6   7   0       1124.35       1084.79        35.51 o                         
  -5   7   0         22.79          4.08        12.32 o                         
  -4   7   0       1319.08       1334.17        30.35 o                         
  -3   7   0         40.45         32.12         8.93 o                         
  -2   7   0       3784.24       3784.96        57.90 o                         
  -1   7   0       1672.38       1763.60        32.00 o                         
   0   7   0        199.28        222.90        10.00 o                         
   1   7   0        133.30        145.52         8.00 o                         
   2   7   0       1447.88       1287.22        19.13 o                         
   3   7   0       3690.29       3383.61        48.17 o                         
   4   7   0        118.06        131.90         7.62 o                         
   5   7   0       1044.37       1036.04        19.39 o                         
   6   7   0         38.45         52.31         7.46 o                         
   7   7   0       2657.37       2648.64        44.68 o                         
   8   7   0        487.15        481.64        16.64 o                         
   9   7   0        581.38        579.21        18.80 o                         
  10   7   0        141.95        141.93        14.97 o                         
  11   7   0        205.24        173.33        18.59 o                         
  -7   8   0         16.75         12.91        12.78 o                         
  -6   8   0        263.50        275.29        17.87 o                         
  -5   8   0        210.70        190.28        24.76 o                         
  -4   8   0       1252.92       1226.09        35.34 o                         
  -3   8   0         67.33         55.97        10.56 o                         
  -2   8   0       1552.26       1564.92        36.60 o                         
  -1   8   0        704.97        625.39        19.37 o                         
   0   8   0       1309.74       1263.66        25.83 o                         
   1   8   0        124.76        118.63         7.79 o                         
   2   8   0       2611.94       2550.86        36.26 o                         
   3   8   0       1863.34       1801.55        32.92 o                         
   4   8   0         69.90         55.52         8.67 o                         
   5   8   0        226.70        248.98        13.77 o                         
   6   8   0        737.53        736.77        20.60 o                         
   7   8   0       2459.06       2446.19        40.44 o                         
   8   8   0        264.98        269.13        14.17 o                         
   9   8   0        237.36        227.17        15.29 o                         
  10   8   0          1.46         16.19        12.10 o                         
  11   8   0        640.78        615.39        47.42 o                         
  -7   9   0         71.34         51.03        24.21 o                         
  -6   9   0         31.08         23.88        13.29 o                         
  -5   9   0        907.70        866.08        32.27 o                         
  -4   9   0       1335.79       1293.54        32.39 o                         
  -3   9   0          1.50          3.57         9.57 o                         
  -2   9   0        626.15        621.92        22.35 o                         
  -1   9   0        513.11        490.37        22.33 o                         
   0   9   0       1625.07       1706.00        32.27 o                         
   1   9   0         10.49         11.74         5.96 o                         
   2   9   0       1194.67       1147.50        21.13 o                         
   3   9   0        308.69        340.43        15.12 o                         
   4   9   0        520.22        492.74        33.66 o                         
   5   9   0         71.36         82.86        10.30 o                         
   6   9   0        964.35       1003.24        32.37 o                         
   7   9   0       1296.69       1324.17        30.60 o                         
   8   9   0         13.32         13.58         9.02 o                         
   9   9   0        210.21        199.42        14.29 o                         
  10   9   0         35.20         25.60        29.14 o                         
  -6  10   0         18.96         40.39        14.77 o                         
  -5  10   0        766.62        738.36        28.41 o                         
  -4  10   0       1167.91       1144.57        32.00 o                         
  -3  10   0         92.40         90.72        13.46 o                         
  -2  10   0         93.47         83.79        11.83 o                         
  -1  10   0        759.53        739.81        22.65 o                         
   0  10   0       2731.33       2685.22        45.83 o                         
   1  10   0        438.06        406.17        15.03 o                         
   2  10   0        530.80        518.33        14.54 o                         
   3  10   0        101.98         95.78        10.93 o                         
   4  10   0       1515.45       1537.16        32.68 o                         
   5  10   0        350.07        359.11        18.25 o                         
   6  10   0        313.14        329.18        17.08 o                         
   7  10   0        208.97        226.80        15.31 o                         
   8  10   0        264.30        277.38        17.26 o                         
   9  10   0        396.72        362.62        29.99 o                         
  -4  11   0          2.50          7.42        13.36 o                         
  -3  11   0        209.52        211.47        16.07 o                         
  -2  11   0         20.55         15.25        10.52 o                         
  -1  11   0        413.07        400.48        18.81 o                         
   0  11   0       1105.23       1086.98        26.71 o                         
   1  11   0         24.98         33.64         7.94 o                         
   2  11   0         15.46         40.16        10.83 o                         
   3  11   0        718.33        702.93        23.44 o                         
   4  11   0       1790.53       1857.08        38.36 o                         
   5  11   0        162.09        164.50        13.54 o                         
   6  11   0        130.36        130.63        14.32 o                         
   7  11   0         75.96         53.25        12.99 o                         
   8  11   0        840.91        818.83        51.88 o                         
  -3  12   0        992.18        945.62        30.22 o                         
  -2  12   0        355.35        310.89        21.65 o                         
  -1  12   0        980.16        992.29        27.78 o                         
   0  12   0         93.37         87.00        11.13 o                         
   1  12   0        508.91        552.82        22.13 o                         
   2  12   0        448.30        473.70        29.17 o                         
   3  12   0        155.03        179.18        17.06 o                         
   4  12   0        813.75        877.61        31.89 o                         
   5  12   0          1.77         -1.99        12.16 o                         
   6  12   0        163.19        159.51        17.06 o                         
   7  12   0         67.27         84.41        18.93 o                         
   0  13   0         37.76         48.23        23.58 o                         
   1  13   0        362.05        336.86        33.63 o                         
   2  13   0        369.45        334.86        71.34 o                         
   3  13   0         98.51         81.67        16.49 o                         
   4  13   0         14.65         29.10        13.43 o                         
   5  13   0        327.84        330.85        22.50 o                         
  -4 -13   1         49.90         40.19        16.21 o                         
  -3 -13   1        301.14        297.59        21.30 o                         
  -2 -13   1          3.50         -0.63        14.91 o                         
  -1 -13   1        411.22        408.45        89.45 o                         
  -6 -12   1         27.68         34.68        14.01 o                         
  -5 -12   1         63.23         88.96        15.38 o                         
  -4 -12   1        453.40        449.72        24.33 o                         
  -3 -12   1        697.48        700.94        39.78 o                         
  -2 -12   1         37.81         18.25        13.32 o                         
  -1 -12   1        705.79        718.55        29.17 o                         
   0 -12   1         12.98          8.46        12.70 o                         
   1 -12   1        635.94        680.17        30.77 o                         
   2 -12   1         55.43         50.31        15.30 o                         
  -8 -11   1        712.84        718.96        41.84 o                         
  -7 -11   1        321.41        329.36        27.89 o                         
  -6 -11   1        182.69        177.29        16.01 o                         
  -5 -11   1         69.57         52.68        12.07 o                         
  -4 -11   1        667.58        698.22        25.72 o                         
  -3 -11   1       2121.10       2186.55        49.33 o                         
  -2 -11   1         23.84         22.05        12.02 o                         
  -1 -11   1        470.91        461.35        20.40 o                         
   0 -11   1        168.97        155.65        12.42 o                         
   1 -11   1       1508.53       1481.19        33.17 o                         
   2 -11   1        319.52        302.70        19.14 o                         
   3 -11   1        482.62        518.12        23.22 o                         
   4 -11   1        116.16        112.97        15.77 o                         
  -9 -10   1         15.44          4.49        14.31 o                         
  -8 -10   1        480.10        561.69        32.59 o                         
  -7 -10   1          0.49        -10.21        10.50 o                         
  -6 -10   1       1027.03       1093.24        36.26 o                         
  -5 -10   1         78.79         96.22        12.13 o                         
  -4 -10   1       1297.01       1356.89        32.18 o                         
  -3 -10   1        586.78        644.27        27.24 o                         
  -2 -10   1        155.80        151.54        12.18 o                         
  -1 -10   1         58.79         81.01        11.67 o                         
   0 -10   1        458.21        478.17        18.25 o                         
   1 -10   1       1971.32       1958.25        37.66 o                         
   2 -10   1        107.50        118.00        14.58 o                         
   3 -10   1        417.29        424.26        20.89 o                         
   4 -10   1          1.23          9.17        12.05 o                         
   5 -10   1       1136.23       1173.22        35.11 o                         
 -10  -9   1        824.87        823.11        53.51 o                         
  -9  -9   1         13.44          5.03        10.94 o                         
  -8  -9   1        192.45        213.70        15.72 o                         
  -7  -9   1        202.52        241.79        15.50 o                         
  -6  -9   1       1295.32       1310.45        60.51 o                         
  -5  -9   1         65.70         72.31        10.35 o                         
  -4  -9   1        922.48        923.43        25.06 o                         
  -3  -9   1        183.78        196.67        12.90 o                         
  -2  -9   1       1008.30        963.35        24.62 o                         
  -1  -9   1        737.25        701.23        16.43 o                         
   0  -9   1       1137.68       1116.52        26.98 o                         
   1  -9   1       2012.38       1965.44        42.19 o                         
   2  -9   1         48.61         50.42        10.01 o                         
   3  -9   1        566.99        601.88        22.49 o                         
   4  -9   1        307.59        338.75        19.05 o                         
   5  -9   1       1769.71       1816.66        42.42 o                         
   6  -9   1        246.26        230.34        18.31 o                         
 -10  -8   1        526.57        506.18        19.35 o                         
  -9  -8   1          0.59          3.34        10.68 o                         
  -8  -8   1        151.57        158.80        13.60 o                         
  -7  -8   1        491.68        487.60        25.43 o                         
  -6  -8   1       3047.49       2957.83        62.09 o                         
  -5  -8   1         22.21         15.18        10.02 o                         
  -4  -8   1       1534.05       1533.99        30.47 o                         
  -3  -8   1        331.57        316.34        14.92 o                         
  -2  -8   1       3681.70       3604.41        55.43 o                         
  -1  -8   1        532.73        513.69        13.46 o                         
   0  -8   1        594.95        585.05        18.07 o                         
   1  -8   1        151.40        172.22        11.43 o                         
   2  -8   1        671.82        685.13        21.16 o                         
   3  -8   1        832.47        815.21        29.33 o                         
   4  -8   1        410.98        446.13        26.80 o                         
   5  -8   1       1806.22       1878.82        39.85 o                         
   6  -8   1         72.96         67.73        13.89 o                         
   7  -8   1        322.58        297.59        19.25 o                         
 -11  -7   1        277.78        247.08        19.87 o                         
 -10  -7   1         10.78         19.19        10.63 o                         
  -9  -7   1        724.56        713.46        20.85 o                         
  -8  -7   1        573.79        564.30        17.92 o                         
  -7  -7   1        427.59        408.00        15.67 o                         
  -6  -7   1       1235.13       1188.72        22.22 o                         
  -5  -7   1         44.64         44.69         8.59 o                         
  -4  -7   1         88.99         83.95         9.53 o                         
  -3  -7   1       1215.99       1210.49        25.03 o                         
  -2  -7   1       5406.77       5219.98        74.47 o                         
  -1  -7   1        746.11        691.77        13.59 o                         
   0  -7   1        595.55        591.94        15.27 o                         
   1  -7   1        125.33        136.51        10.35 o                         
   2  -7   1       3505.37       3518.24        54.63 o                         
   3  -7   1       1592.61       1602.16        32.02 o                         
   4  -7   1        223.64        230.37        16.95 o                         
   5  -7   1        458.15        507.73        23.83 o                         
   6  -7   1        471.15        546.42        25.72 o                         
   7  -7   1       1023.63       1041.99        36.44 o                         
   8  -7   1         21.55          5.48        15.14 o                         
 -11  -6   1        163.84        144.12        12.50 o                         
 -10  -6   1        190.71        170.65        15.65 o                         
  -9  -6   1       1455.57       1541.87        29.72 o                         
  -8  -6   1        525.91        525.18        16.22 o                         
  -7  -6   1        368.35        386.68        23.28 o                         
  -6  -6   1        144.33        136.40         8.71 o                         
  -5  -6   1       1232.17       1222.47        24.31 o                         
  -4  -6   1       2706.85       2708.39        43.01 o                         
  -3  -6   1       2272.46       2237.95        36.38 o                         
  -2  -6   1       6637.78       6549.73        89.92 o                         
  -1  -6   1        127.70        131.89         6.54 o                         
   0  -6   1       1017.48        991.79        17.82 o                         
   1  -6   1        681.92        666.71        17.62 o                         
   2  -6   1       5092.96       5133.71        73.54 o                         
   3  -6   1        964.52        978.93        26.02 o                         
   4  -6   1        349.39        359.10        18.51 o                         
   5  -6   1          1.00         16.04         9.40 o                         
   6  -6   1       2392.21       2396.93        54.26 o                         
   7  -6   1       1684.14       1686.41        38.15 o                         
   8  -6   1          2.48         -4.39        14.39 o                         
   9  -6   1         79.90         37.10        17.09 o                         
 -11  -5   1         95.52         87.26        11.36 o                         
 -10  -5   1        464.85        436.84        18.96 o                         
  -9  -5   1       1621.58       1671.58        30.83 o                         
  -8  -5   1         56.50         67.60         9.86 o                         
  -7  -5   1        330.14        327.10        15.95 o                         
  -6  -5   1        257.89        264.10        11.41 o                         
  -5  -5   1       1817.18       1672.84        29.68 o                         
  -4  -5   1       2193.06       2102.64        38.70 o                         
  -3  -5   1        351.60        334.53        12.61 o                         
  -2  -5   1         60.49         58.81         9.16 o                         
  -1  -5   1       2074.36       1925.81        31.01 o                         
   0  -5   1       4128.62       4007.11        51.26 o                         
   1  -5   1        786.64        748.64        17.15 o                         
   2  -5   1       3379.46       3522.41        52.11 o                         
   3  -5   1          2.34         16.64         7.66 o                         
   4  -5   1        443.97        490.46        20.12 o                         
   5  -5   1        163.89        171.02        13.60 o                         
   6  -5   1       2395.73       2492.96        45.00 o                         
   7  -5   1       1365.18       1376.31        32.96 o                         
   8  -5   1         87.53         80.21        14.11 o                         
   9  -5   1        196.83        202.28        28.77 o                         
  10  -5   1        677.36        618.25        28.11 o                         
 -11  -4   1        207.85        207.78        13.56 o                         
 -10  -4   1        621.65        635.11        20.85 o                         
  -9  -4   1        916.72        913.06        29.77 o                         
  -8  -4   1         72.22         67.42         9.20 o                         
  -7  -4   1        935.79        943.21        17.85 o                         
  -6  -4   1       1067.11       1094.85        26.05 o                         
  -5  -4   1       6452.31       6351.28        77.68 o                         
  -4  -4   1        351.96        270.26         7.43 o                         
  -3  -4   1        353.36        314.51        10.07 o                         
  -2  -4   1         61.55         85.26         6.62 o                         
  -1  -4   1      14007.85      13634.49       260.65 o                         
   0  -4   1       8813.05       8621.81        91.78 o                         
   1  -4   1        422.98        447.74        11.99 o                         
   2  -4   1        631.18        618.98        15.93 o                         
   3  -4   1       1670.87       1751.74        30.32 o                         
   4  -4   1       3337.80       3473.76        52.94 o                         
   5  -4   1        112.70        122.81        11.00 o                         
   6  -4   1       1911.58       1949.43        37.15 o                         
   7  -4   1         67.92         84.12        13.34 o                         
   8  -4   1        738.48        769.78        26.47 o                         
   9  -4   1          6.94         21.83        12.90 o                         
  10  -4   1        390.73        380.33        46.93 o                         
 -11  -3   1        303.57        290.33        15.83 o                         
 -10  -3   1        282.10        294.27        17.74 o                         
  -9  -3   1         87.65         84.37        10.06 o                         
  -8  -3   1       1386.48       1405.70        26.37 o                         
  -7  -3   1       1173.37       1170.37        22.75 o                         
  -6  -3   1        628.70        644.23        14.38 o                         
  -5  -3   1       2378.25       2317.04        32.38 o                         
  -4  -3   1       6429.70       6991.39        83.71 o                         
  -3  -3   1         24.87         17.28         3.42 o                         
  -2  -3   1         90.53         83.53         6.21 o                         
  -1  -3   1      11228.60      10881.36       183.65 o                         
   0  -3   1       4149.38       3911.74        58.05 o                         
   1  -3   1        359.89        355.83        12.97 o                         
   2  -3   1          2.76         17.62         6.89 o                         
   3  -3   1       9070.73       9289.54       142.90 o                         
   4  -3   1       5146.50       5408.46        75.61 o                         
   5  -3   1         28.26         22.28        10.57 o                         
   6  -3   1         31.12         23.04         8.99 o                         
   7  -3   1       1424.24       1469.10        32.04 o                         
   8  -3   1       2139.06       2216.64        43.06 o                         
   9  -3   1        175.84        144.11        14.94 o                         
  10  -3   1        602.39        536.34        24.78 o                         
 -11  -2   1        155.99        146.32        14.79 o                         
 -10  -2   1        201.01        201.49        13.22 o                         
  -9  -2   1         48.74         44.04        10.06 o                         
  -8  -2   1       3457.22       3416.21        48.36 o                         
  -7  -2   1       1404.05       1388.05        24.87 o                         
  -6  -2   1        390.05        395.40        12.63 o                         
  -5  -2   1        684.27        721.84        13.64 o                         
  -4  -2   1       8651.13       8856.62       104.12 o                         
  -3  -2   1       5691.64       5512.49        55.53 o                         
  -2  -2   1       3421.08       3559.04        35.88 o                         
  -1  -2   1       1787.94       1638.51        16.70 o                         
   0  -2   1        624.44        642.68         7.20 o                         
   1  -2   1       6533.49       6550.45        60.32 o                         
   2  -2   1          0.26          0.41         3.95 o                         
   3  -2   1       8514.46       8794.27       115.65 o                         
   4  -2   1       3975.05       4197.91        59.48 o                         
   5  -2   1        236.38        275.79        17.00 o                         
   6  -2   1          0.48          7.53         8.43 o                         
   7  -2   1       2479.63       2519.23        43.68 o                         
   8  -2   1       2520.75       2572.66        49.95 o                         
   9  -2   1        272.80        260.40        16.47 o                         
  10  -2   1        133.34        128.01        14.95 o                         
  11  -2   1        118.19         98.19        18.95 o                         
 -11  -1   1          0.27         -0.78        11.67 o                         
 -10  -1   1        477.58        490.74        22.13 o                         
  -9  -1   1        211.34        217.72        12.55 o                         
  -8  -1   1       2943.13       2968.71        49.52 o                         
  -7  -1   1        976.42        984.42        20.57 o                         
  -6  -1   1       1033.74       1083.89        20.52 o                         
  -5  -1   1         13.89         19.03         5.40 o                         
  -4  -1   1       7200.09       7133.22        76.97 o                         
  -3  -1   1       9977.28       9882.47        90.60 o                         
  -2  -1   1      22112.97      22715.64       408.17 o                         
  -1  -1   1          7.31         11.17         1.44 o                         
   0  -1   1       3590.00       3641.54        48.90 o                         
   2  -1   1        842.92        876.98        10.26 o                         
   3  -1   1       4176.32       4435.62        60.03 o                         
   4  -1   1         73.66         90.01         6.55 o                         
   5  -1   1       3192.06       3299.07        48.82 o                         
   6  -1   1        202.34        229.53        12.35 o                         
   7  -1   1       1766.27       1808.31        34.01 o                         
   8  -1   1        721.06        730.48        33.45 o                         
   9  -1   1       1095.81       1097.91        28.87 o                         
  10  -1   1        223.23        228.79        19.20 o                         
  11  -1   1        379.48        339.72        20.09 o                         
 -11   0   1        515.03        496.90        24.14 o                         
 -10   0   1        755.45        730.14        27.91 o                         
  -9   0   1         46.23         56.04        12.01 o                         
  -8   0   1       1399.72       1440.42        31.51 o                         
  -7   0   1         31.97         33.38         9.41 o                         
  -6   0   1       1861.54       1870.16        33.32 o                         
  -5   0   1        871.83        935.72        17.69 o                         
  -4   0   1       7918.14       7797.98        83.83 o                         
  -3   0   1       3242.25       3178.33        30.87 o                         
  -2   0   1       6546.83       6768.42        55.46 o                         
  -1   0   1        833.67        856.65         7.82 o                         
   1   0   1       6538.82       6821.06       111.72 o                         
   2   0   1        947.19       1030.19        10.99 o                         
   3   0   1       1449.72       1552.93        20.71 o                         
   4   0   1       2339.16       2360.05        34.75 o                         
   5   0   1       8527.40       8789.49       116.98 o                         
   6   0   1        728.17        721.45        18.76 o                         
   7   0   1       1207.08       1244.39        27.91 o                         
   8   0   1         12.65         14.04         9.13 o                         
   9   0   1        500.30        508.54        20.84 o                         
  10   0   1        342.09        357.05        18.93 o                         
  11   0   1         17.87         33.53        12.40 o                         
 -11   1   1       1114.68       1072.40        32.75 o                         
 -10   1   1       1072.66       1057.28        31.28 o                         
  -9   1   1         59.45         50.67        12.39 o                         
  -8   1   1        260.70        277.46        19.84 o                         
  -7   1   1       1541.93       1555.60        31.95 o                         
  -6   1   1       4214.88       4320.66        64.23 o                         
  -5   1   1         45.10         39.16         9.07 o                         
  -4   1   1       7586.39       8225.16       109.67 o                         
  -3   1   1        159.79        152.81         7.74 o                         
  -2   1   1       6690.04       6796.48        55.92 o                         
  -1   1   1       1159.45       1309.51        11.90 o                         
   0   1   1         32.62         43.04         3.76 o                         
   1   1   1       4408.29       4480.08        51.62 o                         
   2   1   1       1036.42       1125.14        11.91 o                         
   3   1   1        953.77        973.16        11.77 o                         
   4   1   1       3223.58       3232.23        37.93 o                         
   5   1   1       9884.40      10099.97       118.67 o                         
   6   1   1        353.01        366.77        12.63 o                         
   7   1   1        408.79        428.21        15.96 o                         
   8   1   1        313.78        319.88        25.08 o                         
   9   1   1       2529.02       2551.35        45.40 o                         
  10   1   1         60.71         68.84        12.18 o                         
  11   1   1       1681.92       1607.06        36.85 o                         
  12   1   1         24.54         23.77        17.99 o                         
 -11   2   1       1006.35        959.47        37.10 o                         
 -10   2   1        232.43        218.84        22.01 o                         
  -9   2   1        201.29        228.88        16.94 o                         
  -8   2   1          0.17         -5.48        10.52 o                         
  -7   2   1       2812.29       2833.29        48.21 o                         
  -6   2   1       4710.88       4865.22        71.77 o                         
  -5   2   1         46.71         66.90        10.18 o                         
  -4   2   1         89.42         69.38         8.80 o                         
  -3   2   1       7968.46       8738.42       115.39 o                         
  -2   2   1      10637.48      11056.52       116.88 o                         
  -1   2   1        687.42        741.45        11.32 o                         
   0   2   1       5344.68       5677.23        52.79 o                         
   1   2   1          0.20          8.21         1.77 o                         
   2   2   1       2410.81       2397.77        22.58 o                         
   3   2   1        975.67        985.69        13.50 o                         
   4   2   1       3724.19       3785.64        46.59 o                         
   5   2   1       4303.33       4354.17        60.32 o                         
   6   2   1        176.96        200.13         9.61 o                         
   7   2   1       1127.17       1144.66        21.61 o                         
   8   2   1        643.73        657.33        17.90 o                         
   9   2   1       2852.51       2803.30        46.14 o                         
  10   2   1         66.21         72.17        11.63 o                         
  11   2   1          4.51          1.24        10.76 o                         
  12   2   1          4.24         11.05        12.13 o                         
 -10   3   1         28.17         22.74        13.11 o                         
  -9   3   1        869.71        822.28        28.48 o                         
  -8   3   1          0.51          7.45        17.23 o                         
  -7   3   1       2261.75       2312.92        42.87 o                         
  -6   3   1       1363.51       1381.57        29.80 o                         
  -5   3   1        381.60        375.39        16.13 o                         
  -4   3   1        486.46        501.18        17.76 o                         
  -3   3   1       5670.92       6012.80        82.72 o                         
  -2   3   1      24074.03      27080.50       345.96 o                         
  -1   3   1        319.97        313.11        10.60 o                         
   0   3   1       2924.36       2996.77        30.65 o                         
   1   3   1       3218.49       3152.73        25.65 o                         
   2   3   1      10087.51       9579.48        87.13 o                         
   3   3   1        801.69        743.39        10.11 o                         
   4   3   1       1195.82       1233.30        25.15 o                         
   5   3   1        256.05        253.38         9.14 o                         
   6   3   1       1863.51       1874.58        28.13 o                         
   7   3   1       2022.20       2119.11        32.04 o                         
   8   3   1        647.73        687.87        17.70 o                         
   9   3   1        756.05        757.53        19.46 o                         
  10   3   1         60.25         58.42        10.03 o                         
  11   3   1        355.74        360.75        16.38 o                         
  12   3   1        488.08        492.55        69.04 o                         
 -10   4   1        536.66        521.47        35.06 o                         
  -9   4   1       1680.31       1613.21        39.03 o                         
  -8   4   1         90.71         99.07        13.95 o                         
  -7   4   1        903.03        899.95        26.89 o                         
  -6   4   1          4.72         11.05         9.72 o                         
  -5   4   1       3510.61       3442.91        54.33 o                         
  -4   4   1        759.75        794.81        24.46 o                         
  -3   4   1       4305.81       4542.36        92.03 o                         
  -2   4   1       1533.22       1420.36        25.71 o                         
  -1   4   1       2194.34       2530.40        37.29 o                         
   0   4   1       1361.08       1369.57        21.08 o                         
   1   4   1       3205.95       3090.60        37.54 o                         
   2   4   1      10564.12      10094.21       106.97 o                         
   3   4   1       1323.12       1283.94        17.93 o                         
   4   4   1        313.60        296.63         7.85 o                         
   5   4   1        323.51        314.28        16.26 o                         
   6   4   1       6300.79       6384.61        78.45 o                         
   7   4   1       1863.90       1912.18        34.69 o                         
   8   4   1        253.11        253.77        14.60 o                         
   9   4   1        589.21        625.62        23.55 o                         
  10   4   1        461.39        442.09        22.40 o                         
  11   4   1        956.52        922.66        29.64 o                         
  12   4   1         68.68        108.29        19.68 o                         
  -9   5   1       1061.96       1039.91        32.65 o                         
  -8   5   1         33.81         44.70        13.02 o                         
  -7   5   1        206.89        238.18        18.96 o                         
  -6   5   1       1116.14       1148.03        29.33 o                         
  -5   5   1       3587.71       3784.93        59.67 o                         
  -4   5   1        662.60        699.69        20.87 o                         
  -3   5   1       1221.65       1363.21        27.16 o                         
  -2   5   1        239.97        279.48        14.52 o                         
  -1   5   1       6349.22       6515.96        88.46 o                         
   0   5   1       5353.94       5676.29        68.79 o                         
   1   5   1       3291.97       3362.09        42.52 o                         
   2   5   1       5409.25       5194.62        66.60 o                         
   3   5   1        418.21        450.77        10.23 o                         
   4   5   1       1320.48       1296.68        20.28 o                         
   5   5   1       1178.67       1226.98        23.35 o                         
   6   5   1       4070.30       4060.63        52.80 o                         
   7   5   1        805.28        802.45        17.88 o                         
   8   5   1        299.78        311.64        16.45 o                         
   9   5   1          4.07         19.37        11.58 o                         
  10   5   1       1425.59       1503.50        35.30 o                         
  11   5   1        284.14        299.05        18.69 o                         
  12   5   1         62.14         54.29        13.93 o                         
  -9   6   1        352.66        337.66        33.56 o                         
  -8   6   1        245.11        237.19        18.31 o                         
  -7   6   1        350.71        380.58        34.38 o                         
  -6   6   1        837.54        865.50        27.72 o                         
  -5   6   1       4254.89       4270.45        66.83 o                         
  -4   6   1         14.34         34.34        10.61 o                         
  -3   6   1       1661.51       1466.52        34.56 o                         
  -2   6   1        526.97        511.03        17.18 o                         
  -1   6   1       7795.92       7937.05       108.18 o                         
   0   6   1       1772.26       1678.88        25.68 o                         
   1   6   1       2042.48       2136.53        40.55 o                         
   2   6   1        794.73        839.98        15.40 o                         
   3   6   1       2926.86       2793.36        37.15 o                         
   4   6   1       2480.13       2468.14        34.05 o                         
   5   6   1        508.90        488.67        15.92 o                         
   6   6   1       1692.99       1654.19        27.07 o                         
   7   6   1         10.64          7.00         6.41 o                         
   8   6   1        864.04        857.36        24.83 o                         
   9   6   1          9.70         12.06        10.75 o                         
  10   6   1       1190.89       1199.42        31.89 o                         
  11   6   1        811.13        802.41        28.93 o                         
  -8   7   1        682.81        649.05        33.41 o                         
  -7   7   1        304.38        287.35        22.07 o                         
  -6   7   1        947.06        894.58        39.40 o                         
  -5   7   1        879.92        982.02        40.44 o                         
  -4   7   1        285.66        286.86        15.61 o                         
  -3   7   1        279.34        334.70        16.06 o                         
  -2   7   1        890.34        898.08        25.99 o                         
  -1   7   1       5882.96       6018.80        84.93 o                         
   0   7   1        673.22        690.39        16.07 o                         
   1   7   1       1181.98       1197.15        20.91 o                         
   2   7   1         89.46         86.21         6.72 o                         
   3   7   1       6146.00       6021.18        74.37 o                         
   4   7   1       3231.93       3147.82        47.74 o                         
   5   7   1        179.33        174.13         9.52 o                         
   6   7   1        352.18        350.84        13.28 o                         
   7   7   1        910.70        926.22        19.89 o                         
   8   7   1       1653.30       1718.28        34.99 o                         
   9   7   1          1.43         -7.21        10.40 o                         
  10   7   1        649.92        644.95        28.12 o                         
  11   7   1          3.77         12.82        12.52 o                         
  -8   8   1       1426.20       1335.22        60.90 o                         
  -7   8   1        275.90        252.98        18.44 o                         
  -6   8   1        578.35        537.94        25.19 o                         
  -5   8   1         20.00         10.73        11.36 o                         
  -4   8   1       1524.19       1565.69        36.55 o                         
  -3   8   1       1855.45       1856.90        42.88 o                         
  -2   8   1       1480.39       1389.48        29.71 o                         
  -1   8   1       3221.96       3045.30        48.93 o                         
   0   8   1         73.76         68.48         7.61 o                         
   1   8   1       1621.16       1559.32        25.69 o                         
   2   8   1        204.51        244.67        11.86 o                         
   3   8   1       6064.30       6075.06        69.61 o                         
   4   8   1       1421.82       1419.56        23.80 o                         
   5   8   1        475.51        475.87        14.30 o                         
   6   8   1          3.47         15.98         7.70 o                         
   7   8   1       2449.54       2443.65        37.18 o                         
   8   8   1       1137.63       1144.40        28.39 o                         
   9   8   1          0.62          0.45        10.97 o                         
  10   8   1         51.69         65.93        13.28 o                         
  11   8   1        122.88        109.23        16.95 o                         
  -7   9   1         36.45         11.64        14.77 o                         
  -6   9   1         54.18         25.88        12.78 o                         
  -5   9   1          3.09          3.57        11.68 o                         
  -4   9   1       2241.54       2245.38        44.22 o                         
  -3   9   1       1214.14       1271.53        30.62 o                         
  -2   9   1        162.65        185.55        13.29 o                         
  -1   9   1         10.46         15.84         8.27 o                         
   0   9   1       1509.91       1500.65        29.98 o                         
   1   9   1       2617.98       2603.73        39.69 o                         
   2   9   1        138.19        151.43         9.52 o                         
   3   9   1       1444.29       1419.52        24.50 o                         
   4   9   1         10.34          5.17         5.99 o                         
   5   9   1       1341.44       1315.78        24.96 o                         
   6   9   1         20.83         14.55         6.46 o                         
   7   9   1       1256.80       1217.62        34.92 o                         
   8   9   1        720.70        749.52        36.01 o                         
   9   9   1        139.12        139.18        22.13 o                         
  10   9   1        169.41        154.97        15.30 o                         
  -6  10   1        711.20        749.45        29.21 o                         
  -5  10   1        364.68        383.17        31.57 o                         
  -4  10   1       1974.03       1989.27        42.25 o                         
  -3  10   1         25.88         33.16        11.48 o                         
  -2  10   1        385.33        392.21        19.11 o                         
  -1  10   1          0.67          4.97         8.53 o                         
   0  10   1       4034.39       3821.84        60.29 o                         
   1  10   1       2581.22       2500.51        38.10 o                         
   2  10   1         33.07         32.60         8.60 o                         
   3  10   1        317.33        306.20        12.27 o                         
   4  10   1        847.63        857.36        19.24 o                         
   5  10   1       2459.23       2490.30        44.70 o                         
   6  10   1         65.13         93.21        11.45 o                         
   7  10   1        543.44        549.55        16.25 o                         
   8  10   1          0.01          5.79         7.30 o                         
   9  10   1        692.71        733.47        39.06 o                         
  10  10   1         31.62         16.05        16.27 o                         
  -4  11   1        305.02        305.01        22.33 o                         
  -3  11   1        201.06        197.41        15.41 o                         
  -2  11   1        782.05        765.99        33.45 o                         
  -1  11   1          4.51         -1.48         9.31 o                         
   0  11   1       1438.71       1445.36        31.38 o                         
   1  11   1        322.29        377.87        17.50 o                         
   2  11   1        360.60        349.90        13.35 o                         
   3  11   1         76.08         67.14        11.44 o                         
   4  11   1       1329.29       1373.58        31.91 o                         
   5  11   1       1528.76       1550.98        34.29 o                         
   6  11   1          0.14         -0.68         9.54 o                         
   7  11   1        316.67        320.49        17.36 o                         
   8  11   1        268.51        264.71        16.80 o                         
   9  11   1        792.58        889.47        37.69 o                         
  -3  12   1       1077.73       1043.27        41.75 o                         
  -2  12   1        894.44        900.22        27.91 o                         
  -1  12   1        130.75        132.02        19.41 o                         
   0  12   1        484.13        445.87        18.83 o                         
   1  12   1         10.03          2.77         7.64 o                         
   2  12   1       1332.38       1270.74        27.21 o                         
   3  12   1        127.34        135.42        14.40 o                         
   4  12   1        707.25        709.87        24.79 o                         
   5  12   1        431.67        420.42        20.72 o                         
   6  12   1        167.27        160.51        19.29 o                         
   7  12   1         78.42         53.28        16.60 o                         
   8  12   1        120.86         95.90        14.46 o                         
  -1  13   1        211.75        178.05        17.20 o                         
   0  13   1        145.45        101.24        11.54 o                         
   1  13   1        242.13        244.07        19.57 o                         
   2  13   1       1139.97       1116.20        35.17 o                         
   3  13   1         33.35         40.14        13.32 o                         
   4  13   1        455.77        422.61        24.75 o                         
   5  13   1          4.26         -3.75        12.32 o                         
   6  13   1        492.19        528.13        31.30 o                         
  -6 -12   2        140.85        107.60        24.58 o                         
  -5 -12   2         49.42         58.52        17.45 o                         
  -4 -12   2         22.39         43.58        15.94 o                         
  -3 -12   2        486.17        552.57        27.39 o                         
  -2 -12   2        614.55        622.99        28.66 o                         
  -1 -12   2         68.73         62.45        14.14 o                         
   0 -12   2        274.14        269.59        25.79 o                         
   1 -12   2         30.51          5.52        20.34 o                         
   2 -12   2        357.81        341.96        40.03 o                         
  -7 -11   2        620.95        618.13        36.22 o                         
  -6 -11   2         67.59         42.45        33.77 o                         
  -5 -11   2        403.74        443.36        24.20 o                         
  -4 -11   2         16.44         14.63        12.53 o                         
  -3 -11   2       2050.70       2166.47        49.93 o                         
  -2 -11   2        487.47        456.17        24.43 o                         
  -1 -11   2        205.80        232.39        22.24 o                         
   0 -11   2         63.91         53.86        18.44 o                         
   1 -11   2        458.30        438.00        20.12 o                         
   2 -11   2        481.63        482.16        20.77 o                         
   3 -11   2          3.95         13.55        13.08 o                         
   4 -11   2        342.13        326.58        19.16 o                         
  -8 -10   2        337.48        326.16        29.10 o                         
  -7 -10   2        323.35        347.90        22.42 o                         
  -6 -10   2         96.56         91.16        17.10 o                         
  -5 -10   2        457.25        493.70        21.28 o                         
  -4 -10   2         64.02         52.41        10.89 o                         
  -3 -10   2       1409.46       1408.30        46.21 o                         
  -2 -10   2        249.95        241.87        16.92 o                         
  -1 -10   2        440.21        425.25        21.79 o                         
   0 -10   2         10.03         18.19         9.43 o                         
   1 -10   2       1471.32       1483.12        34.43 o                         
   2 -10   2       1033.33       1076.96        32.35 o                         
   3 -10   2         23.60          6.70        10.43 o                         
   4 -10   2         81.70         34.62        12.25 o                         
   5 -10   2        403.50        439.03        34.77 o                         
  -9  -9   2        130.82        152.79        24.14 o                         
  -8  -9   2         49.73         40.88        12.25 o                         
  -7  -9   2         53.69         67.65        14.62 o                         
  -6  -9   2        321.65        328.17        21.48 o                         
  -5  -9   2       1288.76       1343.28        30.91 o                         
  -4  -9   2         49.63         39.56         9.40 o                         
  -3  -9   2        974.89        939.46        24.72 o                         
  -2  -9   2        126.41        127.07        15.06 o                         
  -1  -9   2       2038.89       1964.11        63.06 o                         
   0  -9   2          1.44        -10.01        10.01 o                         
   1  -9   2       1956.18       1951.63        36.38 o                         
   2  -9   2        517.37        514.31        20.05 o                         
   3  -9   2        180.55        164.31        13.52 o                         
   4  -9   2          0.06          1.38        11.29 o                         
   5  -9   2       1016.97       1021.20        30.64 o                         
   6  -9   2       1095.14       1130.39        40.98 o                         
 -10  -8   2        295.63        291.07        37.09 o                         
  -9  -8   2         40.53         14.88        11.95 o                         
  -8  -8   2        608.02        588.74        23.45 o                         
  -7  -8   2         38.82         20.32        13.02 o                         
  -6  -8   2       3056.00       3084.38        52.14 o                         
  -5  -8   2        962.71        965.94        24.89 o                         
  -4  -8   2         86.79         79.07         9.94 o                         
  -3  -8   2        171.53        178.90        11.76 o                         
  -2  -8   2       1340.10       1338.77        27.83 o                         
  -1  -8   2       3605.19       3618.15        64.60 o                         
   0  -8   2          8.57          8.45         5.90 o                         
   1  -8   2       1620.49       1528.50        31.41 o                         
   2  -8   2         30.41         34.79        11.65 o                         
   3  -8   2       1431.27       1450.29        31.48 o                         
   4  -8   2         70.41         69.12        11.46 o                         
   5  -8   2        626.40        620.22        24.91 o                         
   6  -8   2        387.24        403.23        24.80 o                         
   7  -8   2         81.94         69.44        14.79 o                         
 -10  -7   2        333.99        326.15        17.56 o                         
  -9  -7   2        106.13         72.73        10.39 o                         
  -8  -7   2       1438.95       1491.68        32.95 o                         
  -7  -7   2         78.81         62.53        11.32 o                         
  -6  -7   2       1329.91       1346.40        34.44 o                         
  -5  -7   2        597.03        584.45        33.97 o                         
  -4  -7   2        199.05        174.12        11.02 o                         
  -3  -7   2         91.41        107.17         9.76 o                         
  -2  -7   2       3385.70       3236.93        50.26 o                         
  -1  -7   2       3448.14       3387.55        51.86 o                         
   0  -7   2         15.62         22.16         6.07 o                         
   1  -7   2       1016.26        980.77        22.38 o                         
   2  -7   2        736.07        749.64        20.64 o                         
   3  -7   2       4103.45       4115.28        63.23 o                         
   4  -7   2        305.59        318.25        16.58 o                         
   5  -7   2        683.98        714.80        27.42 o                         
   6  -7   2         45.30         66.95        14.15 o                         
   7  -7   2       1398.94       1456.02        41.63 o                         
   8  -7   2        236.26        221.52        22.87 o                         
 -11  -6   2         79.74         73.99        21.74 o                         
 -10  -6   2         94.83         87.05        15.05 o                         
  -9  -6   2        992.41        974.08        20.98 o                         
  -8  -6   2        233.92        255.40        13.16 o                         
  -7  -6   2        671.90        644.65        18.54 o                         
  -6  -6   2       1178.23       1156.53        22.15 o                         
  -5  -6   2        275.61        278.41        13.97 o                         
  -4  -6   2       3628.91       3599.47        54.67 o                         
  -3  -6   2          1.32          8.07         7.00 o                         
  -2  -6   2       2688.82       2503.40        39.91 o                         
  -1  -6   2       1865.96       1812.81        34.86 o                         
   0  -6   2        885.19        840.66        17.70 o                         
   1  -6   2        545.13        540.34        16.32 o                         
   2  -6   2       4312.71       4182.78        88.62 o                         
   3  -6   2       6573.77       6620.17        93.25 o                         
   4  -6   2         63.23         56.68        10.54 o                         
   5  -6   2        223.65        211.53        21.39 o                         
   6  -6   2        397.64        446.12        20.26 o                         
   7  -6   2       1233.53       1230.90        37.59 o                         
   8  -6   2        476.84        488.86        35.22 o                         
   9  -6   2         91.18         69.55        16.89 o                         
 -11  -5   2        245.68        236.13        14.81 o                         
 -10  -5   2         15.11         18.69        10.63 o                         
  -9  -5   2        963.40       1006.56        33.04 o                         
  -8  -5   2       2490.01       2478.22        34.47 o                         
  -7  -5   2         24.47         25.24         9.71 o                         
  -6  -5   2       1531.98       1549.33        26.11 o                         
  -5  -5   2       2972.38       2966.26        40.70 o                         
  -4  -5   2       5153.47       5103.00        72.43 o                         
  -3  -5   2        372.94        355.97        13.22 o                         
  -2  -5   2       1120.08       1065.49        20.94 o                         
  -1  -5   2         46.30         55.60        11.12 o                         
   0  -5   2       4686.31       4585.46        56.63 o                         
   1  -5   2       1078.49       1082.62        21.15 o                         
   2  -5   2       2615.83       2622.45        41.03 o                         
   3  -5   2       3295.21       3292.05        57.77 o                         
   4  -5   2        350.06        361.55        15.61 o                         
   5  -5   2        672.76        702.40        21.19 o                         
   6  -5   2        949.75        956.81        30.51 o                         
   7  -5   2       2962.36       3085.76        53.85 o                         
   8  -5   2          1.68         -8.49        11.38 o                         
   9  -5   2        379.03        390.27        21.55 o                         
 -11  -4   2        562.61        548.35        20.97 o                         
 -10  -4   2         28.23         20.20        10.61 o                         
  -9  -4   2       1007.77       1010.07        24.92 o                         
  -8  -4   2        299.37        310.75        12.49 o                         
  -7  -4   2        912.64        914.32        18.04 o                         
  -6  -4   2       1005.18       1092.29        21.29 o                         
  -5  -4   2       6362.74       6344.07        78.06 o                         
  -4  -4   2       5662.31       5425.78        67.07 o                         
  -3  -4   2          4.16          8.40         5.52 o                         
  -2  -4   2        626.90        629.90        14.33 o                         
  -1  -4   2       3312.21       3170.76        45.26 o                         
   0  -4   2      10638.33      10080.22       117.46 o                         
   1  -4   2       2589.44       2513.28        54.12 o                         
   2  -4   2       1317.93       1297.98        26.45 o                         
   3  -4   2          0.24         -0.72         6.30 o                         
   4  -4   2       5726.31       5691.21        80.26 o                         
   5  -4   2       5475.82       5468.21        78.88 o                         
   6  -4   2        255.08        268.24        14.57 o                         
   7  -4   2        933.94        960.33        26.65 o                         
   8  -4   2         88.21         98.34        13.38 o                         
   9  -4   2        229.31        226.99        16.99 o                         
  10  -4   2         11.38         16.92        13.67 o                         
 -11  -3   2        926.46        932.27        25.48 o                         
 -10  -3   2         14.99         19.69        10.18 o                         
  -9  -3   2        843.94        810.61        24.74 o                         
  -8  -3   2         17.71         13.19         8.72 o                         
  -7  -3   2       2157.49       2181.54        30.25 o                         
  -6  -3   2       2214.40       2269.91        30.24 o                         
  -5  -3   2       3125.76       3134.54        42.18 o                         
  -4  -3   2       4832.08       4864.48        55.01 o                         
  -3  -3   2       4659.85       4822.32        53.38 o                         
  -2  -3   2       1139.60       1132.53        17.25 o                         
  -1  -3   2       4469.60       4334.37        67.50 o                         
   0  -3   2      10806.13      10541.43       110.84 o                         
   1  -3   2        427.01        416.91         9.49 o                         
   2  -3   2        712.47        713.69        14.78 o                         
   3  -3   2        660.88        694.90        27.39 o                         
   4  -3   2      10725.85      11111.77       147.15 o                         
   5  -3   2       2600.03       2653.19        42.95 o                         
   6  -3   2        431.44        442.78        17.44 o                         
   7  -3   2         33.13         44.08        10.49 o                         
   8  -3   2       1698.81       1750.88        37.91 o                         
   9  -3   2       1382.18       1371.59        34.28 o                         
  10  -3   2        219.99        216.34        17.26 o                         
 -11  -2   2        761.95        710.05        22.92 o                         
 -10  -2   2         26.97         31.41        10.77 o                         
  -9  -2   2        113.52        104.22        11.34 o                         
  -8  -2   2        371.57        355.01        16.07 o                         
  -7  -2   2       3235.72       3229.69        40.67 o                         
  -6  -2   2        406.23        393.89        14.50 o                         
  -5  -2   2        848.07        838.79        19.36 o                         
  -4  -2   2       3343.77       3644.71        43.13 o                         
  -3  -2   2      10211.65       9973.28        98.11 o                         
  -2  -2   2       5058.86       4909.70        49.16 o                         
  -1  -2   2       2694.63       2617.31        37.26 o                         
   0  -2   2       2077.36       2015.82        23.26 o                         
   1  -2   2       1576.82       1594.77        23.90 o                         
   2  -2   2       2734.71       2833.18        39.68 o                         
   3  -2   2       1383.98       1389.95        22.95 o                         
   4  -2   2       7148.04       7465.88       100.27 o                         
   5  -2   2        836.61        890.66        20.48 o                         
   6  -2   2       1461.96       1478.57        29.12 o                         
   7  -2   2       1442.53       1435.18        30.28 o                         
   8  -2   2       2502.50       2645.38        47.50 o                         
   9  -2   2       1537.30       1481.09        34.50 o                         
  10  -2   2         64.33         56.04        13.13 o                         
  11  -2   2         35.22         13.75        18.16 o                         
 -11  -1   2        162.19        177.24        16.09 o                         
 -10  -1   2        298.24        332.65        16.36 o                         
  -9  -1   2        300.24        294.94        14.57 o                         
  -8  -1   2       1561.66       1595.38        28.90 o                         
  -7  -1   2       5227.46       5230.31        67.65 o                         
  -6  -1   2         39.22         45.98         7.72 o                         
  -5  -1   2        761.98        778.43        18.02 o                         
  -4  -1   2        364.66        316.51         9.18 o                         
  -3  -1   2      17673.54      17464.51       183.28 o                         
  -2  -1   2       4514.09       4381.80        44.14 o                         
  -1  -1   2       5762.15       5820.91        53.42 o                         
   0  -1   2          1.71          9.80         2.29 o                         
   1  -1   2      12018.81      12180.02       132.34 o                         
   2  -1   2       7848.45       8138.71        86.01 o                         
   3  -1   2        331.36        336.45         9.42 o                         
   4  -1   2       1964.48       1973.88        32.56 o                         
   5  -1   2        250.86        267.82        11.93 o                         
   6  -1   2       3687.99       3817.38        56.95 o                         
   7  -1   2        350.51        362.20        16.17 o                         
   8  -1   2       2014.77       2049.98        40.16 o                         
   9  -1   2         19.03         18.26        10.49 o                         
  10  -1   2        166.16        189.05        19.58 o                         
  11  -1   2         13.05          1.84        13.17 o                         
 -11   0   2          6.72         13.04        12.67 o                         
 -10   0   2       1128.03       1088.56        31.40 o                         
  -9   0   2        387.83        415.46        21.38 o                         
  -8   0   2        733.40        717.04        23.01 o                         
  -7   0   2        512.57        481.51        16.04 o                         
  -6   0   2         33.51         13.63         7.67 o                         
  -5   0   2        878.77        822.41        16.32 o                         
  -4   0   2       1126.14       1143.93        16.55 o                         
  -3   0   2       9344.33       9091.32        89.59 o                         
  -2   0   2         31.58         25.10         2.88 o                         
  -1   0   2       5095.02       5089.20        50.16 o                         
   0   0   2        344.56        336.44         4.36 o                         
   2   0   2       4136.80       4219.38        38.27 o                         
   3   0   2        165.18        164.64         5.75 o                         
   4   0   2         27.58         28.64         5.66 o                         
   5   0   2       5886.58       6091.55        82.80 o                         
   6   0   2       5117.07       5253.23        73.88 o                         
   7   0   2         45.51         39.20         8.31 o                         
   8   0   2       2187.56       2246.42        39.67 o                         
   9   0   2        860.51        858.51        24.54 o                         
  10   0   2       1384.05       1362.30        50.59 o                         
  11   0   2         33.43         23.89        11.25 o                         
 -11   1   2        251.44        203.92        23.15 o                         
 -10   1   2       1857.57       1815.85        40.99 o                         
  -9   1   2        492.69        502.66        23.14 o                         
  -8   1   2        274.34        326.08        17.68 o                         
  -7   1   2          2.92         -0.49         9.18 o                         
  -6   1   2       5751.74       5955.78        84.78 o                         
  -5   1   2       5156.97       5282.81        75.35 o                         
  -4   1   2        902.15        939.24        17.26 o                         
  -3   1   2       1492.67       1477.78        16.39 o                         
  -2   1   2       1710.73       1739.25        19.38 o                         
  -1   1   2       6486.16       6696.27        61.46 o                         
   0   1   2       2105.90       2170.59        22.18 o                         
   1   1   2      14988.16      14143.91       253.99 o                         
   2   1   2       2498.87       2567.46        26.25 o                         
   3   1   2       2266.36       2382.37        29.88 o                         
   4   1   2        108.13        112.05         4.78 o                         
   5   1   2       5349.19       5242.96        80.54 o                         
   6   1   2       2995.95       2979.44        41.03 o                         
   7   1   2          1.71         10.07         9.55 o                         
   8   1   2        267.21        261.53        13.57 o                         
   9   1   2       1644.94       1674.20        34.76 o                         
  10   1   2       1218.79       1181.10        29.42 o                         
  11   1   2          5.92          9.25        10.62 o                         
  12   1   2        107.08         85.92        14.68 o                         
 -11   2   2        246.71        236.48        18.04 o                         
 -10   2   2       1246.70       1192.89        34.82 o                         
  -9   2   2          7.02         19.68        17.53 o                         
  -8   2   2        469.83        482.09        21.70 o                         
  -7   2   2        416.66        410.12        19.36 o                         
  -6   2   2       4524.98       4541.95        67.88 o                         
  -5   2   2       2226.56       2229.55        37.84 o                         
  -4   2   2         69.16        113.73         7.72 o                         
  -3   2   2         10.29         11.37         4.41 o                         
  -2   2   2       5753.52       5781.22        67.30 o                         
  -1   2   2      13078.32      13878.80       112.44 o                         
   0   2   2         49.71         79.60         4.49 o                         
   1   2   2       7296.00       7340.71        59.67 o                         
   2   2   2       2138.12       2108.16        22.25 o                         
   3   2   2       8009.79       8172.83       106.56 o                         
   4   2   2        145.66        161.23         6.92 o                         
   5   2   2       4142.18       4160.41        60.05 o                         
   6   2   2        900.32        891.15        20.89 o                         
   7   2   2       1871.00       1975.46        30.16 o                         
   8   2   2        218.19        224.36        10.82 o                         
   9   2   2       1353.17       1311.09        25.80 o                         
  10   2   2       2768.92       2692.51        51.15 o                         
  11   2   2        290.32        277.80        16.32 o                         
  12   2   2        215.39        136.11        27.07 o                         
 -10   3   2        103.46        106.59        15.25 o                         
  -9   3   2        215.92        223.35        17.44 o                         
  -8   3   2       1117.40       1119.61        31.91 o                         
  -7   3   2         25.59         20.13        11.42 o                         
  -6   3   2       2848.35       2880.69        48.21 o                         
  -5   3   2        251.59        282.44        14.85 o                         
  -4   3   2       2341.48       2499.04        40.21 o                         
  -3   3   2          3.14         10.14         4.90 o                         
  -2   3   2       8461.95       8841.32       103.68 o                         
  -1   3   2       4675.92       4834.94        53.00 o                         
   0   3   2        545.34        573.84         7.16 o                         
   1   3   2        266.74        276.32         4.26 o                         
   2   3   2       6770.69       6685.16        63.82 o                         
   3   3   2      10415.51      10388.19       109.91 o                         
   4   3   2        183.95        176.79         7.82 o                         
   5   3   2       1791.22       1813.87        35.43 o                         
   6   3   2        387.49        436.40        15.56 o                         
   7   3   2       1363.40       1354.36        27.90 o                         
   8   3   2         31.60         48.42        10.30 o                         
   9   3   2        530.26        583.44        21.59 o                         
  10   3   2        477.09        530.67        27.44 o                         
  11   3   2        213.67        220.42        21.54 o                         
  12   3   2         90.12         91.92        24.07 o                         
 -10   4   2         12.68         12.14        12.83 o                         
  -9   4   2       1269.98       1298.43        35.11 o                         
  -8   4   2       1408.07       1401.71        39.85 o                         
  -7   4   2        383.31        346.24        26.68 o                         
  -6   4   2        736.21        739.92        23.52 o                         
  -5   4   2        630.97        633.80        20.85 o                         
  -4   4   2       2831.08       2861.39        45.80 o                         
  -3   4   2          2.65         11.08         7.06 o                         
  -2   4   2       4056.68       4212.06        58.60 o                         
  -1   4   2       1230.93       1343.38        19.70 o                         
   0   4   2       1150.06       1171.20        15.10 o                         
   1   4   2         21.62         41.26         3.42 o                         
   2   4   2       7776.15       7628.58        70.60 o                         
   3   4   2       6977.46       6896.16        68.81 o                         
   4   4   2         89.89        118.31         7.47 o                         
   5   4   2        337.82        353.10        13.05 o                         
   6   4   2       2336.03       2362.67        38.62 o                         
   7   4   2       4444.93       4523.87        66.73 o                         
   8   4   2        146.16        164.36        12.17 o                         
   9   4   2       1259.04       1251.89        29.83 o                         
  10   4   2          2.50         -8.57        12.98 o                         
  11   4   2        930.06        938.33        29.33 o                         
  12   4   2        393.58        327.90        22.80 o                         
  -9   5   2       1238.51       1218.34        35.16 o                         
  -8   5   2        529.69        568.58        24.68 o                         
  -7   5   2         18.47         31.83        14.62 o                         
  -6   5   2        271.67        275.22        17.02 o                         
  -5   5   2       1164.92       1277.22        29.03 o                         
  -4   5   2       3933.19       4048.74        70.47 o                         
  -3   5   2          9.02         19.57         8.07 o                         
  -2   5   2       1442.19       1534.11        27.75 o                         
  -1   5   2        169.71        178.34         7.75 o                         
   0   5   2       3791.97       3642.71        41.62 o                         
   1   5   2         99.81        100.61         5.16 o                         
   2   5   2       5505.48       5383.69        54.88 o                         
   3   5   2       2331.71       2275.26        34.12 o                         
   4   5   2       1227.34       1178.75        17.29 o                         
   5   5   2        263.71        250.52        12.53 o                         
   6   5   2       3389.57       3395.98        91.61 o                         
   7   5   2       3121.95       3185.43        50.46 o                         
   8   5   2          0.32          7.75         9.41 o                         
   9   5   2          2.40         10.47        10.62 o                         
  10   5   2        459.61        499.86        23.29 o                         
  11   5   2        960.31        965.59        30.04 o                         
  12   5   2        299.15        286.17        29.40 o                         
  -9   6   2        554.65        556.29        32.43 o                         
  -8   6   2         31.15         26.44        12.67 o                         
  -7   6   2        511.55        515.08        23.45 o                         
  -6   6   2          6.99          1.17        14.78 o                         
  -5   6   2       4130.07       4188.47        66.07 o                         
  -4   6   2       2260.79       2365.64        49.21 o                         
  -3   6   2         46.39         53.27         9.42 o                         
  -2   6   2        311.65        341.98        15.18 o                         
  -1   6   2       3406.81       3540.00        53.85 o                         
   0   6   2       8026.20       7976.36        96.23 o                         
   1   6   2        245.94        261.95        10.54 o                         
   2   6   2        720.69        723.71        14.24 o                         
   3   6   2        473.53        488.22        11.58 o                         
   4   6   2       3578.73       3403.06        44.36 o                         
   5   6   2        486.85        488.69        17.25 o                         
   6   6   2        889.85        887.94        21.83 o                         
   7   6   2        761.67        814.35        22.05 o                         
   8   6   2        407.18        418.01        20.97 o                         
   9   6   2        395.18        421.63        20.86 o                         
  10   6   2        581.95        613.84        24.80 o                         
  11   6   2       1290.54       1259.96        34.06 o                         
  12   6   2          6.75         -1.37        17.10 o                         
  -8   7   2         71.18         91.14        17.88 o                         
  -7   7   2       1617.38       1622.68        72.22 o                         
  -6   7   2          5.51         -0.85        13.26 o                         
  -5   7   2       1007.56       1047.93        33.58 o                         
  -4   7   2       1016.46        962.17        26.14 o                         
  -3   7   2        279.37        372.71        17.13 o                         
  -2   7   2         78.06         86.78         9.91 o                         
  -1   7   2       3375.84       3364.90        51.79 o                         
   0   7   2       3957.78       4020.20        52.53 o                         
   1   7   2         86.87        120.36         8.67 o                         
   2   7   2        221.29        203.87        13.50 o                         
   3   7   2       1934.63       1870.76        27.83 o                         
   4   7   2       6641.74       6437.17        79.31 o                         
   5   7   2       1097.51       1102.72        20.30 o                         
   6   7   2        686.92        704.95        19.90 o                         
   7   7   2        186.23        205.87        12.77 o                         
   8   7   2       2804.68       2931.25        50.01 o                         
   9   7   2        508.83        561.00        22.99 o                         
  10   7   2        189.50        209.99        16.24 o                         
  11   7   2         56.45         53.27        13.66 o                         
  -7   8   2        399.24        351.30        21.93 o                         
  -6   8   2          7.25         -5.94        11.64 o                         
  -5   8   2        256.50        256.75        16.42 o                         
  -4   8   2        326.47        335.84        18.66 o                         
  -3   8   2       3203.09       3195.22        82.70 o                         
  -2   8   2        293.73        319.97        15.14 o                         
  -1   8   2       1316.59       1387.25        33.10 o                         
   0   8   2        826.27        819.57        18.16 o                         
   1   8   2       1197.27       1201.47        22.38 o                         
   2   8   2        591.08        590.14        23.39 o                         
   3   8   2       1528.93       1490.05        24.54 o                         
   4   8   2       3015.38       2969.70        41.28 o                         
   5   8   2          1.91         -1.57         7.37 o                         
   6   8   2        191.26        200.65        12.70 o                         
   7   8   2        285.43        308.49        19.25 o                         
   8   8   2       1407.09       1505.15        32.80 o                         
   9   8   2        595.44        628.29        25.26 o                         
  10   8   2        117.90        115.27        14.97 o                         
  11   8   2          0.68          6.12        14.10 o                         
  -7   9   2       1247.29       1277.24        42.07 o                         
  -6   9   2         24.07         28.04        14.19 o                         
  -5   9   2        651.86        678.06        26.50 o                         
  -4   9   2        927.66        981.06        28.64 o                         
  -3   9   2       2547.85       2678.87        57.44 o                         
  -2   9   2        620.69        575.37        20.78 o                         
  -1   9   2        192.05        255.12        17.22 o                         
   0   9   2        164.89        180.04        11.89 o                         
   1   9   2       2933.58       2892.53        41.60 o                         
   2   9   2       1061.47       1090.26        21.20 o                         
   3   9   2        770.53        768.70        20.46 o                         
   4   9   2        402.20        396.99        15.94 o                         
   5   9   2        743.19        722.49        17.42 o                         
   6   9   2        602.18        606.83        21.47 o                         
   7   9   2        214.03        249.07        14.93 o                         
   8   9   2       1274.93       1285.59        30.73 o                         
   9   9   2         65.38         37.76        11.87 o                         
  10   9   2        490.39        528.44        61.95 o                         
  11   9   2         23.88         17.10        13.06 o                         
  -6  10   2        437.33        487.99        29.25 o                         
  -5  10   2        108.22        120.64        24.80 o                         
  -4  10   2        967.72       1003.95        30.00 o                         
  -3  10   2       1103.11       1137.84        30.34 o                         
  -2  10   2         10.09          3.74         9.87 o                         
  -1  10   2        385.17        371.61        18.17 o                         
   0  10   2        424.68        453.59        22.32 o                         
   1  10   2       2969.57       2954.96        43.21 o                         
   2  10   2        601.72        579.68        24.59 o                         
   3  10   2        231.91        242.31        11.87 o                         
   4  10   2          1.91         -2.53         5.77 o                         
   5  10   2       1413.70       1391.44        25.57 o                         
   6  10   2       1690.44       1738.15        29.83 o                         
   7  10   2        151.40        142.88         9.39 o                         
   8  10   2        255.47        269.65        16.08 o                         
   9  10   2         89.24         56.76        12.25 o                         
  10  10   2        264.55        260.42        17.63 o                         
  -5  11   2        551.91        640.50        49.84 o                         
  -4  11   2        615.77        657.73        26.70 o                         
  -3  11   2        561.52        618.40        28.93 o                         
  -2  11   2        589.92        559.69        23.04 o                         
  -1  11   2        457.61        448.73        20.22 o                         
   0  11   2        292.93        315.48        16.43 o                         
   1  11   2       1163.40       1165.91        26.31 o                         
   2  11   2          0.90         15.72         8.79 o                         
   3  11   2        423.28        424.85        14.73 o                         
   4  11   2         87.65         95.71         8.41 o                         
   5  11   2       2568.20       2536.43        39.55 o                         
   6  11   2        175.12        191.28        13.58 o                         
   7  11   2        129.72        130.65        12.12 o                         
   8  11   2         36.83         29.10        10.37 o                         
   9  11   2        493.39        535.05        32.90 o                         
  -3  12   2        386.89        357.06        20.58 o                         
  -2  12   2       1496.02       1463.97        34.98 o                         
  -1  12   2        573.02        580.17        22.34 o                         
   0  12   2        210.05        227.83        14.59 o                         
   1  12   2        249.76        254.21        12.95 o                         
   2  12   2        203.97        228.68        12.40 o                         
   3  12   2        732.00        743.21        19.48 o                         
   4  12   2         82.83         71.76         8.06 o                         
   5  12   2        651.37        707.38        27.30 o                         
   6  12   2         93.63         81.62        11.85 o                         
   7  12   2        322.61        316.53        26.73 o                         
   8  12   2        253.18        243.35        22.41 o                         
  -1  13   2        333.02        367.39        22.06 o                         
   0  13   2        160.17        148.15        12.99 o                         
   1  13   2          3.29          6.15         8.54 o                         
   2  13   2        868.86        870.47        21.80 o                         
   3  13   2        547.09        549.38        26.51 o                         
   4  13   2         38.80         29.49        11.44 o                         
   5  13   2        201.23        208.92        16.43 o                         
   6  13   2        121.82        106.78        16.91 o                         
   7  13   2        764.96        759.11        35.10 o                         
  -4 -12   3        112.77        130.34        17.40 o                         
  -3 -12   3          9.54         19.28        15.65 o                         
  -2 -12   3        667.01        683.65        31.05 o                         
  -1 -12   3        119.45        119.77        21.23 o                         
   0 -12   3        492.28        504.87        34.29 o                         
  -6 -11   3        402.99        416.08        52.83 o                         
  -5 -11   3         25.65         30.14        14.33 o                         
  -4 -11   3        130.44        167.17        17.34 o                         
  -3 -11   3        154.47        160.03        16.98 o                         
  -2 -11   3        950.25       1055.03        34.44 o                         
  -1 -11   3        134.28        107.90        15.06 o                         
   0 -11   3        206.12        213.20        23.32 o                         
   1 -11   3          4.53         22.45        26.28 o                         
   2 -11   3        982.53       1020.73        36.17 o                         
   3 -11   3        369.65        396.23        29.67 o                         
  -8 -10   3          1.31         -9.37        13.04 o                         
  -7 -10   3        324.77        321.78        22.61 o                         
  -6 -10   3         96.86         86.58        37.93 o                         
  -5 -10   3        434.81        470.18        26.20 o                         
  -4 -10   3        232.63        255.98        18.71 o                         
  -3 -10   3        218.11        245.89        25.03 o                         
  -2 -10   3        573.52        598.06        26.52 o                         
  -1 -10   3          3.40         20.41        11.73 o                         
   0 -10   3        177.14        196.68        15.89 o                         
   1 -10   3        124.21        125.01        12.38 o                         
   2 -10   3       1954.28       1959.47        40.52 o                         
   3 -10   3        577.56        637.70        28.10 o                         
   4 -10   3        114.27        110.25        13.60 o                         
   5 -10   3          0.27         -1.90        11.95 o                         
  -9  -9   3        728.11        748.03        44.16 o                         
  -8  -9   3        197.78        200.19        19.76 o                         
  -7  -9   3        427.02        416.32        21.80 o                         
  -6  -9   3         49.76         40.50        13.80 o                         
  -5  -9   3       1514.27       1563.67        34.46 o                         
  -4  -9   3        364.63        389.27        18.44 o                         
  -3  -9   3        317.23        356.07        18.63 o                         
  -2  -9   3        462.10        451.86        18.84 o                         
  -1  -9   3        148.39        149.17        12.61 o                         
   0  -9   3        484.88        503.03        29.38 o                         
   1  -9   3        314.51        310.21        15.89 o                         
   2  -9   3       1358.00       1350.37        30.76 o                         
   3  -9   3          2.08         14.81        10.05 o                         
   4  -9   3        334.05        364.86        20.42 o                         
   5  -9   3         70.84         77.85        13.05 o                         
   6  -9   3        937.75        917.18        32.70 o                         
  -9  -8   3        564.10        582.44        23.99 o                         
  -8  -8   3         22.79         32.63        11.88 o                         
  -7  -8   3        179.14        186.81        16.88 o                         
  -6  -8   3        518.36        529.36        21.66 o                         
  -5  -8   3       2217.80       2170.53        53.59 o                         
  -4  -8   3        335.00        346.44        17.18 o                         
  -3  -8   3        451.47        441.00        18.54 o                         
  -2  -8   3         41.08         53.87         9.42 o                         
  -1  -8   3       1471.76       1411.01        28.91 o                         
   0  -8   3        666.69        670.98        19.80 o                         
   1  -8   3        119.00        107.13        12.40 o                         
   2  -8   3        290.11        271.99        14.37 o                         
   3  -8   3        110.20        113.25        12.73 o                         
   4  -8   3       1513.63       1525.60        34.04 o                         
   5  -8   3         19.03         29.39        11.46 o                         
   6  -8   3        988.33       1009.82        30.77 o                         
   7  -8   3         22.46          1.28        22.68 o                         
 -10  -7   3       1073.21        933.73        34.57 o                         
  -9  -7   3        493.14        479.98        20.01 o                         
  -8  -7   3        310.85        348.42        31.13 o                         
  -7  -7   3        452.98        478.22        30.71 o                         
  -6  -7   3        261.63        263.95        16.12 o                         
  -5  -7   3       2240.10       2235.69        58.54 o                         
  -4  -7   3         12.63         13.84         8.32 o                         
  -3  -7   3        657.24        637.63        19.20 o                         
  -2  -7   3        327.27        342.10        14.67 o                         
  -1  -7   3       4029.34       3893.53        58.61 o                         
   0  -7   3       1692.98       1615.32        30.14 o                         
   1  -7   3         38.30         28.58        12.54 o                         
   2  -7   3        114.20        122.83        16.66 o                         
   3  -7   3       2392.22       2388.70        62.45 o                         
   4  -7   3       1734.46       1664.23        34.19 o                         
   5  -7   3        145.86        138.76        13.29 o                         
   6  -7   3        141.57        124.53        15.26 o                         
   7  -7   3        220.99        222.31        19.07 o                         
   8  -7   3        673.28        643.48        29.82 o                         
 -10  -6   3          1.97         10.82        10.65 o                         
  -9  -6   3         77.94         77.56        10.68 o                         
  -8  -6   3        398.73        427.23        17.40 o                         
  -7  -6   3       1240.44       1267.97        36.05 o                         
  -6  -6   3        237.65        265.33        17.50 o                         
  -5  -6   3        361.04        365.07        16.67 o                         
  -4  -6   3       1112.55       1116.48        24.61 o                         
  -3  -6   3       2326.21       2307.86        42.18 o                         
  -2  -6   3        439.33        439.69        15.65 o                         
  -1  -6   3       2933.00       2798.63        43.82 o                         
   0  -6   3         67.72         80.67         8.08 o                         
   1  -6   3        570.96        567.04        16.56 o                         
   2  -6   3        124.98        149.29        15.48 o                         
   3  -6   3       4055.04       4063.26        61.16 o                         
   4  -6   3       1674.22       1717.38        37.86 o                         
   5  -6   3          4.09         11.79        10.40 o                         
   6  -6   3        291.65        309.70        17.69 o                         
   7  -6   3        671.02        668.59        25.31 o                         
   8  -6   3       1632.07       1608.01        38.25 o                         
   9  -6   3          1.87          3.25        13.02 o                         
 -10  -5   3        366.54        382.67        19.09 o                         
  -9  -5   3        166.73        173.19        12.80 o                         
  -8  -5   3       4866.91       4868.89        59.29 o                         
  -7  -5   3        754.25        756.01        21.96 o                         
  -6  -5   3        221.42        247.18        11.84 o                         
  -5  -5   3         38.89         39.61         8.99 o                         
  -4  -5   3       4088.16       3962.08        68.66 o                         
  -3  -5   3       4201.12       4176.83        60.69 o                         
  -2  -5   3        262.22        282.39        12.34 o                         
  -1  -5   3        815.98        807.70        18.15 o                         
   0  -5   3       1616.45       1588.52        27.31 o                         
   1  -5   3       4089.14       4000.74        50.85 o                         
   2  -5   3          4.00          3.99         6.39 o                         
   3  -5   3         23.92         37.83        10.39 o                         
   4  -5   3         21.07          5.04        10.18 o                         
   5  -5   3        670.11        695.61        21.28 o                         
   6  -5   3         29.23         26.71        11.99 o                         
   7  -5   3       1606.44       1646.53        35.72 o                         
   8  -5   3        652.73        664.31        25.67 o                         
   9  -5   3          4.48          4.13        12.45 o                         
 -11  -4   3        125.14        129.86        20.25 o                         
 -10  -4   3        369.94        387.77        19.68 o                         
  -9  -4   3        326.67        367.75        22.15 o                         
  -8  -4   3        379.60        390.17        21.22 o                         
  -7  -4   3          2.21         10.05         8.11 o                         
  -6  -4   3        295.57        285.34        12.52 o                         
  -5  -4   3          4.92          5.48         6.16 o                         
  -4  -4   3       5070.19       4613.57       105.73 o                         
  -3  -4   3       2586.65       2570.60        39.66 o                         
  -2  -4   3        373.58        365.24        12.23 o                         
  -1  -4   3         61.37         74.00         6.52 o                         
   0  -4   3       7597.62       7316.30        86.55 o                         
   1  -4   3       6584.20       6272.94       109.76 o                         
   2  -4   3        123.71        105.01        13.64 o                         
   3  -4   3       1127.30       1167.48        23.23 o                         
   4  -4   3        962.17        972.30        22.23 o                         
   5  -4   3       5841.04       5963.99        84.90 o                         
   6  -4   3        121.19        123.82        11.36 o                         
   7  -4   3        552.04        545.12        21.14 o                         
   8  -4   3        328.26        368.87        19.78 o                         
   9  -4   3        496.15        490.22        26.22 o                         
  10  -4   3        201.33        174.40        35.97 o                         
 -11  -3   3       1084.64       1013.53        30.08 o                         
 -10  -3   3        234.15        253.54        15.37 o                         
  -9  -3   3        440.01        434.50        18.09 o                         
  -8  -3   3        290.40        310.66        12.20 o                         
  -7  -3   3       1203.11       1218.21        21.21 o                         
  -6  -3   3       4535.69       4646.80        60.44 o                         
  -5  -3   3         68.59         87.14         8.04 o                         
  -4  -3   3       2241.41       2112.36        27.74 o                         
  -3  -3   3         69.93         69.13         4.24 o                         
  -2  -3   3       3731.13       3637.51        51.28 o                         
  -1  -3   3         32.89         39.72         5.39 o                         
   0  -3   3       9658.63       9305.28       108.16 o                         
   1  -3   3       6761.98       6623.79        71.22 o                         
   2  -3   3        347.43        345.03        25.59 o                         
   3  -3   3         32.22         43.28         6.29 o                         
   4  -3   3       2780.70       2921.41        44.43 o                         
   5  -3   3        320.33        351.60        15.47 o                         
   6  -3   3         85.69         86.24         9.87 o                         
   7  -3   3        148.85        156.55        14.84 o                         
   8  -3   3         57.73         51.07        11.18 o                         
   9  -3   3       1379.19       1365.64        37.77 o                         
  10  -3   3        250.65        236.03        19.05 o                         
 -11  -2   3        803.73        808.32        24.25 o                         
 -10  -2   3        475.38        439.68        19.12 o                         
  -9  -2   3         20.02         19.65        11.41 o                         
  -8  -2   3          4.67          0.19         8.95 o                         
  -7  -2   3       3422.00       3450.74        43.51 o                         
  -6  -2   3       2862.64       2790.82        35.79 o                         
  -5  -2   3          9.80         10.57         6.61 o                         
  -4  -2   3        691.78        673.31        13.25 o                         
  -3  -2   3       1751.07       1570.35        19.15 o                         
  -2  -2   3       7828.34       7267.08        84.90 o                         
  -1  -2   3        376.04        365.28         8.34 o                         
   0  -2   3       4561.03       4346.95        46.89 o                         
   1  -2   3        218.28        210.41         5.27 o                         
   2  -2   3       6207.11       6671.95       102.05 o                         
   3  -2   3        453.36        494.37        17.64 o                         
   4  -2   3       3623.36       3750.64        54.08 o                         
   5  -2   3       5979.52       6198.51        85.75 o                         
   6  -2   3        331.55        350.87        14.85 o                         
   7  -2   3        968.50        988.72        24.33 o                         
   8  -2   3       1377.85       1371.36        30.93 o                         
   9  -2   3       1825.09       1821.58        53.46 o                         
  10  -2   3        238.93        216.46        16.26 o                         
  11  -2   3        210.60        222.46        25.29 o                         
 -11  -1   3        512.30        519.42        25.95 o                         
 -10  -1   3         10.65         24.30        10.46 o                         
  -9  -1   3        960.57        931.50        24.04 o                         
  -8  -1   3        330.58        320.81        14.95 o                         
  -7  -1   3       3832.18       3891.95        47.91 o                         
  -6  -1   3       1248.94       1244.03        20.58 o                         
  -5  -1   3        426.78        453.96        12.32 o                         
  -4  -1   3        130.80        152.31         8.56 o                         
  -3  -1   3       5875.67       5632.39        61.90 o                         
  -2  -1   3      11753.73      11094.35       101.26 o                         
  -1  -1   3        628.87        620.88         8.54 o                         
   0  -1   3       3329.09       3238.75        28.91 o                         
   1  -1   3       2374.37       2320.00        24.29 o                         
   2  -1   3      14606.94      14833.43       228.00 o                         
   3  -1   3       4514.42       4924.90        66.08 o                         
   4  -1   3       1731.54       1714.07        27.99 o                         
   5  -1   3        101.08        107.56         8.01 o                         
   6  -1   3        921.45        957.01        21.71 o                         
   7  -1   3         54.83         58.41         8.92 o                         
   8  -1   3        499.65        547.38        23.92 o                         
   9  -1   3       1319.86       1329.91        30.95 o                         
  10  -1   3         28.02          9.18        11.04 o                         
  11  -1   3        154.81        144.32        15.04 o                         
 -11   0   3         13.36         19.72        12.75 o                         
 -10   0   3        579.70        555.28        24.96 o                         
  -9   0   3       1330.44       1304.56        32.43 o                         
  -8   0   3        101.59        107.92        10.37 o                         
  -7   0   3        921.55        899.06        17.93 o                         
  -6   0   3         25.26         36.85         7.23 o                         
  -5   0   3       4150.72       4191.46        49.88 o                         
  -4   0   3        496.10        489.89        10.52 o                         
  -3   0   3       7083.09       7021.12        76.51 o                         
  -2   0   3       5659.88       5531.82        60.38 o                         
  -1   0   3       1392.47       1369.10        18.66 o                         
   0   0   3        445.40        433.59         7.89 o                         
   1   0   3       5245.61       5056.50        46.72 o                         
   2   0   3      19192.21      19526.30       202.96 o                         
   3   0   3        187.71        159.98         5.12 o                         
   4   0   3       3398.84       3833.68        52.92 o                         
   5   0   3        870.05        897.62        18.11 o                         
   6   0   3       6386.87       6437.12        88.56 o                         
   7   0   3       2161.77       2134.25        51.04 o                         
   8   0   3        983.48       1030.11        24.49 o                         
   9   0   3        177.92        176.99        13.09 o                         
  10   0   3        806.37        775.80        36.76 o                         
  11   0   3        443.21        431.09        20.17 o                         
 -11   1   3         51.04         30.55        13.92 o                         
 -10   1   3       1038.62       1061.71        31.91 o                         
  -9   1   3       1633.63       1589.03        41.37 o                         
  -8   1   3         33.61         32.92        12.26 o                         
  -7   1   3        444.62        426.69        19.23 o                         
  -6   1   3       1968.44       2036.12        31.51 o                         
  -5   1   3       6249.74       6170.84       152.23 o                         
  -4   1   3        287.55        284.37         9.32 o                         
  -3   1   3       2842.91       2809.69        30.57 o                         
  -2   1   3        150.65        147.47         6.13 o                         
  -1   1   3       6730.09       6582.39        74.94 o                         
   0   1   3       4963.00       5038.45        47.80 o                         
   1   1   3       5485.29       5463.85        56.37 o                         
   2   1   3      11048.81      11036.75       102.84 o                         
   3   1   3         67.95         77.88         4.87 o                         
   4   1   3       1957.78       2022.80        25.86 o                         
   5   1   3         48.35         28.91         4.08 o                         
   6   1   3       6507.63       6492.65        88.54 o                         
   7   1   3        938.69        927.51        20.87 o                         
   8   1   3        149.41        143.98        10.86 o                         
   9   1   3        236.09        233.99        13.44 o                         
  10   1   3       1461.24       1429.00        31.82 o                         
  11   1   3        869.54        814.91        33.34 o                         
  12   1   3         14.86         -9.39        16.59 o                         
 -10   2   3        703.22        719.07        28.23 o                         
  -9   2   3        154.82        176.39        15.78 o                         
  -8   2   3        330.73        329.23        18.26 o                         
  -7   2   3        244.79        269.27        14.78 o                         
  -6   2   3       1864.26       1841.76        34.83 o                         
  -5   2   3       5401.93       5275.52        68.42 o                         
  -4   2   3         50.37         53.42         6.56 o                         
  -3   2   3       2075.04       2255.17        35.10 o                         
  -2   2   3        724.94        722.79        10.96 o                         
  -1   2   3      13380.70      13549.70       142.05 o                         
   0   2   3       2482.56       2447.84        24.15 o                         
   1   2   3       4714.17       4739.22        74.32 o                         
   2   2   3       1257.83       1256.91        15.64 o                         
   3   2   3       3872.87       3846.12        46.61 o                         
   4   2   3       4880.05       5031.93        68.14 o                         
   5   2   3       3544.32       3817.52        62.73 o                         
   6   2   3       6049.68       6298.99        87.31 o                         
   7   2   3         70.94         88.57         9.98 o                         
   8   2   3        788.74        761.55        22.88 o                         
   9   2   3        165.57        185.66        14.22 o                         
  10   2   3       1969.50       1969.88        47.97 o                         
  11   2   3        250.65        268.48        22.07 o                         
  12   2   3         74.40         47.56        26.77 o                         
 -10   3   3        450.64        449.35        24.28 o                         
  -9   3   3        145.04        159.60        16.04 o                         
  -8   3   3       1333.21       1326.69        33.08 o                         
  -7   3   3        278.25        316.10        16.57 o                         
  -6   3   3       1977.88       2003.09        37.79 o                         
  -5   3   3       2410.14       2487.98        42.18 o                         
  -4   3   3        277.09        310.18        11.44 o                         
  -3   3   3       1356.29       1462.68        26.19 o                         
  -2   3   3       4027.62       4182.80        47.35 o                         
  -1   3   3      17069.65      17620.09       184.31 o                         
   0   3   3       1265.60       1252.16        15.21 o                         
   1   3   3       3738.84       3848.90        38.01 o                         
   2   3   3        478.17        457.74        10.12 o                         
   3   3   3      12715.48      12401.04       142.96 o                         
   4   3   3       5305.32       5395.20        73.21 o                         
   5   3   3        348.35        363.21        11.61 o                         
   6   3   3       1092.15       1150.59        29.05 o                         
   7   3   3        299.28        256.90        13.29 o                         
   8   3   3       2451.96       2554.19        43.65 o                         
   9   3   3         30.51         25.01        11.27 o                         
  10   3   3       1105.99       1096.66        29.11 o                         
  11   3   3          1.69        -12.30        12.30 o                         
  12   3   3        387.18        360.60        31.97 o                         
 -10   4   3        205.31        179.36        17.41 o                         
  -9   4   3        434.95        472.50        30.21 o                         
  -8   4   3       1484.70       1532.13        44.33 o                         
  -7   4   3         30.32         37.12        11.53 o                         
  -6   4   3       1159.54       1189.39        28.79 o                         
  -5   4   3        178.06        185.33        12.59 o                         
  -4   4   3       3249.14       3373.84        61.84 o                         
  -3   4   3       1469.74       1523.59        24.24 o                         
  -2   4   3       2909.75       3233.05        47.21 o                         
  -1   4   3       6109.14       6380.67        79.54 o                         
   0   4   3          9.57         14.22         3.29 o                         
   1   4   3       1278.73       1259.47        16.20 o                         
   2   4   3       1165.87       1131.95        13.92 o                         
   3   4   3      15614.18      15767.92       166.09 o                         
   4   4   3       5050.54       5240.40        63.69 o                         
   5   4   3        552.65        594.59        12.40 o                         
   6   4   3          0.38          5.23         6.04 o                         
   7   4   3       5813.79       6027.35        85.48 o                         
   8   4   3       3420.33       3601.15        56.87 o                         
   9   4   3         30.77         53.53        11.95 o                         
  10   4   3        133.24        131.55        14.15 o                         
  11   4   3        369.46        366.91        29.29 o                         
  12   4   3        695.04        625.83        29.94 o                         
  -9   5   3        449.54        453.88        24.44 o                         
  -8   5   3       2251.47       2266.75        67.50 o                         
  -7   5   3        371.77        371.82        21.37 o                         
  -6   5   3        638.72        650.12        24.51 o                         
  -5   5   3        393.94        405.60        19.14 o                         
  -4   5   3       5159.08       5237.19        76.64 o                         
  -3   5   3       2630.10       2802.36        53.09 o                         
  -2   5   3        720.16        788.13        19.15 o                         
  -1   5   3        695.39        758.37        15.01 o                         
   0   5   3       4708.28       4732.94        52.93 o                         
   1   5   3       6618.09       6650.32        67.13 o                         
   2   5   3       1200.78       1248.00        15.85 o                         
   3   5   3       6337.38       6207.48        62.88 o                         
   4   5   3        222.10        252.93         8.93 o                         
   5   5   3       1745.47       1715.82        49.44 o                         
   6   5   3         47.15         56.56         8.60 o                         
   7   5   3       3580.60       3707.80        66.80 o                         
   8   5   3       1777.30       1916.61        36.55 o                         
   9   5   3         49.81         41.97        12.02 o                         
  10   5   3        105.65        118.55        13.98 o                         
  11   5   3        790.82        814.33        28.40 o                         
  12   5   3        953.42        922.93        45.59 o                         
  -9   6   3         50.76         48.52        16.44 o                         
  -8   6   3        715.87        711.69        28.06 o                         
  -7   6   3        153.68        140.87        15.40 o                         
  -6   6   3        276.70        279.07        16.49 o                         
  -5   6   3       1245.19       1201.16        30.09 o                         
  -4   6   3       5473.42       5610.91        96.32 o                         
  -3   6   3        764.00        789.00        21.55 o                         
  -2   6   3        823.36        847.16        21.15 o                         
  -1   6   3        186.77        218.69        10.08 o                         
   0   6   3       7734.74       7918.80        86.51 o                         
   1   6   3       5904.30       5860.31        65.07 o                         
   2   6   3        114.40        135.54         6.80 o                         
   3   6   3        448.44        444.13        10.91 o                         
   4   6   3       1511.04       1416.76        20.71 o                         
   5   6   3       7815.68       7964.66        97.30 o                         
   6   6   3        342.90        356.15        14.31 o                         
   7   6   3       1726.53       1753.83        39.75 o                         
   8   6   3         22.82         30.49        10.90 o                         
   9   6   3       1158.98       1227.90        31.98 o                         
  10   6   3        204.80        209.44        15.99 o                         
  11   6   3        538.66        587.32        25.87 o                         
  12   6   3        363.06        340.56        20.16 o                         
  -8   7   3        208.72        210.96        21.95 o                         
  -7   7   3        913.78        961.91        45.58 o                         
  -6   7   3       1228.32       1267.31        39.64 o                         
  -5   7   3        200.36        215.91        31.58 o                         
  -4   7   3       1798.90       1866.05        37.04 o                         
  -3   7   3        104.90        114.86        11.06 o                         
  -2   7   3       1453.38       1458.13        29.41 o                         
  -1   7   3        225.70        250.91        12.55 o                         
   0   7   3       6305.68       6312.59        70.97 o                         
   1   7   3       1545.79       1527.05        21.99 o                         
   2   7   3        229.52        236.86         9.14 o                         
   3   7   3         20.51         34.15         5.56 o                         
   4   7   3       4940.01       4918.53        80.19 o                         
   5   7   3       4057.93       4025.16        60.11 o                         
   6   7   3        140.63        157.28        12.97 o                         
   7   7   3        224.16        229.32        16.22 o                         
   8   7   3        433.53        463.88        19.72 o                         
   9   7   3       1890.97       2050.74        81.02 o                         
  10   7   3        134.35        150.83        15.14 o                         
  11   7   3        322.47        339.00        20.15 o                         
  -7   8   3        535.06        514.34        25.20 o                         
  -6   8   3       1050.60       1013.55        33.80 o                         
  -5   8   3        187.67        202.09        16.12 o                         
  -4   8   3        108.98        128.65        12.85 o                         
  -3   8   3       1931.94       1894.69        43.48 o                         
  -2   8   3       3365.88       3363.56        54.05 o                         
  -1   8   3         75.07         56.65         9.15 o                         
   0   8   3       1883.39       1830.56        36.64 o                         
   1   8   3         72.54         97.28         8.24 o                         
   2   8   3       2392.57       2385.97        35.21 o                         
   3   8   3         62.94         65.93         6.81 o                         
   4   8   3       4530.08       4467.25        58.05 o                         
   5   8   3       1675.79       1660.18        26.82 o                         
   6   8   3        201.61        197.93        11.97 o                         
   7   8   3       1036.61       1092.26        29.06 o                         
   8   8   3        559.02        617.11        22.09 o                         
   9   8   3       1681.70       1821.73        39.25 o                         
  10   8   3         25.18         32.78        12.57 o                         
  11   8   3        210.51        181.69        17.57 o                         
  -7   9   3       2596.11       2397.03        57.44 o                         
  -6   9   3        491.94        499.75        24.11 o                         
  -5   9   3        190.18        166.21        15.28 o                         
  -4   9   3          2.37         15.99        10.89 o                         
  -3   9   3       2333.10       2364.37        44.41 o                         
  -2   9   3       2083.22       2162.36        40.54 o                         
  -1   9   3         68.44         73.49        14.54 o                         
   0   9   3        364.20        345.52        15.64 o                         
   1   9   3       1671.35       1639.92        27.73 o                         
   2   9   3       3186.56       3142.19        44.16 o                         
   3   9   3         13.17         48.56         6.70 o                         
   4   9   3        107.43        113.94         8.00 o                         
   5   9   3         28.59         34.92         6.43 o                         
   6   9   3       1057.49       1069.49        26.29 o                         
   7   9   3        166.58        187.03        13.25 o                         
   8   9   3       1052.23       1122.32        28.52 o                         
   9   9   3        578.01        643.70        24.71 o                         
  10   9   3         35.07         33.25        12.30 o                         
  11   9   3        176.28        187.83        17.74 o                         
  -6  10   3          7.28          2.21        15.92 o                         
  -5  10   3        266.20        256.57        17.80 o                         
  -4  10   3          2.32         17.77        11.54 o                         
  -3  10   3       1610.72       1592.28        36.13 o                         
  -2  10   3        714.33        761.44        32.79 o                         
  -1  10   3        463.09        442.74        18.69 o                         
   0  10   3        151.10        157.11        12.28 o                         
   1  10   3       2113.03       2047.99        33.12 o                         
   2  10   3       2626.36       2602.56        39.19 o                         
   3  10   3        186.46        215.93        11.14 o                         
   4  10   3        920.14        949.64        22.12 o                         
   5  10   3        565.29        578.95        16.26 o                         
   6  10   3       3841.83       3912.81        54.53 o                         
   7  10   3        220.99        234.40        18.59 o                         
   8  10   3        481.58        495.89        21.89 o                         
   9  10   3        291.71        269.07        24.25 o                         
  10  10   3        296.90        307.60        26.04 o                         
  -5  11   3       1673.66       1591.90        75.45 o                         
  -4  11   3        103.00        135.10        15.19 o                         
  -3  11   3        365.14        334.50        18.11 o                         
  -2  11   3          1.13          2.60        10.03 o                         
  -1  11   3       1135.42       1116.01        33.33 o                         
   0  11   3         47.99         61.53        18.29 o                         
   1  11   3       1208.40       1155.33        24.15 o                         
   2  11   3        943.70        903.18        20.96 o                         
   3  11   3        345.86        353.06        15.25 o                         
   4  11   3         59.72         64.81         7.82 o                         
   5  11   3        485.77        508.61        16.20 o                         
   6  11   3        207.89        235.20        12.83 o                         
   7  11   3        102.98        148.58        23.40 o                         
   8  11   3        135.95        108.35        12.06 o                         
   9  11   3         26.85         27.40        11.34 o                         
  -3  12   3         87.05         83.16        13.29 o                         
  -2  12   3        310.88        298.64        17.24 o                         
  -1  12   3       1337.45       1305.84        35.58 o                         
   0  12   3        146.49        134.66        14.86 o                         
   1  12   3        701.15        688.65        20.10 o                         
   2  12   3          9.44          8.39         7.44 o                         
   3  12   3       1114.37       1116.62        24.04 o                         
   4  12   3        226.53        256.53        14.99 o                         
   5  12   3        325.37        351.24        14.67 o                         
   6  12   3       1002.25       1010.98        23.21 o                         
   7  12   3        268.06        241.28        24.65 o                         
   8  12   3        599.22        578.14        53.65 o                         
  -1  13   3        864.09        781.82        26.92 o                         
   0  13   3         14.24          9.27         9.21 o                         
   1  13   3        244.94        224.11        14.94 o                         
   2  13   3        159.10        159.55        11.28 o                         
   3  13   3       1112.14       1107.96        24.74 o                         
   4  13   3        401.97        422.80        16.04 o                         
   5  13   3        240.28        240.49        16.44 o                         
   6  13   3          9.06          2.49        10.58 o                         
   7  13   3        124.39         99.63        18.44 o                         
   2  14   3        203.32        188.30        16.30 o                         
   3  14   3       1171.10       1150.35        41.10 o                         
   4  14   3          3.22         -6.90        11.06 o                         
  -5 -11   4         56.86         42.96        24.11 o                         
  -4 -11   4        516.42        494.70        27.72 o                         
  -3 -11   4         17.07         -2.85        13.45 o                         
  -2 -11   4       1098.88       1174.34        37.15 o                         
  -1 -11   4        500.30        506.50        34.54 o                         
   0 -11   4          4.45          1.02        31.59 o                         
   1 -11   4          7.29         25.60        23.15 o                         
   2 -11   4        218.99        205.13        36.49 o                         
  -7 -10   4          6.59         15.38        15.14 o                         
  -6 -10   4        369.07        412.00        39.92 o                         
  -5 -10   4          5.12         31.15        20.12 o                         
  -4 -10   4        462.56        526.42        27.79 o                         
  -3 -10   4         42.95         32.60        13.93 o                         
  -2 -10   4       1672.91       1721.67        43.26 o                         
  -1 -10   4        613.07        592.99        27.19 o                         
   0 -10   4        230.69        232.92        18.83 o                         
   1 -10   4        219.57        256.86        37.17 o                         
   2 -10   4        878.05        861.71        31.15 o                         
   3 -10   4       1109.37       1122.26        42.43 o                         
   4 -10   4          4.98         -7.59        10.66 o                         
  -8  -9   4        491.83        535.21        29.65 o                         
  -7  -9   4         32.80         40.97        14.32 o                         
  -6  -9   4        111.20        109.08        16.11 o                         
  -5  -9   4        334.06        381.56        28.46 o                         
  -4  -9   4       1504.26       1596.55        41.07 o                         
  -3  -9   4          0.97          5.64        13.24 o                         
  -2  -9   4       1167.76       1194.88        33.86 o                         
  -1  -9   4         16.15         16.59        11.49 o                         
   0  -9   4       1265.46       1279.84        42.28 o                         
   1  -9   4          2.65          3.73        13.97 o                         
   2  -9   4        576.79        591.06        20.68 o                         
   3  -9   4        206.20        202.95        17.53 o                         
   4  -9   4         28.39         20.40        11.46 o                         
   5  -9   4        181.60        165.54        15.48 o                         
   6  -9   4        271.98        247.08        17.72 o                         
  -9  -8   4        752.09        753.78        34.92 o                         
  -8  -8   4        120.43        135.27        16.79 o                         
  -7  -8   4        131.02        161.54        17.30 o                         
  -6  -8   4         72.66         95.54        13.52 o                         
  -5  -8   4        992.35       1081.96        41.08 o                         
  -4  -8   4       1607.89       1571.65        62.55 o                         
  -3  -8   4          7.93         20.90        11.09 o                         
  -2  -8   4        296.03        284.78        15.39 o                         
  -1  -8   4       1864.79       1882.46        47.65 o                         
   0  -8   4       4833.52       4786.15        83.17 o                         
   1  -8   4        380.95        395.68        26.95 o                         
   2  -8   4        714.36        695.27        21.13 o                         
   3  -8   4        103.31        111.13        19.10 o                         
   4  -8   4       1437.88       1483.45        33.54 o                         
   5  -8   4        313.98        312.12        18.44 o                         
   6  -8   4        272.22        252.45        16.94 o                         
   7  -8   4        453.76        438.73        38.72 o                         
  -9  -7   4        194.85        217.50        15.62 o                         
  -8  -7   4         21.51         20.06        11.29 o                         
  -7  -7   4        923.73        941.28        27.54 o                         
  -6  -7   4         46.58         54.45        20.79 o                         
  -5  -7   4       1004.44       1042.37        36.48 o                         
  -4  -7   4        877.63        834.47        34.16 o                         
  -3  -7   4        253.90        269.04        20.68 o                         
  -2  -7   4        244.79        249.36        13.41 o                         
  -1  -7   4       1227.82       1207.37        31.87 o                         
   0  -7   4       3684.70       3578.03        71.42 o                         
   1  -7   4        600.15        580.83        15.34 o                         
   2  -7   4        502.69        498.46        24.22 o                         
   3  -7   4        659.58        683.52        21.10 o                         
   4  -7   4       1948.76       1951.25        37.79 o                         
   5  -7   4        415.08        456.11        20.57 o                         
   6  -7   4         72.08         66.88        13.58 o                         
   7  -7   4         58.14         58.11        14.60 o                         
   8  -7   4        503.02        548.86        29.72 o                         
 -10  -6   4        112.49         99.35        17.66 o                         
  -9  -6   4        149.48        135.72         9.92 o                         
  -8  -6   4        460.60        461.26        18.50 o                         
  -7  -6   4       2140.79       2113.15        40.75 o                         
  -6  -6   4        117.35        109.59        12.42 o                         
  -5  -6   4        588.57        582.93        20.48 o                         
  -4  -6   4         10.37         23.43        11.54 o                         
  -3  -6   4       1597.02       1535.76        29.60 o                         
  -2  -6   4        727.01        698.93        29.20 o                         
  -1  -6   4       1321.33       1241.11        25.16 o                         
   0  -6   4       1924.72       1904.78        57.80 o                         
   1  -6   4       3199.77       3084.46        41.91 o                         
   2  -6   4       1998.62       1981.28        34.84 o                         
   3  -6   4        971.85        924.40        22.70 o                         
   4  -6   4       2954.25       2942.37        57.00 o                         
   5  -6   4        228.45        233.04        16.06 o                         
   6  -6   4        422.58        460.73        22.54 o                         
   7  -6   4        122.88        123.46        13.64 o                         
   8  -6   4       1120.70       1104.74        35.46 o                         
 -10  -5   4        333.77        266.33        18.37 o                         
  -9  -5   4         79.16         85.13        15.45 o                         
  -8  -5   4       1193.56       1241.27        24.35 o                         
  -7  -5   4       1489.29       1505.30        39.76 o                         
  -6  -5   4          5.74          8.00        11.72 o                         
  -5  -5   4        426.91        399.06        17.09 o                         
  -4  -5   4        827.85        796.59        25.61 o                         
  -3  -5   4       4746.81       4595.30        66.60 o                         
  -2  -5   4       1664.36       1607.92        29.08 o                         
  -1  -5   4        548.96        505.81        15.17 o                         
   0  -5   4          3.28         -1.95         6.12 o                         
   1  -5   4       1292.10       1306.08        25.24 o                         
   2  -5   4       2742.24       2714.04        42.36 o                         
   3  -5   4          1.80         -3.35         7.03 o                         
   4  -5   4       2432.73       2417.33        45.93 o                         
   5  -5   4        220.10        229.43        14.61 o                         
   6  -5   4        688.05        677.77        27.78 o                         
   7  -5   4         69.10         64.43        11.80 o                         
   8  -5   4       1116.02       1130.33        57.59 o                         
   9  -5   4        226.24        220.31        17.39 o                         
 -10  -4   4        650.05        654.96        36.52 o                         
  -9  -4   4        193.26        191.60        13.24 o                         
  -8  -4   4        415.36        424.02        15.66 o                         
  -7  -4   4        821.28        814.27        20.72 o                         
  -6  -4   4        431.12        427.01        14.92 o                         
  -5  -4   4        583.49        553.36        13.41 o                         
  -4  -4   4       1074.54       1044.62        20.33 o                         
  -3  -4   4       5197.46       5039.37        82.62 o                         
  -2  -4   4        485.54        468.25        14.57 o                         
  -1  -4   4         76.05         64.61         6.88 o                         
   0  -4   4        706.28        713.95        18.96 o                         
   1  -4   4       8740.74       8425.88       111.91 o                         
   2  -4   4       2605.98       2625.71        45.05 o                         
   3  -4   4       4005.47       3964.89        57.50 o                         
   4  -4   4        147.87        136.94         9.55 o                         
   5  -4   4       2245.17       2268.19        38.81 o                         
   6  -4   4       1508.26       1556.60        45.65 o                         
   7  -4   4        109.75        114.49        11.96 o                         
   8  -4   4        589.54        628.06        23.67 o                         
   9  -4   4         66.21         59.87        14.47 o                         
  10  -4   4        435.64        412.25        22.83 o                         
 -10  -3   4       1051.52       1090.29        30.38 o                         
  -9  -3   4        348.79        369.88        23.51 o                         
  -8  -3   4        310.25        332.36        13.48 o                         
  -7  -3   4          3.80         -0.44         7.64 o                         
  -6  -3   4       2314.00       2337.65        35.29 o                         
  -5  -3   4       1859.75       1798.05        25.93 o                         
  -4  -3   4       1103.80       1077.91        17.72 o                         
  -3  -3   4       1893.65       1835.98        27.59 o                         
  -2  -3   4        557.87        530.72        12.39 o                         
  -1  -3   4       2597.71       2544.93        52.70 o                         
   0  -3   4        110.90         84.81         5.07 o                         
   1  -3   4       6649.41       6385.36        78.26 o                         
   2  -3   4       1186.53       1182.88        20.72 o                         
   3  -3   4         13.48         19.53         7.11 o                         
   4  -3   4         92.49         91.12         7.99 o                         
   5  -3   4       3056.62       3190.19        49.16 o                         
   6  -3   4       4076.47       4144.28        62.48 o                         
   7  -3   4        105.45        110.26        25.98 o                         
   8  -3   4        122.58        104.97        12.35 o                         
   9  -3   4        497.03        505.84        23.62 o                         
  10  -3   4        884.30        882.75        29.18 o                         
 -10  -2   4       1653.17       1544.79        32.10 o                         
  -9  -2   4         49.22         63.99        13.78 o                         
  -8  -2   4        458.40        439.04        17.17 o                         
  -7  -2   4        369.98        358.06        14.07 o                         
  -6  -2   4       4309.54       4278.71        51.24 o                         
  -5  -2   4       1543.83       1539.80        25.51 o                         
  -4  -2   4        228.49        240.59         9.92 o                         
  -3  -2   4          3.12          4.08         3.76 o                         
  -2  -2   4       4084.35       3922.91        91.97 o                         
  -1  -2   4       5445.05       5156.96        52.02 o                         
   0  -2   4        420.44        416.19        11.79 o                         
   1  -2   4        170.43        120.32         5.68 o                         
   2  -2   4        845.68        900.13        16.58 o                         
   3  -2   4       3390.76       3380.93        56.11 o                         
   4  -2   4        221.21        234.82        10.28 o                         
   5  -2   4       7288.03       7451.83       101.34 o                         
   6  -2   4        633.47        635.56        18.60 o                         
   7  -2   4        272.54        258.58        13.72 o                         
   8  -2   4          0.97         -8.61         8.61 o                         
   9  -2   4       1654.10       1714.34        36.78 o                         
  10  -2   4        873.07        894.80        28.26 o                         
  11  -2   4          6.12          3.14        11.85 o                         
 -10  -1   4        178.02        177.52        13.95 o                         
  -9  -1   4        358.70        366.15        18.51 o                         
  -8  -1   4        617.63        619.13        16.92 o                         
  -7  -1   4        206.51        210.60        10.15 o                         
  -6  -1   4       2796.82       2709.54        35.40 o                         
  -5  -1   4        344.33        376.81        12.30 o                         
  -4  -1   4       1190.88       1217.52        23.12 o                         
  -3  -1   4         14.85          6.59         4.49 o                         
  -2  -1   4       9885.77       9262.19        98.60 o                         
  -1  -1   4       4908.36       4585.14        51.10 o                         
   0  -1   4         82.17         80.89         3.49 o                         
   1  -1   4       1452.64       1524.54        24.00 o                         
   2  -1   4       1797.22       1605.27        28.23 o                         
   3  -1   4       8186.86       8251.88       153.60 o                         
   4  -1   4          9.59          8.78         6.29 o                         
   5  -1   4       1162.60       1237.49        23.20 o                         
   6  -1   4         13.63         32.32        11.75 o                         
   7  -1   4       2187.17       2237.24        38.39 o                         
   8  -1   4        155.34        166.65        13.21 o                         
   9  -1   4       1188.97       1159.72        28.42 o                         
  10  -1   4        391.35        400.87        20.24 o                         
  11  -1   4         82.84         66.13        12.83 o                         
 -10   0   4         31.52         32.33        10.91 o                         
  -9   0   4       1141.37       1123.90        30.85 o                         
  -8   0   4       1340.34       1284.98        28.19 o                         
  -7   0   4        296.19        306.20        12.54 o                         
  -6   0   4       1309.00       1294.10        21.32 o                         
  -5   0   4        377.30        371.23        16.54 o                         
  -4   0   4       2723.00       2647.90        32.72 o                         
  -3   0   4        101.47        114.58         6.80 o                         
  -2   0   4       5470.59       5275.35        63.76 o                         
  -1   0   4       1710.39       1630.76        20.18 o                         
   0   0   4       1115.88       1102.92        15.34 o                         
   1   0   4        115.02        118.88         5.66 o                         
   2   0   4      10137.31      10071.53       130.11 o                         
   3   0   4       1354.77       1161.72        21.99 o                         
   4   0   4         19.03         18.21         4.24 o                         
   5   0   4         93.35         84.29         7.39 o                         
   6   0   4       1824.79       1873.89        31.58 o                         
   7   0   4       4104.13       4078.77        98.64 o                         
   8   0   4        167.13        149.71        10.92 o                         
   9   0   4        479.75        485.50        18.95 o                         
  10   0   4          0.47         -2.87         9.84 o                         
  11   0   4        915.12        859.89        26.59 o                         
 -10   1   4         15.52         28.93        13.31 o                         
  -9   1   4       1568.25       1521.84        44.85 o                         
  -8   1   4        877.01        872.67        26.13 o                         
  -7   1   4        353.86        375.59        16.53 o                         
  -6   1   4        132.30        147.85         8.54 o                         
  -5   1   4       3027.51       2984.56        37.56 o                         
  -4   1   4       3943.36       3870.54        50.20 o                         
  -3   1   4        372.44        365.80        10.29 o                         
  -2   1   4       2871.80       2918.16        37.80 o                         
  -1   1   4         38.07         36.55         4.84 o                         
   0   1   4       2966.71       2812.33        34.87 o                         
   1   1   4          9.59         12.95         2.60 o                         
   2   1   4       6920.91       6783.83        72.03 o                         
   3   1   4       5849.90       6138.26        64.10 o                         
   4   1   4        214.60        187.68         8.65 o                         
   5   1   4        209.00        218.95        15.25 o                         
   6   1   4       4483.08       4533.81        57.11 o                         
   7   1   4       4093.23       4137.89        60.32 o                         
   8   1   4         32.69         31.45         7.65 o                         
   9   1   4        268.67        268.60        13.75 o                         
  10   1   4        454.59        449.13        18.84 o                         
  11   1   4       1182.52       1155.35        45.18 o                         
  12   1   4        146.97        170.02        21.46 o                         
 -10   2   4         42.87         45.29        13.71 o                         
  -9   2   4       1260.92       1222.80        33.18 o                         
  -8   2   4        158.65        173.99        14.81 o                         
  -7   2   4        548.77        595.61        24.77 o                         
  -6   2   4         38.54         51.37         8.29 o                         
  -5   2   4       4536.16       4445.88        57.97 o                         
  -4   2   4       4355.94       4385.12        63.35 o                         
  -3   2   4         13.37         14.71         4.92 o                         
  -2   2   4        451.96        472.87         9.98 o                         
  -1   2   4       3365.74       3250.65        37.07 o                         
   0   2   4      13804.10      13585.72       175.00 o                         
   1   2   4        232.03        216.52         5.83 o                         
   2   2   4       2535.29       2508.22        24.37 o                         
   3   2   4        349.36        360.59         8.08 o                         
   4   2   4       4359.67       4239.77        52.01 o                         
   5   2   4          2.19          9.84         5.58 o                         
   6   2   4       1816.74       1759.89       117.90 o                         
   7   2   4        905.61        929.42        22.58 o                         
   8   2   4        167.85        167.30        12.25 o                         
   9   2   4        192.37        205.11        16.29 o                         
  10   2   4        558.45        564.05        28.58 o                         
  11   2   4       1387.12       1274.88        40.62 o                         
  12   2   4         25.50         20.48        21.68 o                         
 -10   3   4        152.73        136.25        16.21 o                         
  -9   3   4        794.87        748.13        27.59 o                         
  -8   3   4         57.88         49.68        12.84 o                         
  -7   3   4       1363.76       1343.89        31.54 o                         
  -6   3   4          0.79          0.79         9.33 o                         
  -5   3   4       3808.29       3853.26        58.70 o                         
  -4   3   4        750.13        802.18        20.46 o                         
  -3   3   4       1540.55       1584.84        24.58 o                         
  -2   3   4          0.31         -2.10         4.35 o                         
  -1   3   4      10993.57      11244.94       119.71 o                         
   0   3   4       6780.87       6518.95        70.56 o                         
   1   3   4       1012.09       1082.36        16.03 o                         
   2   3   4        386.58        471.84         9.23 o                         
   3   3   4       3868.10       3780.26        52.11 o                         
   4   3   4      10625.22      10501.30       122.86 o                         
   5   3   4       1469.92       1521.52        23.40 o                         
   6   3   4        492.50        497.24        13.88 o                         
   7   3   4         87.76         98.61        10.10 o                         
   8   3   4       2742.68       2828.30        47.13 o                         
   9   3   4        711.34        724.49        23.90 o                         
  10   3   4        328.36        356.75        19.22 o                         
  11   3   4        314.10        277.36        21.85 o                         
  12   3   4        143.66        132.05        27.68 o                         
  -9   4   4          0.09          5.81        12.24 o                         
  -8   4   4        864.61        848.97        28.43 o                         
  -7   4   4       2258.52       2209.04        43.02 o                         
  -6   4   4          0.65         -2.93        10.11 o                         
  -5   4   4        951.53        955.54        29.01 o                         
  -4   4   4        204.14        223.14        11.85 o                         
  -3   4   4       4548.92       4585.83        65.91 o                         
  -2   4   4        200.16        216.77        10.65 o                         
  -1   4   4       4840.46       4898.72       100.93 o                         
   0   4   4       2787.60       2851.37        33.64 o                         
   1   4   4       1182.45       1104.56        13.99 o                         
   2   4   4       2222.64       2291.07        23.28 o                         
   3   4   4       6070.57       6086.84        72.67 o                         
   4   4   4       7510.06       7363.86        98.39 o                         
   5   4   4        165.80        160.57         7.92 o                         
   6   4   4        323.98        324.86        12.17 o                         
   7   4   4        977.36        966.71        27.18 o                         
   8   4   4       3525.65       3605.41        57.01 o                         
   9   4   4        576.33        526.88        45.64 o                         
  10   4   4        162.21        156.34        14.29 o                         
  11   4   4          2.21         -1.18        12.39 o                         
  12   4   4        666.99        669.39        31.14 o                         
  -9   5   4          3.32         -9.56        13.10 o                         
  -8   5   4       1652.82       1592.72        38.25 o                         
  -7   5   4       1774.38       1737.21        38.30 o                         
  -6   5   4          0.04          0.35        11.71 o                         
  -5   5   4        253.06        263.81        14.66 o                         
  -4   5   4       1985.92       2111.46        32.38 o                         
  -3   5   4       6040.74       6177.78        86.76 o                         
  -2   5   4        207.86        239.83        11.62 o                         
  -1   5   4       1445.41       1521.27        23.25 o                         
   0   5   4         44.17         61.61         7.24 o                         
   1   5   4       7077.70       6845.21        81.99 o                         
   2   5   4        609.01        533.27         9.45 o                         
   3   5   4        243.58        198.60         8.46 o                         
   4   5   4        235.63        197.03         7.78 o                         
   5   5   4        753.71        752.18        14.36 o                         
   6   5   4       1126.19       1139.02        19.02 o                         
   7   5   4        896.73        888.79        19.85 o                         
   8   5   4       1966.86       1978.65        33.15 o                         
   9   5   4         24.05         25.16         9.57 o                         
  10   5   4        235.08        221.30        15.71 o                         
  11   5   4         28.38         41.52        13.44 o                         
  12   5   4        677.95        666.28        34.51 o                         
  -8   6   4        812.45        777.43        51.26 o                         
  -7   6   4        140.02        125.90        14.58 o                         
  -6   6   4        531.93        518.06        22.55 o                         
  -5   6   4        210.07        231.13        25.79 o                         
  -4   6   4       2318.83       2396.31        50.46 o                         
  -3   6   4       4640.04       4937.52        72.70 o                         
  -2   6   4         18.24         23.29         6.82 o                         
  -1   6   4       1225.12       1243.67        19.16 o                         
   0   6   4       4800.63       4804.74        54.76 o                         
   1   6   4      11345.86      11061.11       129.87 o                         
   2   6   4       1338.75       1335.67        19.14 o                         
   3   6   4       1162.19       1189.08        16.42 o                         
   4   6   4         49.18         56.66         5.25 o                         
   5   6   4       4840.77       4872.66        61.84 o                         
   6   6   4       1624.73       1616.15        30.63 o                         
   7   6   4        327.08        321.01        27.91 o                         
   8   6   4        788.76        786.42        38.82 o                         
   9   6   4        247.65        273.86        16.68 o                         
  10   6   4        714.77        733.57        26.54 o                         
  11   6   4         78.50         80.26        14.41 o                         
  12   6   4        687.68        650.22        27.99 o                         
  -8   7   4        252.32        240.82        30.16 o                         
  -7   7   4         86.77        102.59        21.39 o                         
  -6   7   4       1670.57       1747.64        47.39 o                         
  -5   7   4        345.75        343.84        22.68 o                         
  -4   7   4        832.42        859.76        25.76 o                         
  -3   7   4        833.58        884.08        24.57 o                         
  -2   7   4       1034.06       1092.90        33.63 o                         
  -1   7   4        332.65        348.58        13.18 o                         
   0   7   4       1481.92       1497.54        22.02 o                         
   1   7   4       6012.56       6122.57        68.84 o                         
   2   7   4       1068.60       1023.61        16.91 o                         
   3   7   4        721.35        701.88        13.53 o                         
   4   7   4        832.60        835.08        17.32 o                         
   5   7   4       2729.72       2580.68        52.08 o                         
   6   7   4        716.21        699.55        18.52 o                         
   7   7   4        272.97        284.87        15.42 o                         
   8   7   4         22.41         25.74        13.18 o                         
   9   7   4       1141.78       1162.54        30.15 o                         
  10   7   4        760.32        777.20        36.99 o                         
  11   7   4         39.10         31.45        13.84 o                         
  12   7   4        174.59        165.13        18.31 o                         
  -7   8   4        819.75        837.72        29.90 o                         
  -6   8   4       2068.38       2097.05        44.25 o                         
  -5   8   4        176.04        203.87        15.39 o                         
  -4   8   4        538.80        557.13        22.03 o                         
  -3   8   4         31.57         30.59         9.72 o                         
  -2   8   4       2925.33       3099.90        50.82 o                         
  -1   8   4       2138.86       2172.63        38.13 o                         
   0   8   4       1307.34       1263.33        20.30 o                         
   1   8   4       1575.42       1553.47        23.43 o                         
   2   8   4       4734.98       4710.50        55.05 o                         
   3   8   4       2050.98       2018.94        27.83 o                         
   4   8   4        868.55        859.90        17.51 o                         
   5   8   4       3267.89       3320.42        52.37 o                         
   6   8   4        190.88        219.43        15.41 o                         
   7   8   4        491.49        501.19        23.83 o                         
   8   8   4         48.10         36.58        13.03 o                         
   9   8   4       1479.76       1517.49        43.32 o                         
  10   8   4        671.89        718.94        34.35 o                         
  11   8   4         74.11         62.30        14.29 o                         
  -6   9   4       1123.78       1098.77        32.50 o                         
  -5   9   4          8.80         16.28        11.84 o                         
  -4   9   4        287.07        310.62        17.63 o                         
  -3   9   4        370.65        406.25        19.12 o                         
  -2   9   4       3151.32       3270.91        54.19 o                         
  -1   9   4       1094.10       1124.80        31.84 o                         
   0   9   4        470.62        466.78        15.22 o                         
   1   9   4         32.45         47.72         7.42 o                         
   2   9   4       1654.57       1660.82        27.67 o                         
   3   9   4       3745.11       3806.15        51.59 o                         
   4   9   4         29.83         29.80         6.22 o                         
   5   9   4        956.30        959.26        19.62 o                         
   6   9   4        299.20        311.05        16.57 o                         
   7   9   4        661.99        688.31        22.51 o                         
   8   9   4         56.54         70.71        15.83 o                         
   9   9   4       1002.31       1044.62        31.45 o                         
  10   9   4        104.17        100.81        14.24 o                         
  11   9   4        169.05        158.96        18.15 o                         
  -6  10   4         30.95         35.42        14.61 o                         
  -5  10   4        671.51        623.60        27.79 o                         
  -4  10   4        534.59        536.86        23.24 o                         
  -3  10   4        377.80        368.07        19.02 o                         
  -2  10   4       1992.50       2008.83        39.69 o                         
  -1  10   4         10.16         12.38        10.57 o                         
   0  10   4        393.03        388.30        15.33 o                         
   1  10   4         46.80         56.76         8.01 o                         
   2  10   4       4326.92       4320.65        58.53 o                         
   3  10   4        861.96        874.14        19.48 o                         
   4  10   4       2321.75       2256.30        34.96 o                         
   5  10   4         88.38         86.14        12.06 o                         
   6  10   4       1463.82       1510.23        32.46 o                         
   7  10   4       1284.27       1341.87        31.43 o                         
   8  10   4         14.78         17.61        14.14 o                         
   9  10   4        222.86        258.51        21.20 o                         
  10  10   4         52.50         45.95        13.33 o                         
  -4  11   4        669.23        702.45        26.99 o                         
  -3  11   4        373.85        372.96        19.58 o                         
  -2  11   4        331.38        327.23        17.44 o                         
  -1  11   4        233.88        237.65        14.53 o                         
   0  11   4       1220.97       1237.01        29.13 o                         
   1  11   4         10.89          7.75         7.34 o                         
   2  11   4       2092.18       2124.90        34.91 o                         
   3  11   4        167.70        177.36        11.34 o                         
   4  11   4        311.25        317.76        16.32 o                         
   5  11   4        261.19        261.99        12.78 o                         
   6  11   4        938.60        965.50        27.97 o                         
   7  11   4        980.88       1009.69        28.30 o                         
   8  11   4         46.77         38.16        21.58 o                         
   9  11   4         50.31         43.75        13.28 o                         
  10  11   4        348.18        343.36        26.57 o                         
  -3  12   4        280.39        263.60        17.78 o                         
  -2  12   4         21.27         15.06        10.33 o                         
  -1  12   4       1139.18       1164.57        30.26 o                         
   0  12   4       1097.45       1074.72        27.98 o                         
   1  12   4        108.63        110.64        10.55 o                         
   2  12   4        149.74        151.72        11.43 o                         
   3  12   4        156.29        168.49        11.11 o                         
   4  12   4       1212.34       1227.71        29.54 o                         
   5  12   4         33.64         14.67         8.01 o                         
   6  12   4       2153.22       2170.39        45.81 o                         
   7  12   4        280.33        318.52        21.19 o                         
   8  12   4        228.58        226.66        21.06 o                         
   9  12   4         23.63         24.02        12.76 o                         
  -1  13   4       1407.31       1354.64        33.44 o                         
   0  13   4        558.20        524.24        21.61 o                         
   1  13   4         37.15         20.29         8.36 o                         
   2  13   4        226.40        225.33        15.29 o                         
   3  13   4        483.40        483.84        21.90 o                         
   4  13   4       1732.57       1731.24        32.13 o                         
   5  13   4          7.47         15.55         7.73 o                         
   6  13   4        388.08        394.19        15.57 o                         
   7  13   4          0.81          6.54        22.60 o                         
   2  14   4          2.97         -7.77         7.77 o                         
   3  14   4        723.50        721.09        20.98 o                         
   4  14   4        259.12        241.12        23.69 o                         
   5  14   4         13.73         21.53        18.63 o                         
  -4 -11   5         87.47         45.91        26.74 o                         
  -3 -11   5         28.13         17.05        14.48 o                         
  -2 -11   5         50.29         32.82        15.22 o                         
  -1 -11   5        513.85        492.67        33.92 o                         
   0 -11   5        438.89        483.21        42.49 o                         
   1 -11   5         85.57         68.33        28.05 o                         
  -6 -10   5        202.48        252.50        23.81 o                         
  -5 -10   5        127.24         74.67        22.06 o                         
  -4 -10   5        145.51        121.37        17.18 o                         
  -3 -10   5         96.63        100.20        16.17 o                         
  -2 -10   5         99.64         92.01        15.54 o                         
  -1 -10   5       1155.50       1206.03        36.70 o                         
   0 -10   5          8.24         -6.28        11.94 o                         
   1 -10   5        447.33        480.60        33.95 o                         
   2 -10   5         55.54         13.77        18.39 o                         
   3 -10   5        887.13        962.03        52.01 o                         
  -7  -9   5         61.78         38.50        15.34 o                         
  -6  -9   5        234.39        244.40        19.94 o                         
  -5  -9   5          3.31         -7.60        17.36 o                         
  -4  -9   5        883.79        930.75        33.02 o                         
  -3  -9   5       1800.09       1811.61        54.15 o                         
  -2  -9   5         11.36         19.11        15.59 o                         
  -1  -9   5        188.38        217.02        25.74 o                         
   0  -9   5        171.25        177.54        15.97 o                         
   1  -9   5        543.15        594.02        34.56 o                         
   2  -9   5         17.28         10.18        13.01 o                         
   3  -9   5        997.40        999.76        32.47 o                         
   4  -9   5         72.71         80.12        12.69 o                         
   5  -9   5        220.61        192.49        15.88 o                         
  -8  -8   5        576.49        640.87        29.78 o                         
  -7  -8   5          0.95         13.21        13.41 o                         
  -6  -8   5        254.25        274.43        31.12 o                         
  -5  -8   5        125.79        153.78        21.55 o                         
  -4  -8   5       2119.10       2157.22        48.33 o                         
  -3  -8   5        204.25        218.12        16.80 o                         
  -2  -8   5        174.44        167.77        16.21 o                         
  -1  -8   5        248.71        227.73        19.98 o                         
   0  -8   5       1040.57       1053.07        30.70 o                         
   1  -8   5       1741.19       1595.41        49.85 o                         
   2  -8   5         14.85         27.95        12.61 o                         
   3  -8   5        346.82        356.52        18.11 o                         
   4  -8   5        206.04        239.51        18.67 o                         
   5  -8   5        882.55        905.27        27.84 o                         
   6  -8   5         15.05         13.73        14.49 o                         
  -9  -7   5         93.06         87.47        16.09 o                         
  -8  -7   5        130.19        128.94        16.80 o                         
  -7  -7   5        312.38        345.36        22.00 o                         
  -6  -7   5        685.87        711.30        34.82 o                         
  -5  -7   5        284.65        280.10        18.67 o                         
  -4  -7   5       1714.56       1694.56        40.61 o                         
  -3  -7   5         87.14        103.42        13.30 o                         
  -2  -7   5        532.04        534.08        25.18 o                         
  -1  -7   5        749.51        773.63        21.06 o                         
   0  -7   5       1739.05       1750.45        48.82 o                         
   1  -7   5       1493.28       1458.54        36.25 o                         
   2  -7   5        117.84        102.38        30.90 o                         
   3  -7   5        100.34         90.42        10.33 o                         
   4  -7   5        712.96        732.40        23.01 o                         
   5  -7   5       2183.00       2197.38        46.87 o                         
   6  -7   5         33.29         44.61        20.13 o                         
   7  -7   5        151.01        147.26        16.70 o                         
  -9  -6   5        133.28        128.01        13.92 o                         
  -8  -6   5          0.08         16.83        11.03 o                         
  -7  -6   5       1198.86       1223.49        30.65 o                         
  -6  -6   5       1268.86       1257.98        29.98 o                         
  -5  -6   5         79.13         84.23        11.14 o                         
  -4  -6   5        231.47        210.65        29.95 o                         
  -3  -6   5        730.03        714.55        20.35 o                         
  -2  -6   5       2798.66       2739.16        44.75 o                         
  -1  -6   5        400.92        384.43        15.35 o                         
   0  -6   5       1317.07       1318.55        31.38 o                         
   1  -6   5         60.22         57.81         9.26 o                         
   2  -6   5        238.42        230.97        19.57 o                         
   3  -6   5        112.03        108.28        14.09 o                         
   4  -6   5       1436.36       1479.86        30.52 o                         
   5  -6   5       1252.93       1314.04        33.00 o                         
   6  -6   5         10.70         16.22        11.29 o                         
   7  -6   5        174.11        174.70        16.30 o                         
   8  -6   5        445.40        431.67        23.24 o                         
 -10  -5   5          3.22         -8.92        14.79 o                         
  -9  -5   5        309.57        311.17        14.15 o                         
  -8  -5   5         50.73         44.83         8.51 o                         
  -7  -5   5       1972.01       1958.03        32.54 o                         
  -6  -5   5        626.77        619.50        21.19 o                         
  -5  -5   5        204.66        219.66        13.86 o                         
  -4  -5   5         87.70         94.17         9.86 o                         
  -3  -5   5       4300.33       4214.68        62.57 o                         
  -2  -5   5       5308.58       5182.08        74.11 o                         
  -1  -5   5         67.76         69.21         8.16 o                         
   0  -5   5        926.59        874.74        24.39 o                         
   1  -5   5         26.91         22.22         7.49 o                         
   2  -5   5       4208.43       4116.65        77.22 o                         
   3  -5   5        238.28        255.79        12.51 o                         
   4  -5   5       1434.80       1431.42        31.58 o                         
   5  -5   5        436.67        464.49        20.83 o                         
   6  -5   5        558.67        562.29        21.11 o                         
   7  -5   5        467.27        505.44        20.99 o                         
   8  -5   5        378.66        392.88        20.34 o                         
   9  -5   5        699.42        665.00        27.61 o                         
 -10  -4   5        311.27        303.92        29.31 o                         
  -9  -4   5        776.90        765.72        20.15 o                         
  -8  -4   5          7.49          3.92         8.30 o                         
  -7  -4   5        760.21        749.46        19.71 o                         
  -6  -4   5         26.53         22.47         7.88 o                         
  -5  -4   5       1320.07       1290.08        29.95 o                         
  -4  -4   5         20.85         23.44         6.87 o                         
  -3  -4   5       2779.01       2755.34        50.65 o                         
  -2  -4   5       1510.26       1456.84        32.86 o                         
  -1  -4   5        173.59        174.55         9.71 o                         
   0  -4   5        425.19        404.49        16.89 o                         
   1  -4   5       4604.18       4487.97        63.24 o                         
   2  -4   5       4031.58       4050.80        68.03 o                         
   3  -4   5         95.46        112.32         9.66 o                         
   4  -4   5        148.22        151.19        10.20 o                         
   5  -4   5         85.00         88.23        10.30 o                         
   6  -4   5       2224.04       2292.07        46.35 o                         
   7  -4   5        488.15        474.61        20.93 o                         
   8  -4   5        358.18        397.71        26.14 o                         
   9  -4   5        318.93        354.06        29.60 o                         
  10  -4   5        301.55        326.77        20.23 o                         
 -10  -3   5        600.61        605.65        22.77 o                         
  -9  -3   5       1109.17       1112.59        27.93 o                         
  -8  -3   5         16.57         11.23         9.34 o                         
  -7  -3   5        411.36        414.48        14.68 o                         
  -6  -3   5        918.75        918.34        20.28 o                         
  -5  -3   5       3692.03       3584.30        44.31 o                         
  -4  -3   5         39.26         39.07         6.09 o                         
  -3  -3   5       2397.64       2282.11        40.60 o                         
  -2  -3   5        560.12        539.07        17.28 o                         
  -1  -3   5       6117.22       6387.07       204.08 o                         
   0  -3   5       1479.78       1451.64        35.40 o                         
   1  -3   5       3895.77       3886.78        54.82 o                         
   2  -3   5       4984.56       4791.68        76.17 o                         
   3  -3   5          3.69          4.33         9.81 o                         
   4  -3   5        931.12        920.43        24.83 o                         
   5  -3   5       1202.92       1257.42        30.68 o                         
   6  -3   5       3653.89       3743.98        57.28 o                         
   7  -3   5        786.66        822.79        23.08 o                         
   8  -3   5        286.29        305.40        17.26 o                         
   9  -3   5          4.44          2.39        10.94 o                         
  10  -3   5        595.51        576.96        24.73 o                         
 -10  -2   5        812.33        780.02        24.16 o                         
  -9  -2   5        473.70        477.20        17.19 o                         
  -8  -2   5        218.23        222.94        13.77 o                         
  -7  -2   5        218.37        233.32        11.22 o                         
  -6  -2   5       1560.88       1580.77        27.45 o                         
  -5  -2   5       3419.53       3292.26        41.75 o                         
  -4  -2   5          2.02         -2.56         5.46 o                         
  -3  -2   5       1451.16       1423.15        22.29 o                         
  -2  -2   5        902.26        878.54        12.83 o                         
  -1  -2   5       4508.15       4146.91        42.90 o                         
   0  -2   5        414.75        355.80         7.69 o                         
   1  -2   5       1639.12       1636.65        26.05 o                         
   2  -2   5       1429.61       1446.97        42.63 o                         
   3  -2   5       2126.62       2135.36        39.02 o                         
   4  -2   5       1063.42       1058.49        25.27 o                         
   5  -2   5       1094.15       1131.84        22.74 o                         
   6  -2   5       2891.18       2927.24        46.15 o                         
   7  -2   5          5.30         15.88        10.53 o                         
   8  -2   5        396.72        398.14        17.68 o                         
   9  -2   5        132.15        124.40        13.12 o                         
  10  -2   5       1652.46       1530.76        35.93 o                         
  11  -2   5        534.42        460.23        22.64 o                         
 -10  -1   5        449.09        452.15        22.40 o                         
  -9  -1   5         27.96         40.64        11.25 o                         
  -8  -1   5        727.82        718.70        20.41 o                         
  -7  -1   5        114.49        120.62        10.40 o                         
  -6  -1   5       1980.20       2030.72        28.98 o                         
  -5  -1   5       2115.30       2046.59        32.81 o                         
  -4  -1   5        262.19        267.48        10.55 o                         
  -3  -1   5        850.14        819.05        14.35 o                         
  -2  -1   5       3251.75       3139.90        40.39 o                         
  -1  -1   5      12054.04      11435.30       211.64 o                         
   0  -1   5       1253.30       1195.41        15.68 o                         
   1  -1   5       4983.86       5316.37        82.11 o                         
   2  -1   5        240.62        225.10         8.83 o                         
   3  -1   5       9688.65       9791.91       155.60 o                         
   4  -1   5       2398.54       2446.40        43.30 o                         
   5  -1   5       1019.64       1019.56        31.30 o                         
   6  -1   5        679.67        680.54        21.93 o                         
   7  -1   5        614.64        638.76        27.12 o                         
   8  -1   5       1014.07       1037.39        25.02 o                         
   9  -1   5         24.80         30.26        14.30 o                         
  10  -1   5       1089.59       1056.22        29.29 o                         
  11  -1   5         68.71         36.49        16.34 o                         
 -10   0   5        150.83        113.84        12.26 o                         
  -9   0   5        139.41        145.29        17.66 o                         
  -8   0   5       1835.77       1740.89        44.76 o                         
  -7   0   5        413.70        426.10        14.70 o                         
  -6   0   5       1285.80       1297.11        21.95 o                         
  -5   0   5        721.16        712.29        21.05 o                         
  -4   0   5       2507.67       2492.38        35.94 o                         
  -3   0   5        857.34        811.25        18.21 o                         
  -2   0   5       7155.42       7324.79       112.92 o                         
  -1   0   5       7975.43       7899.30        93.15 o                         
   0   0   5          6.45         10.05         3.56 o                         
   1   0   5        373.68        321.71         7.68 o                         
   2   0   5       2364.51       2303.44        33.27 o                         
   3   0   5      11093.09      11094.02       144.07 o                         
   4   0   5       3959.17       4104.54        57.04 o                         
   5   0   5        346.67        374.21        13.35 o                         
   6   0   5          6.15         11.96         7.42 o                         
   7   0   5       3634.18       3666.02        55.20 o                         
   8   0   5       2529.39       2355.58        45.57 o                         
   9   0   5         72.56         84.84        10.24 o                         
  10   0   5        210.81        213.61        14.94 o                         
  11   0   5        157.50        194.52        18.23 o                         
 -10   1   5        110.93         96.40        14.33 o                         
  -9   1   5        713.41        710.96        27.31 o                         
  -8   1   5       2064.06       2112.16        50.50 o                         
  -7   1   5         90.37        101.78        11.33 o                         
  -6   1   5        479.50        467.09        18.04 o                         
  -5   1   5        311.87        335.33        13.77 o                         
  -4   1   5       5118.70       5074.84        73.44 o                         
  -3   1   5       1802.04       1697.27        23.55 o                         
  -2   1   5        656.25        631.52        13.61 o                         
  -1   1   5       1629.81       1656.82        23.46 o                         
   0   1   5       3881.42       3794.42        46.50 o                         
   1   1   5       4433.88       4364.20        52.23 o                         
   2   1   5       1903.16       1976.40        28.89 o                         
   3   1   5       8527.65       8659.21       266.54 o                         
   4   1   5         17.25         15.76         3.62 o                         
   5   1   5       1769.86       1807.01        25.59 o                         
   6   1   5        258.92        247.88        12.37 o                         
   7   1   5       5039.76       5047.45        71.63 o                         
   8   1   5       1638.39       1597.90        30.00 o                         
   9   1   5         38.24         34.10        13.18 o                         
  10   1   5         27.24          9.27        15.67 o                         
  11   1   5        698.57        700.28        32.99 o                         
  12   1   5        861.86        754.51        35.80 o                         
 -10   2   5         68.37         55.73        14.50 o                         
  -9   2   5        700.43        648.48        35.96 o                         
  -8   2   5        911.92        909.52        27.47 o                         
  -7   2   5         37.02         36.82        10.76 o                         
  -6   2   5        781.63        808.84        22.82 o                         
  -5   2   5        642.02        624.62        17.17 o                         
  -4   2   5       6286.19       6248.88        77.73 o                         
  -3   2   5       1911.77       1860.40        54.98 o                         
  -2   2   5       2057.22       2188.83        31.22 o                         
  -1   2   5       1205.23       1294.75        22.49 o                         
   0   2   5      23164.89      23826.18       272.51 o                         
   1   2   5       7483.77       7534.14        98.98 o                         
   2   2   5        369.55        372.14         6.60 o                         
   3   2   5        921.41        917.43        11.60 o                         
   4   2   5       2601.10       2555.46        33.24 o                         
   5   2   5       5312.57       5485.95        67.43 o                         
   6   2   5          2.97         12.35         7.03 o                         
   7   2   5       2129.69       2125.46        36.71 o                         
   8   2   5         39.53         47.33         9.99 o                         
   9   2   5        908.03        882.65        25.06 o                         
  10   2   5         79.14         61.21        17.12 o                         
  11   2   5        705.60        715.94        40.30 o                         
  12   2   5        464.78        415.46        47.86 o                         
  -9   3   5        337.86        329.57        19.43 o                         
  -8   3   5        119.83        119.32        13.93 o                         
  -7   3   5       1012.68       1009.21        34.95 o                         
  -6   3   5        756.37        718.37        22.03 o                         
  -5   3   5        556.56        570.30        17.76 o                         
  -4   3   5       4117.79       4146.28        84.18 o                         
  -3   3   5        104.98        124.83         8.28 o                         
  -2   3   5       1261.68       1258.71        20.60 o                         
  -1   3   5        455.87        448.14        10.19 o                         
   0   3   5       7718.99       7481.69        88.48 o                         
   1   3   5       6292.03       6462.29        86.14 o                         
   2   3   5        949.63        926.77        19.75 o                         
   3   3   5         51.09         45.52         4.99 o                         
   4   3   5       7213.47       7257.68        96.43 o                         
   5   3   5       5608.03       5607.26        68.85 o                         
   6   3   5          3.01          0.23         5.87 o                         
   7   3   5        651.90        657.05        18.97 o                         
   8   3   5        397.08        404.21        15.82 o                         
   9   3   5       2605.88       2647.45        46.66 o                         
  10   3   5        148.80        160.69        16.00 o                         
  11   3   5        600.76        575.08        45.72 o                         
  12   3   5         44.46         10.23        22.92 o                         
  -9   4   5        181.40        181.48        15.93 o                         
  -8   4   5        130.73        112.84        14.28 o                         
  -7   4   5       2375.54       2353.99        54.91 o                         
  -6   4   5       1249.52       1263.98        37.57 o                         
  -5   4   5        688.96        672.77        20.26 o                         
  -4   4   5        471.04        468.39        23.23 o                         
  -3   4   5       1669.01       1680.89        26.85 o                         
  -2   4   5       1798.77       1822.40        25.07 o                         
  -1   4   5        332.11        370.18        15.83 o                         
   0   4   5       7509.81       7618.29       116.58 o                         
   1   4   5        391.04        495.32         9.96 o                         
   2   4   5       6935.51       7203.49        84.54 o                         
   3   4   5         10.98         15.30         4.64 o                         
   4   4   5       6971.28       6838.04        82.43 o                         
   5   4   5       3217.77       3230.78        42.86 o                         
   6   4   5        352.79        363.05        13.16 o                         
   7   4   5        111.59        107.11         8.57 o                         
   8   4   5       2088.22       2047.14        33.42 o                         
   9   4   5       2216.95       2196.47        41.55 o                         
  10   4   5          5.39         23.74        11.80 o                         
  11   4   5        193.38        204.15        24.56 o                         
  12   4   5          1.16        -13.34        19.61 o                         
  -9   5   5        343.73        302.75        41.51 o                         
  -8   5   5        153.49        182.96        24.96 o                         
  -7   5   5       2224.69       2347.78        56.14 o                         
  -6   5   5        469.82        487.63        27.32 o                         
  -5   5   5        204.46        194.26        15.09 o                         
  -4   5   5         33.63         19.73         8.50 o                         
  -3   5   5       3396.32       3460.54        53.41 o                         
  -2   5   5       9994.75      10197.78       136.67 o                         
  -1   5   5         83.31         79.42         6.45 o                         
   0   5   5        936.47        935.24        17.18 o                         
   1   5   5       1407.22       1336.03        20.63 o                         
   2   5   5       5695.87       5569.45        57.13 o                         
   3   5   5        190.36        198.44         5.82 o                         
   4   5   5       3851.89       3894.18        56.09 o                         
   5   5   5         49.97         55.10         7.89 o                         
   6   5   5       1543.40       1521.02        25.04 o                         
   7   5   5        154.66        145.96         9.47 o                         
   8   5   5       1480.02       1504.32        37.00 o                         
   9   5   5       1209.29       1220.57        30.18 o                         
  10   5   5         13.33         12.43        11.70 o                         
  11   5   5        324.30        290.89        19.42 o                         
  12   5   5        241.43        205.74        24.02 o                         
  -8   6   5         99.10         87.80        18.06 o                         
  -7   6   5        975.16       1052.93        38.83 o                         
  -6   6   5         33.94         29.27        14.46 o                         
  -5   6   5        948.12        980.19        37.21 o                         
  -4   6   5         79.80         86.12        21.97 o                         
  -3   6   5       5794.22       5886.67        84.45 o                         
  -2   6   5        836.27        855.35        18.02 o                         
  -1   6   5         53.19         54.82         7.10 o                         
   0   6   5        808.90        773.93        16.10 o                         
   1   6   5       4966.57       4916.24        51.90 o                         
   2   6   5       7826.10       7639.92        83.54 o                         
   3   6   5         62.09         87.91         5.72 o                         
   4   6   5       1475.73       1519.54        22.00 o                         
   5   6   5        717.25        735.99        14.81 o                         
   6   6   5       4323.73       4277.20        51.25 o                         
   7   6   5        215.62        233.24        11.67 o                         
   8   6   5        697.95        722.49        23.77 o                         
   9   6   5         55.37         62.75         9.86 o                         
  10   6   5        692.07        717.41        26.38 o                         
  11   6   5        311.59        295.12        19.02 o                         
  12   6   5        259.15        244.75        19.77 o                         
  -8   7   5         24.57          0.04        15.88 o                         
  -7   7   5        152.89        158.86        19.44 o                         
  -6   7   5        541.55        513.04        22.55 o                         
  -5   7   5       2067.39       2101.44        41.57 o                         
  -4   7   5         48.44         34.31        10.49 o                         
  -3   7   5       1289.71       1323.13        34.91 o                         
  -2   7   5        101.17         97.03         9.46 o                         
  -1   7   5       1649.39       1685.16        27.12 o                         
   0   7   5       2778.43       2725.05        34.65 o                         
   1   7   5       2845.38       2835.24        35.60 o                         
   2   7   5       3092.14       3057.61        37.53 o                         
   3   7   5        170.76        179.42         7.37 o                         
   4   7   5        390.12        403.94        11.77 o                         
   5   7   5       2293.26       2293.50        31.07 o                         
   6   7   5       4616.00       4539.46        55.07 o                         
   7   7   5        102.87        109.67        10.78 o                         
   8   7   5        373.20        399.09        30.97 o                         
   9   7   5        119.97        134.10        13.36 o                         
  10   7   5       1294.43       1378.01        35.50 o                         
  11   7   5         48.33         45.48        13.95 o                         
  12   7   5        145.13        137.49        17.13 o                         
  -7   8   5         33.73         18.76        15.97 o                         
  -6   8   5       1318.33       1257.83        41.87 o                         
  -5   8   5       1594.75       1640.42        50.65 o                         
  -4   8   5         23.34         24.59        12.29 o                         
  -3   8   5        215.82        271.69        14.66 o                         
  -2   8   5        870.77        856.43        20.46 o                         
  -1   8   5       3913.39       3889.83        47.45 o                         
   0   8   5         42.49         40.93         6.84 o                         
   1   8   5        280.52        279.50        10.77 o                         
   2   8   5        191.99        232.29         9.45 o                         
   3   8   5       1370.28       1325.96        23.18 o                         
   4   8   5        554.92        538.06        12.56 o                         
   5   8   5       1860.41       1852.74        29.74 o                         
   6   8   5       2120.64       2175.23        38.89 o                         
   7   8   5         45.58         42.29         9.67 o                         
   8   8   5        378.60        400.27        24.52 o                         
   9   8   5        485.45        538.38        27.43 o                         
  10   8   5        820.93        855.83        28.96 o                         
  11   8   5        147.99        184.73        19.03 o                         
  -6   9   5        887.94        853.54        29.87 o                         
  -5   9   5        575.43        609.73        32.60 o                         
  -4   9   5        154.63        159.72        15.99 o                         
  -3   9   5        267.94        297.02        21.27 o                         
  -2   9   5       2566.03       2623.53        48.70 o                         
  -1   9   5       3270.43       3396.25        54.56 o                         
   0   9   5        116.59        133.19         8.52 o                         
   1   9   5        857.36        800.49        16.30 o                         
   2   9   5         81.65         75.80         7.77 o                         
   3   9   5       2670.38       2646.44        34.75 o                         
   4   9   5        414.80        404.51        11.86 o                         
   5   9   5        781.42        745.72        21.10 o                         
   6   9   5        261.03        282.88        15.82 o                         
   7   9   5       1090.55       1162.69        28.34 o                         
   8   9   5        579.27        580.97        28.85 o                         
   9   9   5        289.44        344.42        22.98 o                         
  10   9   5        718.41        734.07        27.51 o                         
  11   9   5         37.83         19.41        17.40 o                         
  -5  10   5         55.20         41.67        12.70 o                         
  -4  10   5        789.33        785.44        26.74 o                         
  -3  10   5         62.11         52.33        11.59 o                         
  -2  10   5        964.66       1007.66        33.14 o                         
  -1  10   5        754.85        764.61        23.19 o                         
   0  10   5         43.57         41.03         8.12 o                         
   1  10   5        181.91        203.06        11.27 o                         
   2  10   5       1468.39       1455.76        26.38 o                         
   3  10   5       1475.82       1499.94        26.82 o                         
   4  10   5         49.58         58.20         7.34 o                         
   5  10   5        239.90        243.42        11.82 o                         
   6  10   5         79.40         93.45        12.74 o                         
   7  10   5       1710.43       1772.78        36.90 o                         
   8  10   5        636.05        700.76        25.25 o                         
   9  10   5        207.85        224.92        26.70 o                         
  10  10   5        114.81        117.75        20.20 o                         
  -4  11   5       1115.49       1143.79        33.89 o                         
  -3  11   5        164.37        175.29        14.68 o                         
  -2  11   5        619.69        624.85        22.99 o                         
  -1  11   5        133.84        144.78        15.31 o                         
   0  11   5       2116.70       2085.84        35.38 o                         
   1  11   5        523.31        529.19        17.69 o                         
   2  11   5        871.84        876.72        20.94 o                         
   3  11   5       1388.06       1322.77        28.86 o                         
   4  11   5         43.87         46.33         7.38 o                         
   5  11   5         54.41         44.13         8.03 o                         
   6  11   5        374.62        412.55        19.57 o                         
   7  11   5       1575.34       1604.41        50.04 o                         
   8  11   5        305.27        308.89        18.90 o                         
   9  11   5        205.40        172.03        19.14 o                         
  10  11   5          0.82          2.58        12.11 o                         
  -3  12   5         50.59         62.05        12.98 o                         
  -2  12   5        202.06        170.29        14.21 o                         
  -1  12   5        185.41        176.19        13.98 o                         
   0  12   5       1201.24       1180.86        29.42 o                         
   1  12   5        312.46        313.79        17.46 o                         
   2  12   5        135.70        129.41        12.13 o                         
   3  12   5         76.07         83.72        11.04 o                         
   4  12   5        596.23        595.99        18.10 o                         
   5  12   5        392.94        407.99        18.79 o                         
   6  12   5        186.12        205.99        18.55 o                         
   7  12   5        573.16        612.84        33.99 o                         
   8  12   5         14.35         33.03        13.99 o                         
   9  12   5        245.36        221.73        19.54 o                         
  -1  13   5        205.30        210.52        15.09 o                         
   0  13   5       1567.63       1471.95        33.96 o                         
   1  13   5        112.03        134.79        13.72 o                         
   2  13   5        655.19        644.33        19.82 o                         
   3  13   5         29.06         13.26         7.72 o                         
   4  13   5       1417.57       1389.59        30.21 o                         
   5  13   5        458.95        489.10        18.58 o                         
   6  13   5          9.57         12.64         8.72 o                         
   7  13   5          1.73         12.21        10.77 o                         
   2  14   5        215.65        218.80        12.84 o                         
   3  14   5        101.95         96.42        10.30 o                         
   4  14   5        879.78        874.74        22.72 o                         
   5  14   5        174.84        183.79        13.36 o                         
  -5 -10   6          5.80        -15.11        15.11 o                         
  -4 -10   6         10.70         24.28        21.81 o                         
  -3 -10   6        466.39        515.71        30.12 o                         
  -2 -10   6        131.49        117.03        16.68 o                         
  -1 -10   6        535.42        594.41        41.73 o                         
   0 -10   6        198.87        188.20        19.18 o                         
   2 -10   6         83.92         91.11        21.03 o                         
  -6  -9   6         32.91         17.32        15.57 o                         
  -5  -9   6        481.27        478.28        38.61 o                         
  -4  -9   6        101.16        110.63        21.85 o                         
  -3  -9   6       2535.73       2606.95        56.95 o                         
  -2  -9   6         75.57         76.94        15.39 o                         
  -1  -9   6        285.59        265.80        18.97 o                         
   0  -9   6         37.44         45.31        13.63 o                         
   1  -9   6        656.07        667.81        27.63 o                         
   2  -9   6        322.69        321.61        27.91 o                         
   3  -9   6        182.64        164.76        23.50 o                         
   4  -9   6        411.30        386.37        38.13 o                         
  -7  -8   6        505.78        548.22        35.27 o                         
  -6  -8   6         13.02         14.45        13.86 o                         
  -5  -8   6         58.52         65.24        15.59 o                         
  -4  -8   6        494.88        517.13        35.01 o                         
  -3  -8   6        316.14        316.41        28.75 o                         
  -2  -8   6        130.78        156.21        16.02 o                         
  -1  -8   6        178.26        184.98        16.29 o                         
   0  -8   6         33.51         27.25        12.48 o                         
   1  -8   6       1596.10       1557.61        86.92 o                         
   2  -8   6        387.88        433.59        46.42 o                         
   3  -8   6         40.88         41.34        13.60 o                         
   4  -8   6         15.69         -3.64        13.25 o                         
   5  -8   6        471.09        479.90        29.55 o                         
   6  -8   6        428.81        455.92        46.04 o                         
  -8  -7   6        210.62        211.70        18.98 o                         
  -7  -7   6          5.87         12.61        13.92 o                         
  -6  -7   6       1056.18       1074.74        34.04 o                         
  -5  -7   6        364.62        384.17        23.50 o                         
  -4  -7   6        293.02        315.49        24.87 o                         
  -3  -7   6       1714.99       1715.24        40.78 o                         
  -2  -7   6        185.42        184.29        16.39 o                         
  -1  -7   6       1250.78       1213.51        32.80 o                         
   0  -7   6        780.20        796.15        26.96 o                         
   1  -7   6       1983.28       1940.47        47.05 o                         
   2  -7   6        231.50        229.65        18.72 o                         
   3  -7   6        273.31        274.63        24.87 o                         
   4  -7   6         38.81         18.65        13.53 o                         
   5  -7   6       1015.17       1039.14        38.21 o                         
   6  -7   6        706.61        675.47        31.45 o                         
   7  -7   6         30.32         31.69        15.62 o                         
  -9  -6   6         43.48         10.80        11.44 o                         
  -8  -6   6        212.59        229.33        19.98 o                         
  -7  -6   6         99.87         94.74        15.39 o                         
  -6  -6   6       1330.66       1437.03        37.82 o                         
  -5  -6   6       1050.81       1057.05        28.66 o                         
  -4  -6   6         68.80         57.80        10.45 o                         
  -3  -6   6         17.47         26.55        10.92 o                         
  -2  -6   6       1073.81       1071.91        41.48 o                         
  -1  -6   6        468.53        457.27        21.13 o                         
   0  -6   6         34.52         23.07        10.44 o                         
   1  -6   6       1188.81       1191.67        30.91 o                         
   2  -6   6         13.93         12.42         9.27 o                         
   3  -6   6        539.27        522.75        23.21 o                         
   4  -6   6         78.65         84.76        13.90 o                         
   5  -6   6       1139.45       1181.95        35.56 o                         
   6  -6   6        140.20        128.00        19.14 o                         
   7  -6   6        119.90        130.13        48.73 o                         
   8  -6   6         12.57          6.35        16.75 o                         
  -9  -5   6        175.14        161.12        14.66 o                         
  -8  -5   6        331.50        347.37        17.86 o                         
  -7  -5   6        163.17        166.10        14.46 o                         
  -6  -5   6       1761.30       1720.25        55.71 o                         
  -5  -5   6         38.97         68.98        13.90 o                         
  -4  -5   6        921.97        912.92        35.11 o                         
  -3  -5   6        184.92        176.56        13.44 o                         
  -2  -5   6       2788.79       2645.94        43.14 o                         
  -1  -5   6       2068.26       2038.55        41.46 o                         
   0  -5   6        382.87        382.29        17.98 o                         
   1  -5   6        221.15        210.13        11.42 o                         
   2  -5   6       1558.76       1552.25        33.53 o                         
   3  -5   6       1807.98       1856.51        39.93 o                         
   4  -5   6         28.40         32.64        13.07 o                         
   5  -5   6        881.01        869.75        64.41 o                         
   6  -5   6          2.19         -1.92        11.92 o                         
   7  -5   6        293.71        338.09        27.70 o                         
   8  -5   6          6.27         -1.80        13.67 o                         
   9  -5   6        587.73        607.03        31.54 o                         
  -9  -4   6        583.65        599.03        19.83 o                         
  -8  -4   6        584.97        588.37        17.58 o                         
  -7  -4   6        152.25        167.72        12.91 o                         
  -6  -4   6        836.86        829.71        19.36 o                         
  -5  -4   6         54.76         44.24         8.64 o                         
  -4  -4   6        742.99        760.56        24.29 o                         
  -3  -4   6          7.75          5.34         7.59 o                         
  -2  -4   6       2873.62       2767.28        51.07 o                         
  -1  -4   6        924.03        869.13        23.59 o                         
   0  -4   6        426.61        408.69        18.24 o                         
   1  -4   6          4.93          7.43         7.13 o                         
   2  -4   6       2850.14       2861.72        44.33 o                         
   3  -4   6       2414.21       2434.60        55.47 o                         
   4  -4   6         58.48         43.83        10.88 o                         
   5  -4   6         40.93         52.20        15.66 o                         
   6  -4   6        653.95        698.73        45.07 o                         
   7  -4   6       1246.60       1254.53        35.92 o                         
   8  -4   6         34.38         52.24        14.61 o                         
   9  -4   6        373.25        359.08        21.58 o                         
  -9  -3   6        899.30        896.45        21.75 o                         
  -8  -3   6        354.26        367.42        14.68 o                         
  -7  -3   6        315.69        323.24        13.88 o                         
  -6  -3   6        327.76        313.08        13.83 o                         
  -5  -3   6        981.71        924.20        19.55 o                         
  -4  -3   6       2247.72       2161.25        29.29 o                         
  -3  -3   6        610.41        604.54        15.74 o                         
  -2  -3   6       2520.51       2453.42        38.84 o                         
  -1  -3   6        264.07        286.53        12.56 o                         
   0  -3   6       1144.59       1075.87        20.40 o                         
   1  -3   6        108.65        101.31        10.25 o                         
   2  -3   6       3859.24       3830.80        77.25 o                         
   3  -3   6       1292.54       1352.85        30.16 o                         
   4  -3   6         86.91         94.93        10.61 o                         
   5  -3   6         41.08         51.82        10.77 o                         
   6  -3   6       2019.90       2012.26        60.18 o                         
   7  -3   6       1869.36       1855.77        35.06 o                         
   8  -3   6         51.56         59.88        14.34 o                         
   9  -3   6          7.94          3.91        10.37 o                         
  10  -3   6        131.91        135.50        15.04 o                         
 -10  -2   6        156.49        157.57        13.64 o                         
  -9  -2   6       1101.47       1128.40        23.79 o                         
  -8  -2   6         42.37         53.32        10.60 o                         
  -7  -2   6        463.30        457.89        15.30 o                         
  -6  -2   6         87.90         89.10         9.19 o                         
  -5  -2   6       2715.97       2633.23        46.56 o                         
  -4  -2   6       2225.81       2113.81        28.77 o                         
  -3  -2   6         29.69         26.55         5.45 o                         
  -2  -2   6        328.05        323.09         9.59 o                         
  -1  -2   6       1293.88       1110.94        16.58 o                         
   0  -2   6       5797.07       5560.12        75.64 o                         
   1  -2   6         54.03         66.43         7.90 o                         
   2  -2   6       2067.15       2047.94        44.46 o                         
   3  -2   6          5.73          9.57         7.33 o                         
   4  -2   6       1784.76       1921.23        38.01 o                         
   5  -2   6          1.22         -0.27         8.21 o                         
   6  -2   6       1902.20       1939.28        40.79 o                         
   7  -2   6        583.39        586.84        29.47 o                         
   8  -2   6         95.36         96.04        12.71 o                         
   9  -2   6         46.51         53.60        10.94 o                         
  10  -2   6       1200.73       1168.79        30.66 o                         
 -10  -1   6         75.38         43.48        12.78 o                         
  -9  -1   6        228.53        230.29        12.70 o                         
  -8  -1   6        195.21        210.12        11.83 o                         
  -7  -1   6        632.41        651.87        25.34 o                         
  -6  -1   6         23.24         12.63         9.40 o                         
  -5  -1   6       3443.18       3504.57        54.49 o                         
  -4  -1   6       2417.22       2380.60        51.99 o                         
  -3  -1   6        320.39        300.45        13.26 o                         
  -2  -1   6          0.26          3.80         5.08 o                         
  -1  -1   6       7104.73       6945.59        92.85 o                         
   0  -1   6       6623.63       6406.80        76.35 o                         
   1  -1   6          0.55          2.67         5.21 o                         
   2  -1   6         67.85         72.61         6.29 o                         
   3  -1   6       2706.39       2662.69        40.26 o                         
   4  -1   6       5748.87       5980.38       116.08 o                         
   5  -1   6        503.60        524.10        18.73 o                         
   6  -1   6        347.23        381.82        17.57 o                         
   7  -1   6          3.07          6.61         7.36 o                         
   8  -1   6       1410.80       1393.20        29.24 o                         
   9  -1   6        214.75        201.94        29.36 o                         
  10  -1   6        153.94        133.07        13.28 o                         
  11  -1   6        203.19        176.69        14.89 o                         
 -10   0   6        136.36        103.80        12.24 o                         
  -9   0   6         62.65         48.83        10.93 o                         
  -8   0   6        955.91        992.34        21.83 o                         
  -7   0   6       1401.54       1441.63        28.29 o                         
  -6   0   6        213.79        255.25        12.85 o                         
  -5   0   6       1195.96       1167.36        22.65 o                         
  -4   0   6        635.23        656.80        23.12 o                         
  -3   0   6       1851.61       1740.01        30.78 o                         
  -2   0   6         34.55         37.48         5.72 o                         
  -1   0   6       4688.49       4461.84        55.27 o                         
   0   0   6       2980.64       2969.55        41.96 o                         
   1   0   6        808.16        762.84        22.09 o                         
   2   0   6        306.98        300.51        10.11 o                         
   3   0   6       4623.14       4537.85        72.08 o                         
   4   0   6       5813.06       5923.13        92.99 o                         
   5   0   6        263.93        296.92        13.95 o                         
   6   0   6         85.39        105.42        14.71 o                         
   7   0   6        902.93        889.12        20.82 o                         
   8   0   6       2660.20       2634.68        43.76 o                         
   9   0   6        415.67        409.09        17.16 o                         
  10   0   6        195.43        183.58        12.93 o                         
  11   0   6          0.55         10.97         9.74 o                         
 -10   1   6        210.72        174.47        24.05 o                         
  -9   1   6          4.31         -9.30        12.57 o                         
  -8   1   6       1384.28       1363.69        29.43 o                         
  -7   1   6       1107.91       1158.71        27.71 o                         
  -6   1   6        439.56        460.15        17.06 o                         
  -5   1   6        239.22        252.92        11.62 o                         
  -4   1   6       1352.63       1278.17        21.29 o                         
  -3   1   6       7890.64       7671.40       176.62 o                         
  -2   1   6       1571.68       1703.09        29.21 o                         
  -1   1   6       1260.41       1197.82        19.17 o                         
   0   1   6         61.12         65.38         5.57 o                         
   1   1   6       4884.38       4731.58        57.07 o                         
   2   1   6       1221.02       1143.89        22.59 o                         
   3   1   6       3417.67       3301.85        52.13 o                         
   4   1   6       2634.58       2624.85        38.96 o                         
   5   1   6        647.78        715.60        37.91 o                         
   6   1   6        777.64        807.65        15.45 o                         
   7   1   6       1178.01       1148.13        20.65 o                         
   8   1   6       1781.55       1819.78        40.46 o                         
   9   1   6          2.55         11.29        12.06 o                         
  10   1   6        183.06        188.34        21.72 o                         
  11   1   6         80.73         85.74        19.44 o                         
  -9   2   6          2.70          1.93        15.91 o                         
  -8   2   6       1504.65       1469.42        43.80 o                         
  -7   2   6        189.29        171.25        12.01 o                         
  -6   2   6        161.62        162.43        11.42 o                         
  -5   2   6         25.06         36.68         8.58 o                         
  -4   2   6       4622.92       4621.84        60.23 o                         
  -3   2   6       4224.80       3979.50        73.82 o                         
  -2   2   6        167.72        205.11         8.26 o                         
  -1   2   6         39.36         33.23         6.05 o                         
   0   2   6       2085.72       2011.35        36.02 o                         
   1   2   6      11439.31      10984.58       143.17 o                         
   2   2   6       1600.91       1624.42        22.32 o                         
   3   2   6       1573.23       1561.88        24.01 o                         
   4   2   6         13.65         14.77         3.53 o                         
   5   2   6       4032.39       4028.93        50.87 o                         
   6   2   6       1078.28       1153.35        20.48 o                         
   7   2   6        407.46        420.23        15.69 o                         
   8   2   6        641.60        647.51        20.08 o                         
   9   2   6         52.10         48.72        11.16 o                         
  10   2   6        522.57        503.32        27.20 o                         
  11   2   6         88.33        105.98        22.92 o                         
  12   2   6        804.43        695.49        33.95 o                         
  -9   3   6          1.51         -1.09        15.60 o                         
  -8   3   6        449.77        463.83        28.87 o                         
  -7   3   6          3.75         -5.26        14.60 o                         
  -6   3   6       2476.20       2460.83        57.69 o                         
  -5   3   6         83.42         92.24         9.47 o                         
  -4   3   6       6326.19       6485.61        81.55 o                         
  -3   3   6       1668.40       1646.47        24.47 o                         
  -2   3   6        600.55        572.57        13.06 o                         
  -1   3   6       1534.77       1585.80        22.19 o                         
   0   3   6       2218.87       2076.13        33.01 o                         
   1   3   6       7389.37       7152.00        97.64 o                         
   2   3   6        438.04        418.11        14.67 o                         
   3   3   6        751.96        723.11        10.64 o                         
   4   3   6        870.27        833.02        14.96 o                         
   5   3   6       9117.41       8978.98       106.85 o                         
   6   3   6       2475.59       2524.02        35.68 o                         
   7   3   6        401.47        379.82        13.93 o                         
   8   3   6         45.85         49.68         8.44 o                         
   9   3   6       1622.73       1572.46        29.46 o                         
  10   3   6        264.55        237.56        13.74 o                         
  11   3   6        352.31        350.72        33.51 o                         
  12   3   6        241.73        261.29        22.80 o                         
  -9   4   6          9.65         16.05        19.32 o                         
  -8   4   6        163.49        154.77        20.37 o                         
  -7   4   6        895.44        867.45        35.48 o                         
  -6   4   6       2832.65       2751.96        48.29 o                         
  -5   4   6         48.96         64.79        12.78 o                         
  -4   4   6          2.31          1.90         7.35 o                         
  -3   4   6        455.85        465.91        15.03 o                         
  -2   4   6       5294.56       5321.84        61.33 o                         
  -1   4   6       1130.34       1106.86        17.86 o                         
   0   4   6       2780.53       2738.69        36.81 o                         
   1   4   6       1647.57       1611.46        26.00 o                         
   2   4   6        418.46        386.93        10.57 o                         
   3   4   6       1837.81       1743.48        25.64 o                         
   4   4   6       1277.51       1298.52        20.79 o                         
   5   4   6       5623.42       5570.59        69.20 o                         
   6   4   6        431.89        428.62        16.09 o                         
   7   4   6       1004.61        968.17        21.21 o                         
   8   4   6         83.81         83.83         9.94 o                         
   9   4   6       1932.23       1904.80        33.38 o                         
  10   4   6        874.31        865.68        23.92 o                         
  11   4   6          7.13         15.69        12.81 o                         
  12   4   6        124.35        105.83        17.36 o                         
  -8   5   6        142.76        116.39        19.11 o                         
  -7   5   6       1065.99       1080.14        40.69 o                         
  -6   5   6       2103.20       2100.62        51.07 o                         
  -5   5   6         93.95         80.72        10.59 o                         
  -4   5   6       1812.98       1822.07        35.89 o                         
  -3   5   6       2108.81       2166.47        33.11 o                         
  -2   5   6      14988.09      15289.95       201.43 o                         
  -1   5   6       1206.71       1235.40        21.81 o                         
   0   5   6        884.59        915.85        17.36 o                         
   1   5   6         16.28         22.41         5.03 o                         
   2   5   6       4483.41       4320.92        54.11 o                         
   3   5   6       2538.07       2380.01        41.66 o                         
   4   5   6        412.91        394.54        11.64 o                         
   5   5   6       2162.37       2042.74        48.82 o                         
   6   5   6        538.86        525.37        15.17 o                         
   7   5   6       1990.54       1994.00        29.15 o                         
   8   5   6         14.41         17.08         7.37 o                         
   9   5   6       1105.72       1117.79        27.77 o                         
  10   5   6        150.03        162.76        15.88 o                         
  11   5   6        260.21        270.05        18.36 o                         
  12   5   6        122.15        121.22        21.34 o                         
  -8   6   6         96.61        105.98        21.76 o                         
  -7   6   6        428.60        405.77        41.26 o                         
  -6   6   6        690.54        700.06        32.84 o                         
  -5   6   6        435.17        429.16        24.47 o                         
  -4   6   6        430.94        465.24        25.33 o                         
  -3   6   6       1078.04       1029.02        27.30 o                         
  -2   6   6       1021.35       1059.05        20.83 o                         
  -1   6   6          7.72         11.50         6.70 o                         
   0   6   6       1554.25       1479.95        22.28 o                         
   1   6   6        524.73        528.29        12.45 o                         
   2   6   6       7354.37       7211.44        73.73 o                         
   3   6   6       2670.17       2652.92        30.37 o                         
   4   6   6        243.44        248.86         9.43 o                         
   5   6   6         77.77         88.22         7.60 o                         
   6   6   6       1958.61       1949.79        30.16 o                         
   7   6   6       2807.42       2851.60        41.28 o                         
   8   6   6         14.71         16.55        10.01 o                         
   9   6   6       2293.11       2227.36        94.70 o                         
  10   6   6         22.81         32.39        12.38 o                         
  11   6   6        687.12        729.33        31.25 o                         
  12   6   6          7.18        -11.72        13.23 o                         
  -7   7   6        369.54        331.86        23.92 o                         
  -6   7   6          5.91         20.64        18.76 o                         
  -5   7   6       2258.00       2388.92        55.28 o                         
  -4   7   6        899.39        883.18        31.21 o                         
  -3   7   6        706.00        739.73        27.72 o                         
  -2   7   6       2862.57       2879.23        45.53 o                         
  -1   7   6       2036.65       2010.34        31.17 o                         
   0   7   6       4516.05       4471.14        58.23 o                         
   1   7   6        912.11        916.97        15.38 o                         
   2   7   6       5113.17       5011.29        53.93 o                         
   3   7   6        357.06        345.61        10.05 o                         
   4   7   6        713.71        699.15        14.72 o                         
   5   7   6         47.94         54.82         6.56 o                         
   6   7   6       3058.82       3025.61        39.13 o                         
   7   7   6       2227.50       2263.88        32.32 o                         
   8   7   6        259.62        294.09        17.65 o                         
   9   7   6         80.60        100.00        16.00 o                         
  10   7   6        183.38        210.81        21.07 o                         
  11   7   6        293.53        275.90        18.93 o                         
  12   7   6          2.89         19.58        13.62 o                         
  -7   8   6        256.73        231.64        21.89 o                         
  -6   8   6        216.57        199.47        20.21 o                         
  -5   8   6       1709.73       1695.82        55.81 o                         
  -4   8   6       1396.99       1400.07        40.09 o                         
  -3   8   6        171.86        176.21        16.22 o                         
  -2   8   6         26.62         36.13         8.62 o                         
  -1   8   6       2046.08       2082.67        32.60 o                         
   0   8   6       1104.31       1127.29        19.32 o                         
   1   8   6        817.56        792.29        15.75 o                         
   2   8   6       2491.49       2408.33        31.89 o                         
   3   8   6        278.39        293.74        12.04 o                         
   4   8   6       1737.64       1689.94        22.62 o                         
   5   8   6         10.71         16.12         6.06 o                         
   6   8   6       2207.78       2194.60        31.39 o                         
   7   8   6        329.71        303.57        21.52 o                         
   8   8   6        251.54        262.06        23.35 o                         
   9   8   6        210.48        185.62        18.16 o                         
  10   8   6       1180.48       1270.72        34.11 o                         
  11   8   6       2626.89       2542.14        51.22 o                         
  -6   9   6        252.11        246.98        23.16 o                         
  -5   9   6       1653.03       1680.89        47.47 o                         
  -4   9   6          3.56         -0.68        12.82 o                         
  -3   9   6        759.66        797.27        40.87 o                         
  -2   9   6        219.28        244.36        17.38 o                         
  -1   9   6       3648.51       3588.24        45.36 o                         
   0   9   6       2250.46       2189.86        30.83 o                         
   1   9   6        636.75        633.12        15.86 o                         
   2   9   6        384.45        377.72        12.18 o                         
   3   9   6       2214.42       2177.17        30.14 o                         
   4   9   6       3489.94       3416.73        47.67 o                         
   5   9   6         15.31         11.19         7.17 o                         
   6   9   6        687.28        688.50        18.42 o                         
   7   9   6         24.19         31.48         9.52 o                         
   8   9   6        909.50        951.36        27.73 o                         
   9   9   6        112.66        123.31        18.11 o                         
  10   9   6        726.58        737.23        28.12 o                         
  11   9   6        134.28        148.72        17.06 o                         
  -5  10   6        324.82        283.51        23.39 o                         
  -4  10   6        143.18        167.09        17.67 o                         
  -3  10   6        757.15        763.68        28.18 o                         
  -2  10   6         43.44         53.51        10.46 o                         
  -1  10   6       1624.27       1597.66        33.10 o                         
   0  10   6        454.85        427.05        20.78 o                         
   1  10   6        652.45        645.77        15.58 o                         
   2  10   6          5.83          7.11         5.82 o                         
   3  10   6       4427.07       4347.67        53.61 o                         
   4  10   6       2560.97       2512.26        37.42 o                         
   5  10   6         36.70         50.50        12.26 o                         
   6  10   6        100.92         94.19        11.12 o                         
   7  10   6        670.58        728.66        27.20 o                         
   8  10   6       1595.61       1669.46        43.57 o                         
   9  10   6          3.51         11.96        10.89 o                         
  10  10   6        254.35        248.44        17.57 o                         
  -4  11   6        925.32        927.71        36.06 o                         
  -3  11   6       1244.82       1251.51        41.27 o                         
  -2  11   6        140.97        150.51        15.86 o                         
  -1  11   6        627.72        559.66        21.41 o                         
   0  11   6        226.92        239.87        12.70 o                         
   1  11   6       1287.83       1274.56        25.74 o                         
   2  11   6         15.51         11.06         7.06 o                         
   3  11   6       1516.18       1533.01        28.24 o                         
   4  11   6        537.46        510.23        16.37 o                         
   5  11   6        488.52        507.90        16.10 o                         
   6  11   6        256.47        267.58        29.74 o                         
   7  11   6        991.33       1055.13        29.35 o                         
   8  11   6        874.52        949.58        29.17 o                         
   9  11   6         27.50         17.98        11.74 o                         
  10  11   6         77.12         97.24        14.24 o                         
  -3  12   6        576.48        557.88        23.96 o                         
  -2  12   6         36.04         19.86        10.32 o                         
  -1  12   6        119.20        117.08        12.49 o                         
   0  12   6        372.91        338.03        15.64 o                         
   1  12   6       1558.81       1458.11        28.77 o                         
   2  12   6         39.32         39.45         8.47 o                         
   3  12   6        612.93        558.38        17.87 o                         
   4  12   6         47.21         55.51         8.48 o                         
   5  12   6       1933.65       1850.16        34.90 o                         
   6  12   6        212.46        187.49        14.40 o                         
   7  12   6        481.29        541.58        23.31 o                         
   8  12   6        211.18        228.70        16.64 o                         
   9  12   6        195.37        167.48        23.35 o                         
  -1  13   6         26.16          9.50         9.64 o                         
   0  13   6        990.05        965.06        27.25 o                         
   1  13   6       1082.85       1058.72        25.13 o                         
   2  13   6          0.90          5.03         7.54 o                         
   3  13   6        133.41        137.34        11.82 o                         
   4  13   6        403.56        388.84        16.04 o                         
   5  13   6       1561.40       1618.31        32.63 o                         
   6  13   6        122.62        145.53        16.03 o                         
   7  13   6        302.66        359.15        22.09 o                         
   8  13   6          1.40         55.83        34.04 o                         
   2  14   6        152.54        149.59        11.65 o                         
   3  14   6         69.05         54.01         9.21 o                         
   4  14   6        386.29        399.11        16.85 o                         
   5  14   6        748.00        728.86        21.45 o                         
  -2 -10   7        409.32        421.18        35.98 o                         
  -1 -10   7          0.40        -13.87        16.44 o                         
   0 -10   7        532.76        520.40        27.18 o                         
  -5  -9   7        467.88        484.26        28.55 o                         
  -4  -9   7          1.34         21.53        37.17 o                         
  -3  -9   7        739.48        780.12        32.41 o                         
  -2  -9   7        607.77        650.26        39.07 o                         
  -1  -9   7         10.02         34.90        14.37 o                         
   0  -9   7        299.90        308.31        20.85 o                         
   1  -9   7        132.47        124.04        18.77 o                         
   2  -9   7        956.51       1121.60        47.57 o                         
   3  -9   7         57.01         21.81        23.28 o                         
  -6  -8   7          7.15         -8.89        16.01 o                         
  -5  -8   7        118.71        138.23        17.64 o                         
  -4  -8   7         23.42          5.62        13.98 o                         
  -3  -8   7        669.26        727.00        29.83 o                         
  -2  -8   7        977.34        990.44        33.27 o                         
  -1  -8   7         93.05         80.07        14.92 o                         
   0  -8   7        103.45        121.91        20.13 o                         
   1  -8   7        506.22        492.03        28.14 o                         
   2  -8   7       1384.34       1444.22        51.35 o                         
   3  -8   7          6.07          1.67        12.06 o                         
   4  -8   7        230.84        183.71        22.45 o                         
   5  -8   7          8.16         16.03        20.45 o                         
  -7  -7   7         27.71         25.19        14.59 o                         
  -6  -7   7        277.86        277.04        19.90 o                         
  -5  -7   7        863.91        914.52        32.28 o                         
  -4  -7   7          1.50         30.76        13.90 o                         
  -3  -7   7       1202.52       1177.09        43.45 o                         
  -2  -7   7         15.11         26.27        12.63 o                         
  -1  -7   7        606.65        581.75        25.70 o                         
   0  -7   7        114.18        122.93        14.53 o                         
   1  -7   7       1319.80       1309.54        35.42 o                         
   2  -7   7       1202.56       1189.47        43.89 o                         
   3  -7   7         16.84         28.08        19.76 o                         
   4  -7   7        445.19        473.47        29.45 o                         
   5  -7   7        197.82        186.67        18.51 o                         
   6  -7   7        962.76        898.73        40.09 o                         
  -8  -6   7         85.63         70.52        15.22 o                         
  -7  -6   7        140.36         96.38        15.97 o                         
  -6  -6   7        364.48        408.79        24.75 o                         
  -5  -6   7       1658.33       1678.42        41.51 o                         
  -4  -6   7          2.64         -2.89        11.68 o                         
  -3  -6   7        485.08        538.43        32.96 o                         
  -2  -6   7         62.42         79.35        12.90 o                         
  -1  -6   7       1857.02       1826.15        45.94 o                         
   0  -6   7        123.73        125.42        28.91 o                         
   1  -6   7       1001.00        946.65        28.80 o                         
   2  -6   7        374.09        362.18        16.40 o                         
   3  -6   7        390.68        413.05        27.35 o                         
   4  -6   7        249.07        246.81        17.87 o                         
   5  -6   7        839.59        838.22        31.41 o                         
   6  -6   7        998.23        951.34        41.11 o                         
   7  -6   7         12.45         10.30        16.78 o                         
  -8  -5   7        408.89        405.82        26.39 o                         
  -7  -5   7          1.83         -7.13        12.40 o                         
  -6  -5   7       1201.05       1191.69        34.28 o                         
  -5  -5   7        420.23        421.88        22.73 o                         
  -4  -5   7         56.31         54.53        10.39 o                         
  -3  -5   7        136.89        133.61        13.47 o                         
  -2  -5   7        827.20        805.61        25.90 o                         
  -1  -5   7       2989.68       3020.22        56.76 o                         
   0  -5   7        123.23        122.69        12.61 o                         
   1  -5   7        892.49        844.62        33.06 o                         
   2  -5   7          2.81          1.51         8.28 o                         
   3  -5   7       2739.73       2604.34       114.00 o                         
   4  -5   7        591.09        581.23        24.36 o                         
   5  -5   7        400.56        399.73        26.89 o                         
   6  -5   7        967.12       1007.70        60.19 o                         
   7  -5   7        114.28         97.50        16.17 o                         
   8  -5   7        287.90        265.98        21.77 o                         
  -9  -4   7         42.33         29.63        22.74 o                         
  -8  -4   7        470.91        482.20        17.67 o                         
  -7  -4   7          2.10          4.30         7.89 o                         
  -6  -4   7        855.49        821.90        37.34 o                         
  -5  -4   7        395.09        370.79        15.46 o                         
  -4  -4   7        579.62        566.88        25.46 o                         
  -3  -4   7        522.12        511.66        17.89 o                         
  -2  -4   7       1885.06       1837.68        47.27 o                         
  -1  -4   7       3158.43       3121.77        62.20 o                         
   0  -4   7          1.08          6.83         9.08 o                         
   1  -4   7        434.38        417.07        16.19 o                         
   2  -4   7       1247.44       1217.98        35.69 o                         
   3  -4   7       4014.44       3850.56        69.91 o                         
   4  -4   7        905.97        883.57        31.26 o                         
   5  -4   7        256.84        287.39        17.25 o                         
   6  -4   7         41.31         27.48        13.34 o                         
   7  -4   7       1695.80       1709.39        43.18 o                         
   8  -4   7        553.96        516.00        26.48 o                         
   9  -4   7         43.45         24.96        17.48 o                         
  -9  -3   7        276.82        260.23        13.79 o                         
  -8  -3   7       1796.96       1748.50        38.27 o                         
  -7  -3   7          3.73         23.98         8.00 o                         
  -6  -3   7        571.57        575.30        21.23 o                         
  -5  -3   7        244.14        272.15        19.40 o                         
  -4  -3   7       2461.80       2424.16        38.74 o                         
  -3  -3   7        356.11        307.45        18.76 o                         
  -2  -3   7        695.61        664.07        15.99 o                         
  -1  -3   7        552.83        529.41        13.13 o                         
   0  -3   7        838.32        804.14        18.07 o                         
   1  -3   7       1007.32        996.45        28.81 o                         
   2  -3   7       1202.36       1152.73        29.59 o                         
   3  -3   7       4362.46       4180.17        91.09 o                         
   4  -3   7         95.78         93.90        11.33 o                         
   5  -3   7        663.12        663.63        23.80 o                         
   6  -3   7        154.55        157.74        14.08 o                         
   7  -3   7       2203.22       2212.05        48.68 o                         
   8  -3   7       1582.73       1676.42        64.06 o                         
   9  -3   7         43.02         20.47        13.57 o                         
  10  -3   7         24.79         43.82        14.97 o                         
  -9  -2   7        456.55        478.47        18.77 o                         
  -8  -2   7        605.51        615.51        21.49 o                         
  -7  -2   7          0.08         -0.81         7.78 o                         
  -6  -2   7         29.23         22.74         7.90 o                         
  -5  -2   7       1045.70       1006.50        27.52 o                         
  -4  -2   7       4386.56       4227.11        55.39 o                         
  -3  -2   7        535.21        505.34        12.36 o                         
  -2  -2   7        474.70        467.02        13.27 o                         
  -1  -2   7         39.91         35.37         6.39 o                         
   0  -2   7       4184.36       4106.59        58.44 o                         
   1  -2   7       2732.76       2680.78        40.94 o                         
   2  -2   7        279.61        283.74        14.57 o                         
   3  -2   7        757.12        743.90        21.35 o                         
   4  -2   7       1213.86       1145.22        23.50 o                         
   5  -2   7       2485.60       2356.68        45.85 o                         
   6  -2   7         43.73         55.18        10.85 o                         
   7  -2   7       1640.10       1721.65        39.85 o                         
   8  -2   7          2.92         16.07        13.54 o                         
   9  -2   7        335.48        333.97        29.64 o                         
  10  -2   7         12.52         16.59        27.10 o                         
  -9  -1   7        540.56        556.84        23.10 o                         
  -8  -1   7        456.12        424.23        21.29 o                         
  -7  -1   7        543.91        579.74        21.59 o                         
  -6  -1   7       1336.33       1310.05        30.90 o                         
  -5  -1   7       1446.71       1519.69        62.80 o                         
  -4  -1   7       2857.01       2761.60        39.85 o                         
  -3  -1   7          1.53          4.51         5.83 o                         
  -2  -1   7        719.93        721.98        15.43 o                         
  -1  -1   7        696.03        665.97        14.08 o                         
   0  -1   7       6632.38       6452.06        86.53 o                         
   1  -1   7       2215.41       2193.46        34.25 o                         
   2  -1   7        394.41        391.43        12.94 o                         
   3  -1   7         26.12         33.55         6.78 o                         
   4  -1   7       4711.76       4600.20        65.16 o                         
   5  -1   7       3247.41       3367.09        59.16 o                         
   6  -1   7         18.27         26.68         9.40 o                         
   7  -1   7        405.05        401.81        22.43 o                         
   8  -1   7        200.56        188.67        14.82 o                         
   9  -1   7       1207.44       1200.32        39.97 o                         
  10  -1   7        114.52         98.48        14.05 o                         
  11  -1   7        524.55        520.15        21.29 o                         
  -9   0   7        216.45        212.98        17.28 o                         
  -8   0   7        117.42        103.26        12.13 o                         
  -7   0   7       1264.67       1266.70        46.89 o                         
  -6   0   7        578.09        603.46        19.61 o                         
  -5   0   7        206.84        221.86        10.61 o                         
  -4   0   7        192.33        182.75        10.37 o                         
  -3   0   7       1667.68       1627.13        30.01 o                         
  -2   0   7       2543.68       2521.14        35.53 o                         
  -1   0   7        988.84        954.59        17.79 o                         
   0   0   7       3725.13       3653.88        51.84 o                         
   1   0   7        382.00        390.62        17.13 o                         
   2   0   7        323.14        349.05        12.14 o                         
   3   0   7         99.97        103.74         7.48 o                         
   4   0   7       4490.81       4454.66        72.68 o                         
   5   0   7       3060.20       3025.22        45.75 o                         
   6   0   7        414.10        349.12        16.97 o                         
   7   0   7        574.07        495.58        22.97 o                         
   8   0   7       1366.97       1353.13        32.93 o                         
   9   0   7       1586.92       1527.10        38.64 o                         
  10   0   7          4.09          3.21        13.78 o                         
  11   0   7        133.54        139.42        28.03 o                         
  -9   1   7        372.31        327.14        21.47 o                         
  -8   1   7        866.21        876.37        24.45 o                         
  -7   1   7       3245.44       3237.49        65.23 o                         
  -6   1   7        946.59        958.02        22.72 o                         
  -5   1   7        393.46        402.07        16.10 o                         
  -4   1   7         62.87         62.25         8.49 o                         
  -3   1   7       5821.13       5730.11        72.64 o                         
  -2   1   7       3454.34       3395.21        45.50 o                         
  -1   1   7        267.61        286.11        12.18 o                         
   0   1   7        939.56        954.56        16.67 o                         
   1   1   7       1687.66       1639.89        26.91 o                         
   2   1   7       4039.77       4026.02        65.17 o                         
   3   1   7          0.08          2.03         5.37 o                         
   4   1   7       2862.51       2782.01        47.77 o                         
   5   1   7         90.43         99.66         7.93 o                         
   6   1   7       1033.66        999.33        21.06 o                         
   7   1   7          0.54          4.22         5.96 o                         
   8   1   7       1317.18       1372.31        28.23 o                         
   9   1   7       1110.86       1156.61        27.61 o                         
  10   1   7          6.22          2.87        10.20 o                         
  11   1   7        117.07         95.70        13.40 o                         
  -9   2   7        153.68        147.78        19.67 o                         
  -8   2   7         36.24         42.00        12.98 o                         
  -7   2   7       1293.82       1333.80        28.34 o                         
  -6   2   7        950.76        981.27        37.71 o                         
  -5   2   7        510.08        523.51        17.21 o                         
  -4   2   7        197.19        203.87         9.78 o                         
  -3   2   7       4466.07       4364.73        52.15 o                         
  -2   2   7       2146.05       2106.02        32.07 o                         
  -1   2   7        697.49        704.83        15.46 o                         
   0   2   7          3.79          7.80         4.86 o                         
   1   2   7       6118.15       6033.72        72.91 o                         
   2   2   7       6408.29       6270.72        84.23 o                         
   3   2   7        235.38        233.69        12.03 o                         
   4   2   7        103.78        110.84         9.48 o                         
   5   2   7       1085.55       1085.99        26.03 o                         
   6   2   7       3345.85       3395.21        44.80 o                         
   7   2   7        443.75        457.32        15.75 o                         
   8   2   7       2177.86       2096.06        38.78 o                         
   9   2   7        686.67        628.58        30.53 o                         
  10   2   7        485.50        476.58        20.67 o                         
  11   2   7         70.26         72.11        12.70 o                         
  -9   3   7        478.70        416.63       104.97 o                         
  -8   3   7        261.11        275.74        22.68 o                         
  -7   3   7        326.17        302.95        15.46 o                         
  -6   3   7       2741.86       2758.54        42.75 o                         
  -5   3   7       2522.18       2592.59        44.16 o                         
  -4   3   7          1.55          8.74         7.79 o                         
  -3   3   7       2366.29       2335.69        31.86 o                         
  -2   3   7        220.34        241.47        10.39 o                         
  -1   3   7       2184.99       2117.97        30.55 o                         
   0   3   7          9.13         17.13         5.27 o                         
   1   3   7       6940.75       6956.95        84.01 o                         
   2   3   7       3505.76       3539.41        45.10 o                         
   3   3   7        235.09        248.50         9.30 o                         
   4   3   7          8.30         11.94         4.63 o                         
   5   3   7       1109.30       1146.49        19.62 o                         
   6   3   7       3298.42       3274.50        43.99 o                         
   7   3   7        120.59        124.34         8.75 o                         
   8   3   7        212.35        208.01        13.25 o                         
   9   3   7        196.20        190.61        14.81 o                         
  10   3   7        879.96        887.63        25.20 o                         
  11   3   7        247.56        231.06        21.78 o                         
  12   3   7        213.71        197.29        29.43 o                         
  -8   4   7        186.78        160.81        20.40 o                         
  -7   4   7          8.23         -2.34        11.05 o                         
  -6   4   7        677.52        728.75        24.13 o                         
  -5   4   7       3007.47       2963.90        51.31 o                         
  -4   4   7        552.15        553.40        16.95 o                         
  -3   4   7        656.21        650.42        17.19 o                         
  -2   4   7        855.49        862.67        18.69 o                         
  -1   4   7       4784.77       4859.44        56.43 o                         
   0   4   7         92.87         99.48         7.34 o                         
   1   4   7       3911.95       3843.55        55.64 o                         
   2   4   7        160.12        167.68         8.46 o                         
   3   4   7       1777.61       1755.30        25.57 o                         
   4   4   7        518.90        500.13        12.58 o                         
   5   4   7       2815.28       2761.66        37.94 o                         
   6   4   7       1277.26       1278.97        22.60 o                         
   7   4   7        584.70        576.26        16.19 o                         
   8   4   7        307.24        303.93        17.18 o                         
   9   4   7        395.44        393.25        17.26 o                         
  10   4   7       2697.69       2515.13        42.94 o                         
  11   4   7        264.34        233.96        17.43 o                         
  12   4   7        137.68        105.14        15.32 o                         
  -8   5   7        256.55        209.71        22.13 o                         
  -7   5   7         70.63         55.16        23.91 o                         
  -6   5   7       2397.94       2357.45        44.69 o                         
  -5   5   7        713.22        707.56        22.93 o                         
  -4   5   7       1431.69       1439.65        28.52 o                         
  -3   5   7        202.69        216.50        10.82 o                         
  -2   5   7       1685.66       1735.65        25.90 o                         
  -1   5   7       4628.44       4575.76        94.35 o                         
   0   5   7         54.96         73.13         7.31 o                         
   1   5   7        904.50        845.03        16.88 o                         
   2   5   7        711.30        670.58        13.27 o                         
   3   5   7       6391.55       6206.01        69.24 o                         
   4   5   7        308.49        325.43        11.34 o                         
   5   5   7       1044.39       1026.42        26.41 o                         
   6   5   7        141.86        136.61         8.75 o                         
   7   5   7         20.57         24.78         7.27 o                         
   8   5   7        207.20        207.27        10.99 o                         
   9   5   7        423.34        422.95        49.49 o                         
  10   5   7        880.45        879.36        37.07 o                         
  11   5   7          2.24          6.52        12.81 o                         
  12   5   7        104.57         61.11        18.99 o                         
  -8   6   7        970.02        897.41        38.95 o                         
  -7   6   7         16.27         19.47        15.87 o                         
  -6   6   7       1223.30       1196.57        40.36 o                         
  -5   6   7         42.44         18.90        10.77 o                         
  -4   6   7        464.73        480.68        19.22 o                         
  -3   6   7        312.70        334.51        16.26 o                         
  -2   6   7       1475.25       1493.29        26.07 o                         
  -1   6   7       2678.77       2642.28        34.98 o                         
   0   6   7         21.36         28.10         6.89 o                         
   1   6   7        457.98        465.06        12.26 o                         
   2   6   7       2345.08       2292.21        30.01 o                         
   3   6   7       6492.31       6299.41        70.27 o                         
   4   6   7        189.39        194.46         8.29 o                         
   5   6   7        470.32        474.00        12.28 o                         
   6   6   7         97.08         89.75         7.18 o                         
   7   6   7       3790.37       3780.08        51.63 o                         
   8   6   7         29.34         24.97         8.14 o                         
   9   6   7       1379.29       1401.30        31.80 o                         
  10   6   7        110.82        116.39        14.75 o                         
  11   6   7        217.04        197.30        17.29 o                         
  12   6   7        415.08        408.35        23.26 o                         
  -7   7   7         47.84         10.51        22.47 o                         
  -6   7   7         30.53         11.26        17.29 o                         
  -5   7   7        721.20        746.82        32.41 o                         
  -4   7   7       2252.07       2289.11        52.25 o                         
  -3   7   7         42.77         53.74         9.74 o                         
  -2   7   7       1946.47       1939.65        31.61 o                         
  -1   7   7        598.49        579.14        16.20 o                         
   0   7   7        699.33        731.36        17.44 o                         
   1   7   7        441.25        446.96        12.59 o                         
   2   7   7       2498.96       2437.00        32.24 o                         
   3   7   7       3131.43       3076.09        37.91 o                         
   4   7   7          6.41          6.07         5.17 o                         
   5   7   7        966.51        918.88        17.39 o                         
   6   7   7        923.69        945.94        19.89 o                         
   7   7   7       2185.23       2220.80        35.10 o                         
   8   7   7        592.32        593.07        16.78 o                         
   9   7   7        249.57        265.69        21.74 o                         
  10   7   7         14.26         13.89        12.51 o                         
  11   7   7        768.11        782.93        29.47 o                         
  -6   8   7        259.16        270.21        22.15 o                         
  -5   8   7        765.32        730.61        33.32 o                         
  -4   8   7       2931.31       3028.99        64.47 o                         
  -3   8   7         19.34          9.78         9.26 o                         
  -2   8   7        413.97        421.50        19.97 o                         
  -1   8   7        322.06        342.68        13.80 o                         
   0   8   7       3021.26       3025.06        43.26 o                         
   1   8   7        672.06        663.60        16.65 o                         
   2   8   7        403.30        379.99        12.03 o                         
   3   8   7        436.62        406.09        10.84 o                         
   4   8   7       1303.52       1248.30        19.66 o                         
   5   8   7        828.09        837.10        17.35 o                         
   6   8   7        891.03        882.95        18.42 o                         
   7   8   7       1234.42       1206.86        22.91 o                         
   8   8   7          8.02         16.56        10.15 o                         
   9   8   7        514.30        521.43        33.14 o                         
  10   8   7        773.84        761.59        33.75 o                         
  11   8   7       1440.42       1440.02        37.64 o                         
  -6   9   7         50.84         37.59        15.68 o                         
  -5   9   7        888.50        922.70        35.92 o                         
  -4   9   7        392.37        360.23        22.96 o                         
  -3   9   7        188.10        239.18        34.25 o                         
  -2   9   7        268.12        261.78        18.08 o                         
  -1   9   7        842.15        845.50        22.54 o                         
   0   9   7       3590.92       3484.64        56.70 o                         
   1   9   7        906.59        875.82        19.62 o                         
   2   9   7        252.28        263.18        11.20 o                         
   3   9   7        129.05        143.87        10.00 o                         
   4   9   7       3324.32       3356.46        47.30 o                         
   5   9   7       1369.23       1305.56        37.76 o                         
   6   9   7        222.43        226.90        10.64 o                         
   7   9   7        769.51        752.99        22.86 o                         
   8   9   7        466.86        501.16        22.13 o                         
   9   9   7        523.88        566.21        28.62 o                         
  10   9   7          0.84          5.08        15.79 o                         
  11   9   7         51.03         64.26        17.07 o                         
  -5  10   7        388.41        375.02        24.37 o                         
  -4  10   7        179.17        183.47        27.97 o                         
  -3  10   7        770.02        730.49        30.38 o                         
  -2  10   7        535.41        575.05        26.53 o                         
  -1  10   7       1052.46       1126.10        27.95 o                         
   0  10   7       1603.80       1568.39        25.31 o                         
   1  10   7         44.99         53.94         7.44 o                         
   2  10   7        375.40        391.93        16.78 o                         
   3  10   7        344.95        350.40        12.55 o                         
   4  10   7       2115.32       2099.65        30.25 o                         
   5  10   7        628.03        607.63        17.87 o                         
   6  10   7        325.10        317.03        15.75 o                         
   7  10   7         44.55         31.09        11.35 o                         
   8  10   7       1489.51       1567.52        36.25 o                         
   9  10   7        450.62        494.46        23.46 o                         
  10  10   7         59.38         68.23        17.65 o                         
  -4  11   7         85.50         91.51        15.63 o                         
  -3  11   7       1440.87       1509.71        42.81 o                         
  -2  11   7        298.67        276.16        30.50 o                         
  -1  11   7        538.25        536.71        25.35 o                         
   0  11   7        201.14        205.58        11.95 o                         
   1  11   7        825.39        820.86        18.21 o                         
   2  11   7        867.88        828.42        18.20 o                         
   3  11   7        153.01        166.26         9.43 o                         
   4  11   7       1051.74       1007.45        20.32 o                         
   5  11   7          0.09         -3.74         5.78 o                         
   6  11   7        478.74        529.85        21.47 o                         
   7  11   7          1.09         -6.42        12.30 o                         
   8  11   7       1264.00       1344.33        34.19 o                         
   9  11   7        908.32        939.52        30.19 o                         
  10  11   7         83.67         93.94        18.28 o                         
  -2  12   7        170.27        171.87        24.85 o                         
  -1  12   7        183.21        170.86        13.61 o                         
   0  12   7         45.49         46.32         9.91 o                         
   1  12   7       1882.06       1840.08        33.39 o                         
   2  12   7       1134.27       1064.45        24.16 o                         
   3  12   7         59.34         81.49         9.25 o                         
   4  12   7        204.18        198.88        11.62 o                         
   5  12   7        404.86        398.59        15.82 o                         
   6  12   7        942.93        970.10        28.32 o                         
   7  12   7          6.95         20.71        10.61 o                         
   8  12   7        590.18        609.11        25.50 o                         
   9  12   7          7.20          0.70        13.72 o                         
  -1  13   7        414.88        417.66        23.55 o                         
   0  13   7        101.81         89.77        11.50 o                         
   1  13   7       1829.20       1775.10        42.36 o                         
   2  13   7        339.67        359.25        21.03 o                         
   3  13   7        291.27        291.08        14.43 o                         
   4  13   7          5.56          6.04         7.51 o                         
   5  13   7       1041.51       1050.15        31.35 o                         
   6  13   7        622.89        625.41        24.54 o                         
   7  13   7          0.29         -0.93        10.83 o                         
   2  14   7          4.47          4.97         8.10 o                         
   3  14   7        510.22        538.53        18.65 o                         
   4  14   7         22.00          8.62         7.55 o                         
   5  14   7        590.23        598.92        20.59 o                         
  -3  -9   8          3.44          1.08        19.17 o                         
  -2  -9   8        625.58        677.04        33.76 o                         
  -1  -9   8        246.34        248.95        27.52 o                         
   0  -9   8         75.71         55.04        15.42 o                         
   1  -9   8        131.83        120.53        18.52 o                         
   2  -9   8        247.15        186.89        24.63 o                         
  -5  -8   8         18.31         31.90        16.76 o                         
  -4  -8   8        327.16        335.64        23.28 o                         
  -3  -8   8         42.09         45.90        19.48 o                         
  -2  -8   8        683.39        763.02        31.37 o                         
  -1  -8   8        269.76        258.51        20.07 o                         
   0  -8   8        117.22        124.75        17.46 o                         
   1  -8   8          1.87          4.44        13.02 o                         
   2  -8   8        428.07        409.76        31.68 o                         
   3  -8   8        337.24        326.26        28.41 o                         
   4  -8   8         49.71         53.96        22.19 o                         
  -6  -7   8         64.01         65.76        23.14 o                         
  -5  -7   8        392.74        347.79        22.11 o                         
  -4  -7   8        370.12        370.89        22.74 o                         
  -3  -7   8        130.72        156.21        28.99 o                         
  -2  -7   8        784.31        832.02        31.13 o                         
  -1  -7   8          0.09         -1.81        12.83 o                         
   0  -7   8        287.34        285.13        19.55 o                         
   1  -7   8         39.20         11.97        13.36 o                         
   2  -7   8       1279.33       1303.79        49.52 o                         
   3  -7   8        604.16        561.37        39.90 o                         
   4  -7   8        120.97        108.69        17.26 o                         
   5  -7   8          0.07         -2.04        14.24 o                         
   6  -7   8        272.25        241.60        26.01 o                         
  -7  -6   8        353.95        320.07        21.27 o                         
  -6  -6   8         21.89         21.00        13.86 o                         
  -5  -6   8       1385.15       1342.63        61.36 o                         
  -4  -6   8        459.99        514.60        30.02 o                         
  -3  -6   8        162.94        159.75        23.53 o                         
  -2  -6   8        139.29        137.77        15.31 o                         
  -1  -6   8        289.90        294.58        19.27 o                         
   0  -6   8        756.07        828.41        60.87 o                         
   1  -6   8          1.53          0.13        11.45 o                         
   2  -6   8        669.53        670.61        20.59 o                         
   3  -6   8          0.36         -2.19        19.26 o                         
   4  -6   8         99.43         65.31        14.49 o                         
   5  -6   8          4.33         30.77        15.18 o                         
   6  -6   8        684.69        664.56        33.20 o                         
   7  -6   8        243.60        186.84        18.44 o                         
  -8  -5   8          5.55          4.95        13.09 o                         
  -7  -5   8        225.96        198.56        17.68 o                         
  -6  -5   8         69.87         62.08        14.17 o                         
  -5  -5   8       1146.42       1134.33        36.09 o                         
  -4  -5   8        253.29        273.81        18.13 o                         
  -3  -5   8        292.67        302.44        18.85 o                         
  -2  -5   8          6.34        -15.11        16.20 o                         
  -1  -5   8       2052.48       2017.68        45.67 o                         
   0  -5   8       2035.35       2067.14        74.61 o                         
   1  -5   8          2.50         -1.39        10.59 o                         
   2  -5   8         43.40         56.88        10.38 o                         
   3  -5   8        481.39        454.59        18.50 o                         
   4  -5   8       2064.00       2088.69        65.06 o                         
   5  -5   8        107.76        134.66        19.60 o                         
   6  -5   8        609.21        629.08        33.91 o                         
   7  -5   8          0.16         11.71        15.91 o                         
   8  -5   8        314.05        268.91        24.43 o                         
  -8  -4   8        263.97        262.47        36.00 o                         
  -7  -4   8        758.80        766.01        28.98 o                         
  -6  -4   8         51.74         43.55        13.12 o                         
  -5  -4   8        882.46        848.10        28.30 o                         
  -4  -4   8         41.51         60.30         9.96 o                         
  -3  -4   8       1156.81       1131.38        31.33 o                         
  -2  -4   8         19.18         19.86        18.35 o                         
  -1  -4   8       2504.30       2470.96        48.81 o                         
   0  -4   8        996.48        969.68        28.00 o                         
   1  -4   8         76.16         83.21         8.98 o                         
   2  -4   8          6.98         20.06         9.37 o                         
   3  -4   8       1534.04       1510.75        39.82 o                         
   4  -4   8       1913.54       1825.67        75.71 o                         
   5  -4   8         43.97         23.97        13.86 o                         
   6  -4   8          0.31        -11.29        11.29 o                         
   7  -4   8        207.37        237.98        22.59 o                         
   8  -4   8        897.75        881.41        33.04 o                         
   9  -4   8        135.64        133.17        36.49 o                         
  -8  -3   8       1331.75       1333.09        32.99 o                         
  -7  -3   8        751.57        707.43        19.39 o                         
  -6  -3   8         15.16         18.04         8.37 o                         
  -5  -3   8        226.58        221.08        13.90 o                         
  -4  -3   8        907.61        869.04        16.99 o                         
  -3  -3   8       2163.39       2100.11        37.53 o                         
  -2  -3   8         93.20         87.13        11.82 o                         
  -1  -3   8       1532.45       1532.78        41.97 o                         
   0  -3   8         42.15         41.63         9.05 o                         
   1  -3   8       1479.94       1485.55        33.83 o                         
   2  -3   8        192.17        190.18        15.49 o                         
   3  -3   8        715.12        789.07        26.42 o                         
   4  -3   8        762.74        774.83        29.12 o                         
   5  -3   8         83.15         74.36        12.05 o                         
   6  -3   8        391.68        451.23        23.16 o                         
   7  -3   8        669.94        663.85        49.85 o                         
   8  -3   8       1599.66       1586.75        41.72 o                         
   9  -3   8         13.36         14.77        13.54 o                         
  -8  -2   8        485.62        528.02        23.16 o                         
  -7  -2   8        400.05        418.66        18.54 o                         
  -6  -2   8        211.56        204.55        13.79 o                         
  -5  -2   8         27.29         15.73         7.30 o                         
  -4  -2   8       1923.73       1838.97        61.15 o                         
  -3  -2   8       2807.57       2667.80        38.28 o                         
  -2  -2   8          1.00          1.01         5.15 o                         
  -1  -2   8        491.78        482.47        13.08 o                         
   0  -2   8       1290.98       1234.50        27.25 o                         
   1  -2   8       5512.31       5405.89        75.61 o                         
   2  -2   8        383.30        379.43        14.47 o                         
   3  -2   8       1088.34       1059.66        53.66 o                         
   4  -2   8          3.91         -4.79         7.28 o                         
   5  -2   8       1508.81       1539.46        35.03 o                         
   6  -2   8        304.37        331.62        19.21 o                         
   7  -2   8        377.57        416.49        20.83 o                         
   8  -2   8        457.72        481.64        24.28 o                         
   9  -2   8          9.93          3.32        12.15 o                         
  10  -2   8        153.27        139.62        16.44 o                         
  -9  -1   8        118.30        119.58        14.73 o                         
  -8  -1   8        611.60        602.87        23.95 o                         
  -7  -1   8        111.14        110.80        14.21 o                         
  -6  -1   8       1200.59       1200.57        39.10 o                         
  -5  -1   8         41.65         39.58         9.66 o                         
  -4  -1   8       1653.35       1631.26        31.30 o                         
  -3  -1   8       1386.88       1338.76        24.37 o                         
  -2  -1   8        500.74        514.53        13.78 o                         
  -1  -1   8         97.13        103.77         8.01 o                         
   0  -1   8       5190.81       5094.86        70.77 o                         
   1  -1   8       6494.14       6230.91       168.21 o                         
   2  -1   8         57.46         56.22         8.40 o                         
   3  -1   8        109.65        115.97         8.83 o                         
   4  -1   8        288.01        329.92        14.10 o                         
   5  -1   8       1752.28       1966.85        48.35 o                         
   6  -1   8        707.06        742.63        24.27 o                         
   7  -1   8        305.94        310.50        30.70 o                         
   8  -1   8        103.06        123.68        19.36 o                         
   9  -1   8        706.50        700.74        27.40 o                         
  10  -1   8        491.10        510.76        50.93 o                         
  -9   0   8          1.10         28.53        17.39 o                         
  -8   0   8         48.34         42.50        17.81 o                         
  -7   0   8        848.42        849.94        26.49 o                         
  -6   0   8       1596.93       1596.56        30.25 o                         
  -5   0   8        110.30        116.26        11.22 o                         
  -4   0   8        901.54        854.62        19.95 o                         
  -3   0   8          0.20         -8.59         8.59 o                         
  -2   0   8       2401.17       2298.11        33.72 o                         
  -1   0   8        968.61        943.59        18.01 o                         
   0   0   8       2662.58       2618.72        46.59 o                         
   1   0   8       1808.03       1733.90        34.16 o                         
   2   0   8        907.85        906.35        27.57 o                         
   3   0   8       1325.35       1311.19        35.50 o                         
   4   0   8       1814.21       1767.19        30.47 o                         
   5   0   8       5038.45       4944.88        75.33 o                         
   6   0   8         48.61         69.60         9.86 o                         
   7   0   8        215.89        232.69        20.66 o                         
   8   0   8        108.35        100.02        11.87 o                         
   9   0   8       1369.21       1306.89        34.25 o                         
  10   0   8        617.35        579.59        23.82 o                         
  11   0   8         61.11         83.72        24.78 o                         
  -9   1   8        183.57        182.57        19.48 o                         
  -8   1   8        160.27        132.00        15.79 o                         
  -7   1   8       1433.27       1421.47        29.83 o                         
  -6   1   8       1885.19       1914.09        33.93 o                         
  -5   1   8         12.89         17.01         8.20 o                         
  -4   1   8        312.40        315.56        12.41 o                         
  -3   1   8        732.35        706.77        20.11 o                         
  -2   1   8       5358.59       5252.88        67.03 o                         
  -1   1   8        936.74        938.79        19.26 o                         
   0   1   8        761.91        775.31        17.79 o                         
   1   1   8          7.31          9.50         5.67 o                         
   2   1   8       6070.86       5827.85        92.75 o                         
   3   1   8       4445.24       4274.36        86.92 o                         
   4   1   8        784.17        752.74        33.25 o                         
   5   1   8       1004.65       1077.36        27.04 o                         
   6   1   8          0.47          1.64         8.25 o                         
   7   1   8        251.03        265.86        17.29 o                         
   8   1   8        160.37        151.51        11.77 o                         
   9   1   8       1620.75       1579.38        53.66 o                         
  10   1   8        262.16        243.25        18.82 o                         
  11   1   8        105.03        137.50        44.66 o                         
  -8   2   8        849.18        800.63        33.73 o                         
  -7   2   8        713.11        697.69        22.83 o                         
  -6   2   8        339.80        375.06        17.11 o                         
  -5   2   8        798.79        815.86        21.09 o                         
  -4   2   8        401.85        423.27        14.16 o                         
  -3   2   8       1693.33       1709.58        25.74 o                         
  -2   2   8       4612.67       4572.50        67.04 o                         
  -1   2   8        350.69        348.39        12.64 o                         
   0   2   8        790.88        784.47        16.09 o                         
   1   2   8        445.80        456.26        13.74 o                         
   2   2   8       9406.26       9260.26       142.65 o                         
   3   2   8        428.84        464.61        14.03 o                         
   4   2   8       1559.10       1539.26        27.09 o                         
   5   2   8        181.49        175.82        12.33 o                         
   6   2   8       2683.61       2618.34        49.65 o                         
   7   2   8       1884.74       1909.93        41.15 o                         
   8   2   8        316.20        293.90        22.32 o                         
   9   2   8        497.18        531.26        20.97 o                         
  10   2   8          4.70         -1.28        10.25 o                         
  11   2   8        421.14        440.65        32.66 o                         
  -8   3   8          2.97         14.21        12.30 o                         
  -7   3   8        262.72        282.93        15.13 o                         
  -6   3   8        208.77        220.05        13.45 o                         
  -5   3   8       1975.34       2009.02        37.82 o                         
  -4   3   8        664.23        631.61        19.60 o                         
  -3   3   8       1290.96       1230.61        21.40 o                         
  -2   3   8       1448.35       1407.87        22.26 o                         
  -1   3   8        305.54        330.82        10.74 o                         
   0   3   8       1644.32       1668.59        26.32 o                         
   1   3   8       1130.04       1104.64        19.43 o                         
   2   3   8       5008.04       4835.40        68.30 o                         
   3   3   8       1694.89       1633.99        31.13 o                         
   4   3   8       2280.53       2217.94        30.95 o                         
   5   3   8        703.42        698.77        21.58 o                         
   6   3   8       4120.09       4053.16        52.89 o                         
   7   3   8       1546.27       1602.80        39.65 o                         
   8   3   8          8.49          2.53         8.54 o                         
   9   3   8         66.99         70.42         9.71 o                         
  10   3   8        523.88        499.97        19.55 o                         
  11   3   8        780.41        738.04        25.88 o                         
  -8   4   8         40.04         45.71        40.71 o                         
  -7   4   8        389.69        381.93        19.96 o                         
  -6   4   8         15.98          9.14        13.20 o                         
  -5   4   8       2764.31       2660.97        85.21 o                         
  -4   4   8        288.21        293.03        20.07 o                         
  -3   4   8       1029.45        998.39        19.34 o                         
  -2   4   8         91.01         98.75         8.53 o                         
  -1   4   8       3347.45       3366.24        41.77 o                         
   0   4   8       2291.27       2239.58        29.59 o                         
   1   4   8        266.90        300.38        11.55 o                         
   2   4   8       2445.86       2419.07        37.88 o                         
   3   4   8        378.29        361.59        11.50 o                         
   4   4   8       2328.71       2299.67        43.08 o                         
   5   4   8       2639.64       2539.28        35.69 o                         
   6   4   8       4561.56       4598.83        59.53 o                         
   7   4   8        693.77        728.94        17.72 o                         
   8   4   8        352.27        344.80        16.43 o                         
   9   4   8          0.20         11.00        11.22 o                         
  10   4   8       1208.23       1168.49        27.15 o                         
  11   4   8        653.09        612.12        22.03 o                         
  -8   5   8         55.98         47.68        17.11 o                         
  -7   5   8        349.44        353.73        25.12 o                         
  -6   5   8        586.68        584.22        23.86 o                         
  -5   5   8       2092.32       2137.51        36.18 o                         
  -4   5   8         46.96         63.42         9.42 o                         
  -3   5   8        851.68        858.90        20.39 o                         
  -2   5   8        459.38        465.29        13.63 o                         
  -1   5   8       5624.64       5651.70        65.70 o                         
   0   5   8       2332.66       2292.87        33.70 o                         
   1   5   8        338.62        352.33        11.91 o                         
   2   5   8        344.61        360.78        17.28 o                         
   3   5   8       2852.38       2727.29        37.90 o                         
   4   5   8       3721.94       3607.22        47.80 o                         
   5   5   8        189.36        189.09         9.56 o                         
   6   5   8       4168.30       4189.81        55.64 o                         
   7   5   8        416.33        401.59        14.99 o                         
   8   5   8       1739.42       1753.77        34.15 o                         
   9   5   8          1.81         -7.80         8.96 o                         
  10   5   8        988.59        985.22        27.38 o                         
  11   5   8        330.03        298.95        24.73 o                         
  -7   6   8        791.17        738.07        55.09 o                         
  -6   6   8        258.28        206.24        20.39 o                         
  -5   6   8        765.74        756.10        24.55 o                         
  -4   6   8        133.16        133.54        16.50 o                         
  -3   6   8        799.06        826.63        23.99 o                         
  -2   6   8        539.72        560.83        19.19 o                         
  -1   6   8       4462.52       4501.30        61.17 o                         
   0   6   8        880.20        883.30        17.24 o                         
   1   6   8        713.95        697.61        14.97 o                         
   2   6   8         70.23         83.54         7.54 o                         
   3   6   8       3029.61       3067.60        38.02 o                         
   4   6   8       2957.17       2902.46        42.87 o                         
   5   6   8        134.67        128.35         7.46 o                         
   6   6   8         91.52         99.98         7.33 o                         
   7   6   8       3328.59       3319.48        48.26 o                         
   8   6   8       2618.16       2616.58        41.22 o                         
   9   6   8        121.48        119.19         9.96 o                         
  10   6   8        330.19        350.65        19.53 o                         
  11   6   8         11.31         -5.89        12.77 o                         
  -7   7   8        308.89        274.85        22.91 o                         
  -6   7   8         76.94         39.10        17.24 o                         
  -5   7   8        134.97        121.63        12.78 o                         
  -4   7   8       1171.03       1157.23        28.88 o                         
  -3   7   8       2140.97       2079.46        34.54 o                         
  -2   7   8        195.86        218.03        13.75 o                         
  -1   7   8       1719.99       1704.84        28.99 o                         
   0   7   8        482.21        504.75        13.81 o                         
   1   7   8       2094.31       2070.04        29.28 o                         
   2   7   8          2.97          7.11         5.41 o                         
   3   7   8       3826.25       3620.18        49.29 o                         
   4   7   8       1274.00       1214.23        21.78 o                         
   5   7   8        712.18        693.22        16.40 o                         
   6   7   8        188.57        199.70        12.49 o                         
   7   7   8       1223.47       1242.89        25.11 o                         
   8   7   8       4080.40       4077.56        52.57 o                         
   9   7   8         78.30         82.33        11.74 o                         
  10   7   8        304.13        281.27        21.15 o                         
  11   7   8        216.97        197.34        17.43 o                         
  -6   8   8        540.08        512.23        32.16 o                         
  -5   8   8          0.72          1.41        14.13 o                         
  -4   8   8       1833.69       1824.33        37.82 o                         
  -3   8   8       1208.86       1244.30        29.57 o                         
  -2   8   8        112.53        136.62        10.35 o                         
  -1   8   8        101.80        110.58         9.47 o                         
   0   8   8       1595.01       1570.85        27.61 o                         
   1   8   8       3646.01       3484.63        57.39 o                         
   2   8   8          8.06         14.95         5.64 o                         
   3   8   8        919.42        913.53        15.73 o                         
   4   8   8         63.43         67.58         6.02 o                         
   5   8   8        602.67        635.87        15.11 o                         
   6   8   8         62.80         65.01         8.58 o                         
   7   8   8       1115.20       1140.74        24.02 o                         
   8   8   8        448.13        472.98        16.04 o                         
   9   8   8        465.04        468.05        37.60 o                         
  10   8   8        375.78        369.08        23.98 o                         
  11   8   8        205.77        214.86        20.12 o                         
  -5   9   8         29.13         -0.18        15.53 o                         
  -4   9   8       1353.96       1317.19        40.61 o                         
  -3   9   8        478.98        481.20        23.19 o                         
  -2   9   8        275.04        283.35        13.82 o                         
  -1   9   8         17.99         15.85         7.42 o                         
   0   9   8       2562.10       2514.11        38.69 o                         
   1   9   8       2549.44       2599.82        93.49 o                         
   2   9   8         40.30         38.32         8.29 o                         
   3   9   8        250.38        250.77        10.93 o                         
   4   9   8        825.62        867.95        16.97 o                         
   5   9   8       3762.76       3632.77        61.04 o                         
   6   9   8        211.39        196.27        10.59 o                         
   7   9   8        758.54        740.80        20.62 o                         
   8   9   8          3.07          3.51         9.09 o                         
   9   9   8        903.16        915.92        29.15 o                         
  10   9   8        489.70        504.77        29.78 o                         
  11   9   8        206.23        212.75        20.29 o                         
  -4  10   8        521.82        497.20        28.77 o                         
  -3  10   8          3.56         -0.70        14.60 o                         
  -2  10   8        996.99        996.00        26.26 o                         
  -1  10   8         68.68         76.79         9.34 o                         
   0  10   8       1622.66       1605.42        29.41 o                         
   1  10   8        804.50        772.89        19.62 o                         
   2  10   8        428.33        435.76        13.85 o                         
   3  10   8        157.14        183.30         9.75 o                         
   4  10   8       1567.32       1521.08        24.59 o                         
   5  10   8       1621.77       1595.50        29.11 o                         
   6  10   8         33.50         32.74         9.14 o                         
   7  10   8          0.55          1.45         8.37 o                         
   8  10   8        241.98        231.10        16.07 o                         
   9  10   8       1151.64       1162.09        32.76 o                         
  10  10   8        272.87        257.27        18.68 o                         
  -3  11   8        683.23        666.27        30.22 o                         
  -2  11   8       1709.84       1741.69        58.15 o                         
  -1  11   8         57.69         57.25        12.90 o                         
   0  11   8        255.55        261.31        14.70 o                         
   1  11   8         73.63         97.85         8.67 o                         
   2  11   8       1164.30       1130.17        21.50 o                         
   3  11   8        354.03        354.91        13.27 o                         
   4  11   8        499.29        499.49        17.23 o                         
   5  11   8        538.14        489.01        22.99 o                         
   6  11   8        212.57        227.60        13.36 o                         
   7  11   8        452.00        450.26        35.61 o                         
   8  11   8        317.86        296.86        18.39 o                         
   9  11   8        939.42        968.11        31.08 o                         
  10  11   8         14.40         27.62        20.25 o                         
  -2  12   8       1093.29       1102.22        43.98 o                         
  -1  12   8         11.12         17.12        11.73 o                         
   0  12   8        179.20        200.51        14.70 o                         
   1  12   8        235.52        257.50        13.62 o                         
   2  12   8       2367.63       2285.91        34.56 o                         
   3  12   8        330.87        341.24        13.56 o                         
   4  12   8        460.66        479.73        14.97 o                         
   5  12   8         15.09          5.85         6.55 o                         
   6  12   8       1099.23       1103.11        30.10 o                         
   7  12   8        305.98        327.07        19.65 o                         
   8  12   8        100.12        132.76        19.96 o                         
   9  12   8         80.91         78.46        18.62 o                         
   0  13   8        193.37        180.73        19.85 o                         
   1  13   8        398.98        404.03        17.17 o                         
   2  13   8        849.37        846.57        22.34 o                         
   3  13   8          0.92          0.60         7.30 o                         
   4  13   8         88.48         87.03        11.97 o                         
   5  13   8         14.85         16.49         7.16 o                         
   6  13   8        734.49        714.49        25.64 o                         
   7  13   8        251.30        249.25        17.03 o                         
   3  14   8        110.29        117.61        10.51 o                         
   4  14   8        397.68        393.58        16.43 o                         
  -3  -8   9         48.24         38.70        17.71 o                         
  -2  -8   9        661.37        703.27        39.90 o                         
  -1  -8   9        710.06        744.67        34.30 o                         
   0  -8   9          5.97         -2.82        14.75 o                         
   1  -8   9         27.85        -10.78        16.60 o                         
   2  -8   9         78.28        119.55        26.69 o                         
   3  -8   9        910.17        896.47        44.10 o                         
  -5  -7   9          0.36         -7.88        16.10 o                         
  -4  -7   9        585.60        570.40        29.12 o                         
  -3  -7   9         51.41         54.66        24.41 o                         
  -2  -7   9        628.98        638.72        36.91 o                         
  -1  -7   9        211.70        198.63        18.44 o                         
   0  -7   9        257.41        256.90        24.30 o                         
   1  -7   9        219.48        239.55        19.21 o                         
   2  -7   9        782.17        785.01        30.80 o                         
   3  -7   9        872.89        840.15        61.55 o                         
   4  -7   9         16.12         13.40        16.30 o                         
   5  -7   9        119.99        143.87        17.55 o                         
  -6  -6   9        189.90        206.07        19.80 o                         
  -5  -6   9         90.39         90.06        16.42 o                         
  -4  -6   9       1182.66       1212.28        38.40 o                         
  -3  -6   9        188.74        192.17        18.37 o                         
  -2  -6   9        196.19        207.26        22.60 o                         
  -1  -6   9         34.09         25.41        13.42 o                         
   0  -6   9       1591.92       1605.48        44.73 o                         
   1  -6   9        440.45        489.49        26.03 o                         
   2  -6   9         94.63         70.55        23.96 o                         
   3  -6   9        224.13        211.02        30.30 o                         
   4  -6   9         29.89          5.81        13.26 o                         
   5  -6   9        410.97        401.51        23.51 o                         
   6  -6   9         49.60         46.84        16.17 o                         
  -7  -5   9        173.58        152.14        32.94 o                         
  -6  -5   9        124.90        116.20        17.86 o                         
  -5  -5   9        282.91        303.95        34.52 o                         
  -4  -5   9        973.30       1018.65        32.68 o                         
  -3  -5   9         81.16        107.08        32.95 o                         
  -2  -5   9        188.69        217.44        18.18 o                         
  -1  -5   9        171.76        187.75        28.46 o                         
   0  -5   9       2510.18       2507.63        63.08 o                         
   1  -5   9        629.72        608.14        32.54 o                         
   2  -5   9        284.92        294.72        19.11 o                         
   3  -5   9          1.31         -2.12         9.52 o                         
   4  -5   9       1555.08       1518.55        38.85 o                         
   5  -5   9        514.75        588.63        30.26 o                         
   6  -5   9         49.92         49.40        15.01 o                         
   7  -5   9        149.30        126.70        18.94 o                         
  -7  -4   9        662.61        644.87        55.01 o                         
  -6  -4   9        236.37        226.67        19.68 o                         
  -5  -4   9        399.39        430.99        54.02 o                         
  -4  -4   9        789.46        758.24        28.29 o                         
  -3  -4   9         55.68         30.47        12.92 o                         
  -2  -4   9        644.35        632.71        25.15 o                         
  -1  -4   9        436.44        466.02        28.01 o                         
   0  -4   9       1659.35       1719.12        42.70 o                         
   1  -4   9          7.90         -3.35         7.98 o                         
   2  -4   9        551.01        545.62        18.72 o                         
   3  -4   9         76.25         89.15        10.78 o                         
   4  -4   9       1483.64       1431.45        30.43 o                         
   5  -4   9        789.37        781.40        85.93 o                         
   6  -4   9          3.06         -4.05        21.24 o                         
   7  -4   9         19.53          2.34        23.01 o                         
   8  -4   9        435.51        395.16        25.14 o                         
  -8  -3   9        158.25        162.80        26.28 o                         
  -7  -3   9       1169.72       1198.34        28.22 o                         
  -6  -3   9        136.91        131.20        12.06 o                         
  -5  -3   9        177.10        157.86        13.84 o                         
  -4  -3   9          5.61          2.72         5.74 o                         
  -3  -3   9       1386.63       1331.33        41.63 o                         
  -2  -3   9       1299.93       1288.46        32.84 o                         
  -1  -3   9          2.64         12.36         6.99 o                         
   0  -3   9        605.11        595.09        20.27 o                         
   1  -3   9         62.77         90.69        14.96 o                         
   2  -3   9       1909.78       1885.85        34.08 o                         
   3  -3   9         34.64         61.46         9.40 o                         
   4  -3   9       1861.05       1839.58        40.77 o                         
   5  -3   9         60.82         57.78        14.78 o                         
   6  -3   9        289.32        318.46        19.79 o                         
   7  -3   9         17.80         20.90        12.72 o                         
   8  -3   9        755.28        748.90        30.04 o                         
   9  -3   9        498.29        474.96        35.06 o                         
  -8  -2   9        171.81        185.56        18.39 o                         
  -7  -2   9        856.46        851.86        25.54 o                         
  -6  -2   9          0.28         16.07        11.28 o                         
  -5  -2   9        346.68        354.02        33.38 o                         
  -4  -2   9        191.10        178.46        12.33 o                         
  -3  -2   9       3004.29       2938.36        67.64 o                         
  -2  -2   9       1900.54       1878.38        32.84 o                         
  -1  -2   9         28.08         29.28         6.37 o                         
   0  -2   9          0.07          4.51         7.60 o                         
   1  -2   9       2934.34       2849.24        44.85 o                         
   2  -2   9       1848.78       1908.44        33.52 o                         
   3  -2   9        239.89        211.98        16.46 o                         
   4  -2   9        548.32        576.60        18.55 o                         
   5  -2   9        157.98        159.20        13.68 o                         
   6  -2   9       1107.72       1105.23        33.80 o                         
   7  -2   9          4.14         -0.59        12.46 o                         
   8  -2   9        405.68        437.08        38.13 o                         
   9  -2   9         30.87         15.70        12.77 o                         
  -8  -1   9        140.07        179.07        18.29 o                         
  -7  -1   9        232.72        262.11        16.75 o                         
  -6  -1   9        330.32        372.53        17.94 o                         
  -5  -1   9        843.89        846.11        25.31 o                         
  -4  -1   9        244.18        247.45        15.20 o                         
  -3  -1   9       1546.71       1418.13        43.41 o                         
  -2  -1   9        208.43        224.99        12.24 o                         
  -1  -1   9       1129.48       1124.42        23.03 o                         
   0  -1   9         44.44         25.62        15.34 o                         
   1  -1   9       2106.56       2079.71        47.52 o                         
   2  -1   9       2673.42       2639.18        41.91 o                         
   3  -1   9         11.45         16.81         8.13 o                         
   4  -1   9        434.65        396.50        15.75 o                         
   5  -1   9       1592.92       1625.43        43.51 o                         
   6  -1   9       2283.03       2207.53        41.14 o                         
   7  -1   9         12.89         15.64        12.42 o                         
   8  -1   9        160.19        145.63        20.77 o                         
   9  -1   9         52.02         53.56        14.91 o                         
  10  -1   9        475.37        420.56        33.20 o                         
  -8   0   9        103.72         77.13        13.78 o                         
  -7   0   9         20.83         14.25        11.78 o                         
  -6   0   9       1351.96       1345.44        65.45 o                         
  -5   0   9       1243.70       1221.83        40.81 o                         
  -4   0   9        109.44        123.68        13.61 o                         
  -3   0   9        685.25        695.40        19.90 o                         
  -2   0   9        907.10        861.79        18.47 o                         
  -1   0   9       1755.81       1732.44        30.61 o                         
   0   0   9         68.00         77.46         9.35 o                         
   1   0   9        159.79        159.85        17.78 o                         
   2   0   9        156.11        155.39        13.54 o                         
   3   0   9       1044.56        983.40        24.72 o                         
   4   0   9          0.00         -5.66         6.89 o                         
   5   0   9       2473.31       2423.21        46.01 o                         
   6   0   9       1828.56       1930.72        58.78 o                         
   7   0   9          4.48         -2.65        10.70 o                         
   8   0   9         92.50         71.30        11.86 o                         
   9   0   9        537.43        499.34        22.62 o                         
  10   0   9        567.81        555.52        43.58 o                         
  -8   1   9        398.95        414.98        21.44 o                         
  -7   1   9          3.81         10.63        12.26 o                         
  -6   1   9       1474.65       1474.32        29.86 o                         
  -5   1   9        978.08        975.79        23.18 o                         
  -4   1   9        237.79        230.91        15.77 o                         
  -3   1   9         20.65         21.39         6.85 o                         
  -2   1   9       2576.96       2507.07        37.04 o                         
  -1   1   9       3782.01       3706.87        49.46 o                         
   0   1   9         78.75         99.11         8.55 o                         
   1   1   9       3188.93       3067.75        54.30 o                         
   2   1   9         40.48         46.33         9.20 o                         
   3   1   9       2247.13       2234.67        36.16 o                         
   4   1   9        322.11        321.94        19.64 o                         
   5   1   9       1069.56       1068.12        23.08 o                         
   6   1   9        730.76        682.84        18.98 o                         
   7   1   9        680.81        696.52        23.86 o                         
   8   1   9        165.83        165.10        18.28 o                         
   9   1   9        591.21        595.21        42.35 o                         
  10   1   9        726.66        727.68        50.24 o                         
  11   1   9          0.94        -29.14        29.14 o                         
  -8   2   9        897.70        861.65        30.10 o                         
  -7   2   9         11.57         -4.26        10.58 o                         
  -6   2   9       1097.69       1087.29        33.65 o                         
  -5   2   9        124.48        135.51        12.87 o                         
  -4   2   9        852.65        845.53        24.22 o                         
  -3   2   9          3.62         -2.47         6.91 o                         
  -2   2   9       2999.32       2938.94        42.33 o                         
  -1   2   9       2705.53       2684.39        43.16 o                         
   0   2   9        271.52        268.95        12.86 o                         
   1   2   9         79.05         81.96         8.41 o                         
   2   2   9        927.65        906.21        24.07 o                         
   3   2   9        709.34        749.48        18.09 o                         
   4   2   9        327.65        351.89        21.19 o                         
   5   2   9        474.64        489.19        17.77 o                         
   6   2   9        105.74         71.07        10.94 o                         
   7   2   9       1792.12       1848.26        42.43 o                         
   8   2   9        465.98        460.26        44.53 o                         
   9   2   9        442.45        415.80        24.81 o                         
  10   2   9        117.67        104.62        22.10 o                         
  11   2   9        131.05         89.60        33.22 o                         
  -8   3   9        466.64        475.03        28.81 o                         
  -7   3   9         41.19         24.95        11.09 o                         
  -6   3   9        476.14        494.88        25.46 o                         
  -5   3   9        190.18        192.61        14.52 o                         
  -4   3   9       1621.39       1589.28        38.15 o                         
  -3   3   9         58.87         50.77         8.06 o                         
  -2   3   9       2277.59       2266.21        34.31 o                         
  -1   3   9        112.01        111.66         9.96 o                         
   0   3   9       1687.11       1568.65        26.00 o                         
   1   3   9        565.03        558.41        16.54 o                         
   2   3   9       3164.03       3025.90        45.93 o                         
   3   3   9       8461.85       8172.62       126.18 o                         
   4   3   9          9.84          7.18         6.77 o                         
   5   3   9         63.39         63.42         8.08 o                         
   6   3   9       1015.65       1005.69        27.62 o                         
   7   3   9       3128.10       3258.30        61.83 o                         
   8   3   9        430.64        419.08        22.16 o                         
   9   3   9        272.71        253.32        19.64 o                         
  10   3   9          1.44          6.23        10.67 o                         
  11   3   9        760.13        715.33        65.33 o                         
  -7   4   9        102.25         71.79        11.60 o                         
  -6   4   9         81.23         84.03        12.51 o                         
  -5   4   9        927.20        951.95        24.00 o                         
  -4   4   9       3046.31       3022.18        50.14 o                         
  -3   4   9         50.39         46.91         9.63 o                         
  -2   4   9        655.78        649.36        15.71 o                         
  -1   4   9        248.79        238.46        10.05 o                         
   0   4   9       3532.51       3484.91        46.86 o                         
   1   4   9        742.62        708.69        16.65 o                         
   2   4   9       1436.97       1346.73        25.78 o                         
   3   4   9          5.88         10.89         7.67 o                         
   4   4   9         73.50         93.04         7.18 o                         
   5   4   9          2.47          8.91         5.54 o                         
   6   4   9        525.56        555.70        17.40 o                         
   7   4   9       1841.12       1887.26        34.77 o                         
   8   4   9         66.31         56.68         8.69 o                         
   9   4   9        174.55        203.69        17.77 o                         
  10   4   9        110.74        117.11        11.69 o                         
  11   4   9       1133.42       1064.17        26.71 o                         
  -7   5   9        584.38        551.45        38.19 o                         
  -6   5   9         31.36         27.07        10.44 o                         
  -5   5   9       1618.63       1628.00        31.59 o                         
  -4   5   9       1257.11       1280.56        26.48 o                         
  -3   5   9         53.93         49.49        10.51 o                         
  -2   5   9        197.56        197.30        11.09 o                         
  -1   5   9       1552.91       1515.12        24.05 o                         
   0   5   9       5915.33       5721.86        91.89 o                         
   1   5   9         23.80         52.79         9.45 o                         
   2   5   9       1238.17       1110.46        30.34 o                         
   3   5   9         72.95         67.31         7.11 o                         
   4   5   9       4864.14       4735.51        60.46 o                         
   5   5   9       2428.14       2353.69        34.51 o                         
   6   5   9        337.17        338.85        15.26 o                         
   7   5   9         65.24         76.32         8.32 o                         
   8   5   9        522.50        552.05        19.25 o                         
   9   5   9        769.68        727.26        21.00 o                         
  10   5   9        126.74        130.48        13.61 o                         
  11   5   9        754.88        758.31        27.35 o                         
  -7   6   9        782.95        748.24        35.43 o                         
  -6   6   9         18.70         10.70        19.61 o                         
  -5   6   9        719.69        752.15        25.61 o                         
  -4   6   9        199.43        203.06        14.23 o                         
  -3   6   9        751.65        762.26        23.30 o                         
  -2   6   9        640.25        629.95        28.10 o                         
  -1   6   9       1613.00       1567.43        28.67 o                         
   0   6   9       2606.20       2616.74        35.29 o                         
   1   6   9         38.40         27.56         7.05 o                         
   2   6   9        464.11        452.88        12.60 o                         
   3   6   9        458.95        480.10        14.57 o                         
   4   6   9       4423.57       4262.46        56.16 o                         
   5   6   9        515.35        520.02        14.85 o                         
   6   6   9         17.38         15.57         6.73 o                         
   7   6   9         75.58         57.82         8.78 o                         
   8   6   9       1386.40       1373.21        27.23 o                         
   9   6   9        729.39        723.75        18.80 o                         
  10   6   9         12.20         -3.35        11.19 o                         
  11   6   9        153.96        115.12        16.47 o                         
  -6   7   9          7.54         18.73        20.56 o                         
  -5   7   9        372.42        357.67        34.76 o                         
  -4   7   9        122.72        138.42        12.31 o                         
  -3   7   9       2209.54       2131.12        36.74 o                         
  -2   7   9        376.44        390.37        16.11 o                         
  -1   7   9        817.03        821.46        18.53 o                         
   0   7   9        517.28        490.54        16.50 o                         
   1   7   9       1386.03       1315.61        22.45 o                         
   2   7   9       1365.33       1302.90        25.39 o                         
   3   7   9       2288.66       2012.47        28.29 o                         
   4   7   9       3298.20       3173.04        40.39 o                         
   5   7   9          3.26          1.54         5.32 o                         
   6   7   9        605.75        567.08        18.11 o                         
   7   7   9        111.34        109.41         8.64 o                         
   8   7   9       1320.51       1338.37        25.12 o                         
   9   7   9        349.67        339.13        14.18 o                         
  10   7   9         75.30         61.06        15.97 o                         
  11   7   9         48.21         13.12        14.84 o                         
  -5   8   9        193.20        171.65        18.83 o                         
  -4   8   9        752.60        753.66        25.24 o                         
  -3   8   9       3031.75       3071.02        46.90 o                         
  -2   8   9        277.28        303.89        14.39 o                         
  -1   8   9        389.67        417.32        16.14 o                         
   0   8   9        107.09        118.60         9.62 o                         
   1   8   9       3269.34       3203.88        59.56 o                         
   2   8   9       1538.32       1517.21        24.35 o                         
   3   8   9         73.94        111.26         7.87 o                         
   4   8   9        541.78        516.64        13.03 o                         
   5   8   9        447.64        465.19        13.69 o                         
   6   8   9       1663.92       1624.76        26.28 o                         
   7   8   9         58.71         61.38         8.19 o                         
   8   8   9        976.62        951.74        21.07 o                         
   9   8   9         13.09         13.85        10.04 o                         
  10   8   9        271.33        239.33        17.66 o                         
  11   8   9         13.36          2.02        21.09 o                         
  -5   9   9        195.13        185.34        20.30 o                         
  -4   9   9        496.74        475.16        27.14 o                         
  -3   9   9        987.43        975.28        27.27 o                         
  -2   9   9          1.29         10.16         8.53 o                         
  -1   9   9        342.77        356.77        15.88 o                         
   0   9   9        279.97        271.62        14.56 o                         
   1   9   9       3778.23       3778.69        53.19 o                         
   2   9   9       1127.35       1092.45        20.75 o                         
   3   9   9        457.64        428.10        20.80 o                         
   4   9   9          2.35          4.46         4.96 o                         
   5   9   9       3546.18       3351.69        58.00 o                         
   6   9   9       1927.58       1919.35        30.85 o                         
   7   9   9         37.19         29.16         8.90 o                         
   8   9   9        179.46        183.10        12.83 o                         
   9   9   9        242.78        224.71        14.16 o                         
  10   9   9        477.52        508.93        31.64 o                         
  -4  10   9        235.70        227.73        25.95 o                         
  -3  10   9        214.36        179.98        23.87 o                         
  -2  10   9        938.79        895.91        22.90 o                         
  -1  10   9       1431.52       1425.73        28.93 o                         
   0  10   9        418.29        450.17        18.81 o                         
   1  10   9       1171.28       1123.58        33.74 o                         
   2  10   9         49.00         60.15         8.87 o                         
   3  10   9        788.47        779.78        19.37 o                         
   4  10   9          5.53         -1.14         5.61 o                         
   5  10   9       1715.40       1743.34        31.94 o                         
   6  10   9        881.01        855.43        28.78 o                         
   7  10   9        155.20        166.18        12.50 o                         
   8  10   9        118.45        120.83        12.10 o                         
   9  10   9        591.13        577.66        25.46 o                         
  10  10   9        753.94        787.69        39.16 o                         
  -3  11   9          4.23          4.79        12.32 o                         
  -2  11   9       1391.71       1371.37        40.97 o                         
  -1  11   9        853.48        816.77        21.97 o                         
   0  11   9         32.26         43.51         8.84 o                         
   1  11   9        290.85        314.02        14.79 o                         
   2  11   9        335.29        354.52        30.37 o                         
   3  11   9       2070.53       2100.79        31.64 o                         
   4  11   9          3.21          9.25         6.26 o                         
   5  11   9       1013.39       1014.26        27.35 o                         
   6  11   9         22.05         23.28         8.97 o                         
   7  11   9        779.59        778.17        22.79 o                         
   8  11   9        103.08        114.37        13.76 o                         
   9  11   9        619.98        590.51        29.23 o                         
  -1  12   9        374.69        383.11        23.17 o                         
   0  12   9        186.95        167.78        12.09 o                         
   1  12   9         45.77         45.32         9.27 o                         
   2  12   9       1606.97       1561.64        30.08 o                         
   3  12   9        804.77        766.37        20.87 o                         
   4  12   9        133.48        130.06        10.38 o                         
   5  12   9        374.63        371.57        20.24 o                         
   6  12   9        143.29        150.79        12.34 o                         
   7  12   9       1018.05       1012.46        29.93 o                         
   8  12   9         18.58          3.65        11.29 o                         
   0  13   9        785.86        782.26        35.60 o                         
   1  13   9          5.12         12.92         9.47 o                         
   2  13   9       1049.26       1009.91        24.48 o                         
   3  13   9        745.60        738.04        18.51 o                         
   4  13   9         66.59         51.90         9.52 o                         
   5  13   9        266.70        281.54        15.51 o                         
   6  13   9        424.14        446.15        22.32 o                         
   7  13   9        923.01        996.64        30.13 o                         
  -3  -7  10        626.09        615.90        38.67 o                         
  -2  -7  10          3.25         15.21        17.45 o                         
  -1  -7  10        325.32        332.98        27.33 o                         
   0  -7  10          2.45        -12.75        13.35 o                         
   1  -7  10        333.74        292.15        21.42 o                         
   2  -7  10          3.03        -13.13        16.17 o                         
   3  -7  10        569.36        607.82        48.20 o                         
  -5  -6  10         26.05         26.73        14.09 o                         
  -4  -6  10        884.61        900.24        44.79 o                         
  -3  -6  10        383.07        418.27        25.38 o                         
  -2  -6  10          0.16         -0.91        17.74 o                         
  -1  -6  10         47.04         41.98        18.27 o                         
   0  -6  10        129.66        129.33        16.63 o                         
   1  -6  10       1056.70       1052.87        34.82 o                         
   2  -6  10        122.96        105.75        16.37 o                         
   3  -6  10        586.94        595.54        27.55 o                         
   4  -6  10         40.99         30.12        14.28 o                         
   5  -6  10        462.96        424.43        31.28 o                         
  -6  -5  10        145.09        148.07        23.67 o                         
  -5  -5  10         99.88         60.17        17.63 o                         
  -4  -5  10       1103.83       1107.32        35.19 o                         
  -3  -5  10        560.10        534.13        27.49 o                         
  -2  -5  10        203.40        222.98        30.63 o                         
  -1  -5  10        190.01        199.24        21.54 o                         
   0  -5  10        743.81        770.95        29.48 o                         
   1  -5  10       1159.85       1157.97        34.94 o                         
   2  -5  10         12.84          5.02        13.44 o                         
   3  -5  10        148.68        148.05        15.28 o                         
   4  -5  10        224.06        249.34        15.45 o                         
   5  -5  10       1416.36       1389.28        38.95 o                         
   6  -5  10        199.13        204.96        19.06 o                         
  -6  -4  10        757.01        760.59        57.74 o                         
  -5  -4  10          7.08         17.14        17.97 o                         
  -4  -4  10        411.05        402.72        37.93 o                         
  -3  -4  10         77.72         68.46        20.20 o                         
  -2  -4  10        862.14        883.21        30.27 o                         
  -1  -4  10          7.77         15.96        12.60 o                         
   0  -4  10        544.74        562.30        30.91 o                         
   1  -4  10        617.92        623.78        19.33 o                         
   2  -4  10         18.85         22.42        17.54 o                         
   3  -4  10        237.50        252.38        14.46 o                         
   4  -4  10        496.23        498.23        20.43 o                         
   5  -4  10       1695.90       1792.52        46.27 o                         
   6  -4  10         99.21         75.32        17.66 o                         
   7  -4  10        147.42        125.21        41.93 o                         
  -7  -3  10        456.51        507.43        27.61 o                         
  -6  -3  10       1010.79       1021.06        45.84 o                         
  -5  -3  10          0.22        -16.72        16.72 o                         
  -4  -3  10        127.19        130.01        22.87 o                         
  -3  -3  10       1395.65       1274.64        45.36 o                         
  -2  -3  10       2839.35       2814.39        55.42 o                         
  -1  -3  10        340.30        342.56        14.12 o                         
   0  -3  10        938.66        899.66        33.54 o                         
   1  -3  10        108.08        111.32        24.51 o                         
   2  -3  10        970.80        938.19        23.50 o                         
   3  -3  10        291.25        328.54        16.30 o                         
   4  -3  10        402.51        384.61        18.37 o                         
   5  -3  10        970.09       1004.39        36.41 o                         
   6  -3  10         77.52         57.58        15.88 o                         
   7  -3  10        722.92        699.80        57.91 o                         
   8  -3  10         75.20         47.88        14.82 o                         
  -7  -2  10        567.47        600.60        59.60 o                         
  -6  -2  10        478.57        464.01        45.45 o                         
  -5  -2  10        138.66        143.69        19.07 o                         
  -4  -2  10         82.00         84.11         9.58 o                         
  -3  -2  10        288.31        285.79        21.27 o                         
  -2  -2  10       1612.27       1580.42        32.10 o                         
  -1  -2  10          2.70         13.64        14.21 o                         
   0  -2  10        369.38        385.87        16.09 o                         
   1  -2  10        661.69        643.69        23.77 o                         
   2  -2  10       1817.95       1891.91        34.34 o                         
   3  -2  10        710.02        723.49        25.06 o                         
   4  -2  10        225.62        247.43        15.24 o                         
   5  -2  10         98.82        103.43        14.88 o                         
   6  -2  10        630.49        643.25        26.13 o                         
   7  -2  10        680.41        730.51        31.16 o                         
   8  -2  10        126.87        123.83        15.43 o                         
   9  -2  10        551.18        514.42        65.41 o                         
  -7  -1  10        356.20        365.18        22.52 o                         
  -6  -1  10          9.01          4.47        10.74 o                         
  -5  -1  10        662.55        730.11        26.96 o                         
  -4  -1  10        551.34        525.28        27.13 o                         
  -3  -1  10       1511.00       1490.50        29.94 o                         
  -2  -1  10        974.05        959.99        28.34 o                         
  -1  -1  10       1925.49       1922.34        39.36 o                         
   0  -1  10        952.55        936.72        25.76 o                         
   1  -1  10        710.71        720.29        19.43 o                         
   2  -1  10       3713.31       3698.66        64.43 o                         
   3  -1  10        236.21        246.93        15.16 o                         
   4  -1  10        222.57        206.96        16.35 o                         
   5  -1  10         61.97         45.65        21.79 o                         
   6  -1  10       1756.30       1794.38        35.20 o                         
   7  -1  10       1017.59       1038.06        31.26 o                         
   8  -1  10        216.99        218.08        17.40 o                         
   9  -1  10        465.27        460.87        34.49 o                         
  -7   0  10        165.48        180.31        24.37 o                         
  -6   0  10        142.50        159.52        14.49 o                         
  -5   0  10       1985.95       2054.88        46.23 o                         
  -4   0  10        503.95        465.43        30.05 o                         
  -3   0  10        248.58        253.12        14.12 o                         
  -2   0  10         47.25         46.04        10.79 o                         
  -1   0  10        132.18        146.63         9.85 o                         
   0   0  10        955.89        992.04        22.05 o                         
   1   0  10       1051.29       1049.13        27.29 o                         
   2   0  10       2049.29       2033.90        40.79 o                         
   3   0  10         97.10         94.10        13.41 o                         
   4   0  10        500.64        532.94        20.91 o                         
   5   0  10        140.85        145.99        16.75 o                         
   6   0  10       1853.04       1859.66        40.59 o                         
   7   0  10        436.05        491.63        19.83 o                         
   8   0  10         89.70         91.56        13.33 o                         
   9   0  10         24.84         25.14        11.72 o                         
  10   0  10       1125.95        864.40        52.02 o                         
  -7   1  10        174.27        195.00        15.68 o                         
  -6   1  10        448.98        513.98        32.59 o                         
  -5   1  10       1770.92       1790.25        42.45 o                         
  -4   1  10         81.49         92.83        10.46 o                         
  -3   1  10        275.39        285.20        15.33 o                         
  -2   1  10         66.65         69.38         8.98 o                         
  -1   1  10       6323.58       6402.40        90.27 o                         
   0   1  10        790.75        796.43        19.67 o                         
   1   1  10       2535.71       2536.51        48.07 o                         
   2   1  10        160.30        180.75        12.56 o                         
   3   1  10       1719.84       1696.77        30.47 o                         
   4   1  10       1753.94       1754.26        31.59 o                         
   5   1  10        246.82        244.99        15.43 o                         
   6   1  10        852.02        845.61        56.74 o                         
   7   1  10          0.98          0.50         9.29 o                         
   8   1  10        641.64        645.87        21.02 o                         
   9   1  10          2.67         -2.69        17.71 o                         
  10   1  10        881.71        841.86        71.22 o                         
  -7   2  10        357.09        370.84        23.97 o                         
  -6   2  10        507.28        512.74        24.91 o                         
  -5   2  10        737.19        785.52        25.12 o                         
  -4   2  10         34.54         19.53         8.91 o                         
  -3   2  10       1195.81       1195.69        23.61 o                         
  -2   2  10        114.59        127.88        11.07 o                         
  -1   2  10       2453.72       2447.52        36.88 o                         
   0   2  10       1019.72       1026.03        31.72 o                         
   1   2  10         13.08          1.08         6.61 o                         
   2   2  10          1.23         -6.13         8.39 o                         
   3   2  10       5268.86       5203.85        86.04 o                         
   4   2  10       3111.88       3132.07        54.86 o                         
   5   2  10         36.58         28.13         9.47 o                         
   6   2  10        158.17        177.44        13.47 o                         
   7   2  10        638.20        652.37        27.34 o                         
   8   2  10        995.35        960.16        38.41 o                         
   9   2  10         16.33         -7.77        16.98 o                         
  10   2  10        446.60        452.38        47.65 o                         
  11   2  10         33.90         64.27        28.87 o                         
  -7   3  10        233.70        199.14        16.93 o                         
  -6   3  10        153.58        167.71        14.88 o                         
  -5   3  10         88.16         99.55        18.48 o                         
  -4   3  10       1225.76       1245.02        27.60 o                         
  -3   3  10       1072.60       1031.94        21.50 o                         
  -2   3  10        385.83        388.39        12.89 o                         
  -1   3  10       1070.29       1026.67        27.54 o                         
   0   3  10         48.13         49.06         7.08 o                         
   1   3  10       2527.23       2538.99        41.21 o                         
   2   3  10        478.05        459.11        15.18 o                         
   3   3  10       5218.79       5152.95       103.82 o                         
   4   3  10        831.68        822.89        19.82 o                         
   5   3  10        422.84        397.75        26.16 o                         
   6   3  10          0.07         16.57        13.21 o                         
   7   3  10       2040.52       2044.09        44.82 o                         
   8   3  10       1416.26       1386.25        39.26 o                         
   9   3  10          9.67          9.79        19.71 o                         
  10   3  10        155.88        122.55        18.22 o                         
  11   3  10        177.48        165.31        22.53 o                         
  -7   4  10        111.69        129.68        14.04 o                         
  -6   4  10        433.15        436.86        33.37 o                         
  -5   4  10          5.38         19.32        10.05 o                         
  -4   4  10       2214.39       2193.41        41.31 o                         
  -3   4  10       1441.63       1387.08        25.36 o                         
  -2   4  10         56.61         73.55        11.49 o                         
  -1   4  10        961.00        888.23        17.75 o                         
   0   4  10        749.49        790.48        21.07 o                         
   1   4  10       2587.30       2627.50        38.42 o                         
   2   4  10         16.53         23.99         7.76 o                         
   3   4  10       1032.24       1034.51        24.99 o                         
   4   4  10          0.27         12.97         8.04 o                         
   5   4  10       2298.95       2233.90        51.60 o                         
   6   4  10         66.18         63.45        13.90 o                         
   7   4  10       1215.60       1225.89        33.28 o                         
   8   4  10        656.28        625.39        26.97 o                         
   9   4  10         81.98         86.28        19.61 o                         
  10   4  10          0.18         11.68        15.35 o                         
  11   4  10        379.07        301.39        29.20 o                         
  -6   5  10        429.09        464.00        21.76 o                         
  -5   5  10         88.49        106.03        12.20 o                         
  -4   5  10       1870.62       1881.28        34.08 o                         
  -3   5  10        590.53        596.47        21.41 o                         
  -2   5  10        452.98        458.08        22.55 o                         
  -1   5  10         74.97         73.33         8.65 o                         
   0   5  10       3274.63       3188.61        40.95 o                         
   1   5  10       2041.65       2074.37        41.99 o                         
   2   5  10          1.92         -5.84         5.84 o                         
   3   5  10        269.09        277.81        13.44 o                         
   4   5  10       1203.20       1183.76        30.32 o                         
   5   5  10       3226.64       3136.30        43.52 o                         
   6   5  10        146.59        142.35        10.26 o                         
   7   5  10       1037.01       1022.41        21.75 o                         
   8   5  10          0.59          6.80         7.80 o                         
   9   5  10        773.09        749.13        21.12 o                         
  10   5  10        139.70        133.22        13.34 o                         
  11   5  10        271.45        250.55        16.05 o                         
  -6   6  10        750.49        746.61        61.45 o                         
  -5   6  10         79.12         87.44        13.13 o                         
  -4   6  10        936.37        948.59        40.35 o                         
  -3   6  10          0.25          7.60         9.02 o                         
  -2   6  10        911.18        921.16        24.76 o                         
  -1   6  10         21.83         34.12         9.88 o                         
   0   6  10       2358.11       2318.36        46.79 o                         
   1   6  10       2578.72       2344.43        32.51 o                         
   2   6  10        114.60        120.06         8.71 o                         
   3   6  10         82.42         93.54         7.96 o                         
   4   6  10       2251.07       2137.84        37.41 o                         
   5   6  10       3123.90       3095.03        44.25 o                         
   6   6  10          4.38         12.47         6.74 o                         
   7   6  10        227.13        231.03        12.03 o                         
   8   6  10        325.63        330.21        15.15 o                         
   9   6  10       1243.91       1195.93        26.71 o                         
  10   6  10        154.18        145.52        14.77 o                         
  11   6  10        129.96        127.76        16.71 o                         
  -6   7  10        888.05        861.25        46.39 o                         
  -5   7  10          0.01         18.54        11.24 o                         
  -4   7  10        193.70        177.03        16.88 o                         
  -3   7  10        835.16        848.02        25.71 o                         
  -2   7  10       2957.76       2998.85        45.76 o                         
  -1   7  10         56.41         56.79         9.22 o                         
   0   7  10        831.42        836.42        33.02 o                         
   1   7  10         91.74         74.70         9.81 o                         
   2   7  10       1501.12       1521.88        24.27 o                         
   3   7  10        114.86        148.77         8.32 o                         
   4   7  10        877.25        858.37        26.46 o                         
   5   7  10        789.68        772.49        18.21 o                         
   6   7  10        105.38        102.92         9.13 o                         
   7   7  10        293.29        276.94        13.85 o                         
   8   7  10        548.91        535.17        17.12 o                         
   9   7  10       1757.34       1758.03        38.61 o                         
  10   7  10         21.58         35.70        11.09 o                         
  11   7  10         87.16         78.70        17.85 o                         
  -5   8  10        315.88        279.19        39.69 o                         
  -4   8  10          0.55         -7.10         9.07 o                         
  -3   8  10       1509.58       1514.82        30.78 o                         
  -2   8  10       1506.98       1468.35        33.07 o                         
  -1   8  10         72.48         76.96         9.79 o                         
   0   8  10        102.80         99.57         9.56 o                         
   1   8  10        576.61        551.09        17.13 o                         
   2   8  10       3339.09       3129.55        98.31 o                         
   3   8  10        697.81        624.23        25.70 o                         
   4   8  10        339.44        354.01        12.05 o                         
   5   8  10          0.07          1.20         6.23 o                         
   6   8  10       1301.82       1301.80        25.96 o                         
   7   8  10        543.43        538.45        16.25 o                         
   8   8  10        337.52        329.14        14.18 o                         
   9   8  10        347.54        330.70        16.77 o                         
  10   8  10         61.41         45.95        14.37 o                         
  -4   9  10         58.40         53.56        12.65 o                         
  -3   9  10        682.22        636.64        20.83 o                         
  -2   9  10        828.29        840.62        22.76 o                         
  -1   9  10        478.84        486.91        17.99 o                         
   0   9  10        627.34        640.63        19.04 o                         
   1   9  10        907.59        927.99        21.66 o                         
   2   9  10       2020.62       1963.05        32.92 o                         
   3   9  10         33.69         57.17         8.19 o                         
   4   9  10        276.96        272.84        11.29 o                         
   5   9  10        199.65        222.51        11.93 o                         
   6   9  10       1724.41       1750.62        34.83 o                         
   7   9  10        294.27        299.55        14.99 o                         
   8   9  10        227.94        214.09        13.62 o                         
   9   9  10         24.51         34.38        10.76 o                         
  10   9  10        446.85        374.97        38.50 o                         
  -3  10  10        393.98        394.81        21.40 o                         
  -2  10  10         14.24         16.88         8.83 o                         
  -1  10  10        920.22        919.35        23.48 o                         
   0  10  10        150.20        146.05        13.03 o                         
   1  10  10        284.86        283.52        18.46 o                         
   2  10  10        519.24        500.15        17.36 o                         
   3  10  10        195.56        206.85        14.80 o                         
   4  10  10        382.19        359.80        18.44 o                         
   5  10  10        324.34        346.57        18.20 o                         
   6  10  10       1096.95       1082.46        25.41 o                         
   7  10  10         80.67         81.38        10.79 o                         
   8  10  10        112.28        127.89        12.30 o                         
   9  10  10          1.41         -1.28        10.01 o                         
  10  10  10        585.94        548.26        27.81 o                         
  -2  11  10        517.83        551.06        34.00 o                         
  -1  11  10       1711.18       1647.90        32.06 o                         
   0  11  10        395.74        390.85        17.11 o                         
   1  11  10        657.90        611.50        19.89 o                         
   2  11  10        145.30        177.54        11.99 o                         
   3  11  10        750.86        768.42        20.99 o                         
   4  11  10        528.60        503.25        16.21 o                         
   5  11  10        225.99        230.38        14.38 o                         
   6  11  10        637.45        663.43        22.03 o                         
   7  11  10         49.50         52.78        12.23 o                         
   8  11  10        338.74        365.51        19.04 o                         
   9  11  10        131.01        142.13        16.18 o                         
  -1  12  10       1071.48        998.89        52.82 o                         
   0  12  10         51.02         32.71         9.43 o                         
   1  12  10        126.72        144.32        14.13 o                         
   2  12  10        145.91        149.77        12.83 o                         
   3  12  10       1087.42       1072.65        29.48 o                         
   4  12  10        383.18        378.15        17.15 o                         
   5  12  10        146.69        180.04        13.74 o                         
   6  12  10         24.53         31.65         9.45 o                         
   7  12  10        439.82        465.14        24.59 o                         
   8  12  10        393.34        370.02        37.69 o                         
   1  13  10        419.56        393.03        19.32 o                         
   2  13  10        144.76        150.72        12.91 o                         
   3  13  10       1329.62       1315.18        33.61 o                         
   4  13  10        200.08        206.77        12.09 o                         
   5  13  10         95.13        103.70        14.50 o                         
   6  13  10          8.70          3.00         9.80 o                         
  -3  -6  11        542.07        561.57        46.01 o                         
  -2  -6  11        306.58        300.72        22.82 o                         
  -1  -6  11        161.30        160.20        22.00 o                         
   0  -6  11          8.16         35.20        18.74 o                         
   1  -6  11        533.64        492.69        27.43 o                         
   2  -6  11        518.74        592.15        29.71 o                         
   3  -6  11         16.50         16.18        14.63 o                         
  -4  -5  11         33.63         30.61        17.74 o                         
  -3  -5  11       1114.00       1073.65        41.64 o                         
  -2  -5  11          9.64         -2.09        14.01 o                         
  -1  -5  11        247.75        240.19        34.15 o                         
   0  -5  11         33.00         25.33        17.91 o                         
   1  -5  11       1046.52       1129.54        35.80 o                         
   2  -5  11        479.12        490.85        26.95 o                         
   3  -5  11         14.09          8.47        10.25 o                         
   4  -5  11          2.22          1.21        11.10 o                         
   5  -5  11        305.50        303.92        20.63 o                         
  -5  -4  11       1176.16       1202.08        49.30 o                         
  -4  -4  11          0.74         26.54        28.59 o                         
  -3  -4  11        137.04        194.55        24.65 o                         
  -2  -4  11         14.25         23.96        14.11 o                         
  -1  -4  11        572.89        525.78        29.06 o                         
   0  -4  11          6.61          6.63        17.05 o                         
   1  -4  11       1152.12       1188.39        44.18 o                         
   2  -4  11         97.68         83.38        12.89 o                         
   3  -4  11        143.31        146.08        13.08 o                         
   4  -4  11         14.07          8.72        10.48 o                         
   5  -4  11        214.26        136.84        16.18 o                         
   6  -4  11        242.54        258.94        19.34 o                         
  -6  -3  11       1007.18       1036.18        47.47 o                         
  -5  -3  11         11.90          5.38        19.18 o                         
  -4  -3  11        171.83        200.19        24.35 o                         
  -3  -3  11         65.87         45.91        19.93 o                         
  -2  -3  11        529.79        496.27        77.07 o                         
  -1  -3  11       1390.30       1409.80        37.16 o                         
   0  -3  11         37.48         43.15        13.11 o                         
   1  -3  11        393.54        392.15        29.37 o                         
   2  -3  11         98.13        115.36        12.82 o                         
   3  -3  11       1005.40       1012.34        26.12 o                         
   4  -3  11          0.15         -2.74        10.15 o                         
   5  -3  11        510.03        518.47        43.20 o                         
   6  -3  11        159.71        160.19        19.37 o                         
   7  -3  11         31.93         15.40        36.08 o                         
  -6  -2  11        458.98        452.10        35.92 o                         
  -5  -2  11        270.32        264.41        17.64 o                         
  -4  -2  11        327.22        339.99        29.62 o                         
  -3  -2  11        418.87        398.77        16.66 o                         
  -2  -2  11       1095.07       1106.58        24.98 o                         
  -1  -2  11        945.75        984.36        27.16 o                         
   0  -2  11          3.70         14.93        12.81 o                         
   1  -2  11        199.59        218.31        13.26 o                         
   2  -2  11        883.44        873.39        32.09 o                         
   3  -2  11       1852.74       1801.16        55.96 o                         
   4  -2  11         38.90         35.74        10.70 o                         
   5  -2  11        253.62        285.69        22.25 o                         
   6  -2  11          9.77         19.31        13.22 o                         
   7  -2  11        214.44        172.38        16.86 o                         
   8  -2  11         15.45         19.44        13.64 o                         
  -6  -1  11        129.32        147.86        34.35 o                         
  -5  -1  11        390.67        377.56        20.81 o                         
  -4  -1  11        888.68        896.39        28.78 o                         
  -3  -1  11        540.45        522.39        18.89 o                         
  -2  -1  11        947.47        963.00        24.18 o                         
  -1  -1  11        338.70        340.63        15.53 o                         
   0  -1  11        137.77        144.62        12.54 o                         
   1  -1  11         42.77         38.72        10.22 o                         
   2  -1  11       1519.65       1514.97        41.11 o                         
   3  -1  11       1624.47       1669.77        37.49 o                         
   4  -1  11         15.12         -4.73         9.90 o                         
   5  -1  11        170.51        176.02        18.80 o                         
   6  -1  11        584.75        555.49        24.23 o                         
   7  -1  11        956.47        952.96        32.69 o                         
   8  -1  11        391.84        379.83        21.80 o                         
   9  -1  11         10.32         -8.33        20.58 o                         
  -6   0  11         90.62         98.39        19.49 o                         
  -5   0  11        947.38        986.60        32.69 o                         
  -4   0  11       1295.05       1288.03        35.46 o                         
  -3   0  11        161.98        142.56        16.50 o                         
  -2   0  11        854.44        889.38        22.91 o                         
  -1   0  11         20.45          7.74         9.75 o                         
   0   0  11       1878.95       1924.90        38.33 o                         
   1   0  11        149.86        206.44        46.57 o                         
   2   0  11       1024.47       1028.14        28.10 o                         
   3   0  11        713.51        744.51        21.09 o                         
   4   0  11        458.82        501.60        27.07 o                         
   5   0  11        210.07        207.83        18.29 o                         
   6   0  11        602.93        645.67        24.67 o                         
   7   0  11       1318.38       1415.26        38.17 o                         
   8   0  11          4.65         13.59        10.25 o                         
   9   0  11          3.62         38.53        14.22 o                         
  -6   1  11          0.98         -6.44        11.72 o                         
  -5   1  11        621.32        624.50        30.01 o                         
  -4   1  11        522.44        534.28        21.39 o                         
  -3   1  11        230.84        209.53        13.26 o                         
  -2   1  11         77.24         83.18         9.87 o                         
  -1   1  11       2202.54       2164.33        38.04 o                         
   0   1  11       2273.46       2326.92        44.56 o                         
   1   1  11        377.86        375.00        19.27 o                         
   2   1  11        213.24        225.30        15.22 o                         
   3   1  11         94.05        102.03        14.48 o                         
   4   1  11       1836.53       1811.04        33.24 o                         
   5   1  11        561.87        546.52        21.30 o                         
   6   1  11        816.78        838.44        28.17 o                         
   7   1  11        383.78        378.38        30.33 o                         
   8   1  11        130.19        134.19        18.97 o                         
   9   1  11        172.39        211.04        40.17 o                         
  10   1  11         10.95         49.73        25.73 o                         
  -6   2  11         17.46         -3.12        11.31 o                         
  -5   2  11       1057.64       1087.58        32.16 o                         
  -4   2  11        311.29        328.47        17.06 o                         
  -3   2  11        968.41        896.83        43.76 o                         
  -2   2  11        164.26        172.51        16.71 o                         
  -1   2  11       1282.73       1268.07        36.46 o                         
   0   2  11       2861.37       2865.43        47.61 o                         
   1   2  11          3.83          8.17         7.19 o                         
   2   2  11        296.48        344.17        18.42 o                         
   3   2  11        519.06        519.16        20.91 o                         
   4   2  11       3270.48       3225.97        57.23 o                         
   5   2  11        724.14        767.73        21.21 o                         
   6   2  11        252.58        266.12        14.15 o                         
   7   2  11          1.84         12.57         9.64 o                         
   8   2  11        959.47        990.60        51.19 o                         
   9   2  11        499.92        472.13        26.78 o                         
  10   2  11        344.14        327.96        28.01 o                         
  -6   3  11          1.11         16.14        11.87 o                         
  -5   3  11        291.99        323.52        17.38 o                         
  -4   3  11        157.71        166.23        14.03 o                         
  -3   3  11        801.21        791.29        29.57 o                         
  -2   3  11         80.36         76.37         9.00 o                         
  -1   3  11       1177.15       1134.44        34.11 o                         
   0   3  11        497.57        518.78        24.37 o                         
   1   3  11        765.56        766.22        21.35 o                         
   2   3  11        575.09        591.78        17.49 o                         
   3   3  11        849.42        834.97        35.82 o                         
   4   3  11       2316.96       2266.29        98.06 o                         
   5   3  11          7.09          0.89         8.08 o                         
   6   3  11        313.29        267.86        15.35 o                         
   7   3  11        122.35        149.43        19.58 o                         
   8   3  11       2723.87       2770.53        57.94 o                         
   9   3  11        615.01        680.83        58.00 o                         
  10   3  11         14.15         18.40        15.80 o                         
  -6   4  11          6.51         21.65        13.00 o                         
  -5   4  11        101.76        101.58        13.60 o                         
  -4   4  11        624.32        656.12        23.64 o                         
  -3   4  11       3378.53       3419.20        56.14 o                         
  -2   4  11        263.20        288.13        18.74 o                         
  -1   4  11        850.55        773.51        32.83 o                         
   0   4  11        147.30        122.29         9.17 o                         
   1   4  11       3397.73       3314.43        52.31 o                         
   2   4  11       1054.62       1095.18        24.37 o                         
   3   4  11        538.19        521.66        18.55 o                         
   4   4  11        416.13        424.40        20.35 o                         
   5   4  11        190.23        189.19        11.98 o                         
   6   4  11       1014.17       1017.99        29.42 o                         
   7   4  11        128.56        128.70        14.36 o                         
   8   4  11       1054.55       1132.07        34.72 o                         
   9   4  11         62.41         55.25        18.78 o                         
  10   4  11        116.18        135.49        48.55 o                         
  -6   5  11        405.66        372.65        23.48 o                         
  -5   5  11         91.57         99.60        14.79 o                         
  -4   5  11       1099.88       1117.64        29.55 o                         
  -3   5  11       1327.00       1402.07        31.94 o                         
  -2   5  11          0.29         11.55         7.27 o                         
  -1   5  11         85.05         93.34         9.03 o                         
   0   5  11        697.34        680.08        21.79 o                         
   1   5  11       4138.07       3983.98        99.54 o                         
   2   5  11       1151.07       1145.46        41.16 o                         
   3   5  11        248.31        266.67        25.26 o                         
   4   5  11          0.28          7.57         9.49 o                         
   5   5  11       2901.88       2843.60        37.97 o                         
   6   5  11       1630.15       1626.31        40.31 o                         
   7   5  11         90.08         87.02        13.29 o                         
   8   5  11        395.97        422.48        23.97 o                         
   9   5  11        136.92        105.28        16.33 o                         
  10   5  11       1383.82       1408.31        67.82 o                         
  -5   6  11        416.66        394.56        29.83 o                         
  -4   6  11        144.82        143.43        14.12 o                         
  -3   6  11        206.69        198.81        14.59 o                         
  -2   6  11        816.90        811.66        25.51 o                         
  -1   6  11       1213.84       1175.26        24.99 o                         
   0   6  11        544.02        538.98        16.11 o                         
   1   6  11       2363.22       2281.91        38.92 o                         
   2   6  11          0.85          4.83         6.68 o                         
   3   6  11        952.32        916.00        25.53 o                         
   4   6  11         98.51         86.45         9.61 o                         
   5   6  11       2664.01       2608.92        44.23 o                         
   6   6  11        983.19        972.49        20.85 o                         
   7   6  11         54.34         53.66         8.62 o                         
   8   6  11         74.49         69.97         9.67 o                         
   9   6  11        787.34        795.11        26.40 o                         
  10   6  11        642.20        640.53        23.79 o                         
  -5   7  11        194.86        182.62        18.20 o                         
  -4   7  11        482.96        467.37        30.70 o                         
  -3   7  11        103.88        124.69        15.72 o                         
  -2   7  11       2432.34       2470.54        40.88 o                         
  -1   7  11       1140.18       1138.75        24.94 o                         
   0   7  11        196.95        198.92        15.86 o                         
   1   7  11        370.01        388.98        15.05 o                         
   2   7  11        780.13        749.30        23.42 o                         
   3   7  11       1756.60       1710.63        28.83 o                         
   4   7  11         72.60         78.98         9.53 o                         
   5   7  11       1399.95       1351.17        34.70 o                         
   6   7  11         26.00         24.59         7.50 o                         
   7   7  11        752.71        741.01        23.45 o                         
   8   7  11         30.02         26.19         9.06 o                         
   9   7  11        806.78        798.48        22.93 o                         
  10   7  11        731.48        730.57        35.43 o                         
  -4   8  11        178.45        166.17        15.94 o                         
  -3   8  11         16.96         -3.92        10.76 o                         
  -2   8  11       1360.06       1378.33        32.19 o                         
  -1   8  11        460.75        464.84        18.34 o                         
   0   8  11        389.99        404.68        22.10 o                         
   1   8  11         11.47         14.76         7.73 o                         
   2   8  11       1740.33       1662.97        42.91 o                         
   3   8  11       1838.51       1838.26        34.65 o                         
   4   8  11         20.18         17.29         7.84 o                         
   5   8  11        742.60        739.14        26.23 o                         
   6   8  11        105.92        108.78         8.76 o                         
   7   8  11       1465.42       1443.55        25.84 o                         
   8   8  11          6.32          9.48         8.10 o                         
   9   8  11        880.59        881.90        24.27 o                         
  10   8  11        129.39        142.22        15.09 o                         
  -3   9  11        164.15        192.78        20.72 o                         
  -2   9  11       1529.91       1558.33        34.67 o                         
  -1   9  11          4.68          7.00        10.40 o                         
   0   9  11        823.05        825.78        28.39 o                         
   1   9  11          1.23          2.92         9.30 o                         
   2   9  11       2247.83       2225.50        40.71 o                         
   3   9  11       1027.52       1022.36        25.34 o                         
   4   9  11        219.93        229.30        11.87 o                         
   5   9  11         75.19         77.92        10.56 o                         
   6   9  11       1198.42       1186.22        31.50 o                         
   7   9  11       1151.66       1154.61        25.94 o                         
   8   9  11          0.55         19.44         9.84 o                         
   9   9  11        232.35        188.22        13.97 o                         
  10   9  11          1.57          6.55        12.38 o                         
  -3  10  11          6.62         13.35        10.52 o                         
  -2  10  11        205.89        196.67        15.23 o                         
  -1  10  11        114.03        130.96        20.90 o                         
   0  10  11        867.58        821.49        25.30 o                         
   1  10  11         33.95         25.39        10.12 o                         
   2  10  11       1202.75       1251.51        34.47 o                         
   3  10  11        100.39        115.68        19.88 o                         
   4  10  11        483.42        486.44        29.52 o                         
   5  10  11         72.97         91.16        14.42 o                         
   6  10  11        877.14        875.60        22.76 o                         
   7  10  11       1061.38       1051.75        25.64 o                         
   8  10  11          5.57          3.74        13.09 o                         
   9  10  11        257.31        237.74        19.96 o                         
  -1  11  11        978.02       1001.53        31.09 o                         
   0  11  11       1490.62       1451.02        33.13 o                         
   1  11  11         15.53         18.72        10.15 o                         
   2  11  11        443.49        458.88        19.93 o                         
   3  11  11        165.25        169.29        12.99 o                         
   4  11  11       1334.51       1293.21        29.37 o                         
   5  11  11         52.12         63.99        10.79 o                         
   6  11  11        499.86        482.04        18.86 o                         
   7  11  11        153.18        141.00        12.53 o                         
   8  11  11        340.59        356.53        21.85 o                         
   0  12  11        618.93        599.06        23.29 o                         
   1  12  11         33.14         16.24         9.98 o                         
   2  12  11         73.60         83.84        11.57 o                         
   3  12  11        790.04        800.20        24.39 o                         
   4  12  11       1470.43       1453.79        35.26 o                         
   5  12  11         54.82         63.59        15.82 o                         
   6  12  11        329.30        378.93        33.17 o                         
   7  12  11         43.20         47.07        13.77 o                         
   3  13  11        573.48        556.15        25.59 o                         
   4  13  11        759.29        737.35        43.98 o                         
   5  13  11         28.34         31.40        17.56 o                         
  -2  -5  12        295.10        293.04        30.05 o                         
  -1  -5  12          5.47          5.30        14.66 o                         
   0  -5  12        101.43        115.46        25.99 o                         
   1  -5  12        227.82        239.41        24.55 o                         
   2  -5  12        781.62        803.76        39.20 o                         
   3  -5  12          6.24         -4.29        16.87 o                         
  -4  -4  12         19.13        -15.25        26.14 o                         
  -3  -4  12        261.92        276.94        40.58 o                         
  -2  -4  12         71.49         90.96        21.86 o                         
  -1  -4  12        395.96        438.67        32.21 o                         
   0  -4  12        241.67        216.15        19.12 o                         
   1  -4  12        146.33        119.95        17.17 o                         
   2  -4  12        697.41        700.11        36.99 o                         
   3  -4  12          6.56          4.31        10.12 o                         
   4  -4  12        138.18        124.59        13.69 o                         
   5  -4  12        176.16        132.86        16.21 o                         
  -4  -3  12         41.20         32.57        24.73 o                         
  -3  -3  12        222.10        226.54        25.89 o                         
  -2  -3  12         75.94         47.56        23.83 o                         
  -1  -3  12        932.11        967.86        43.04 o                         
   0  -3  12        371.54        408.35        31.47 o                         
   1  -3  12        126.59        100.39        38.40 o                         
   2  -3  12         59.05         53.94        12.25 o                         
   3  -3  12        275.69        291.47        18.56 o                         
   4  -3  12        586.35        581.34        23.97 o                         
   5  -3  12        191.14        194.96        17.24 o                         
   6  -3  12       1550.34       1497.87        57.08 o                         
  -5  -2  12       1200.98       1198.53        74.61 o                         
  -4  -2  12         74.63         55.84        21.37 o                         
  -3  -2  12        239.55        230.98        14.42 o                         
  -2  -2  12        400.88        390.35        24.86 o                         
  -1  -2  12       1664.89       1730.38        39.39 o                         
   0  -2  12        218.80        231.84        16.52 o                         
   1  -2  12        142.75        153.62        14.97 o                         
   2  -2  12          0.63         17.81         9.91 o                         
   3  -2  12        963.89        955.91        70.94 o                         
   4  -2  12        743.09        727.23        29.69 o                         
   5  -2  12         78.61         60.49        16.17 o                         
   6  -2  12          1.51         15.56        12.82 o                         
   7  -2  12        304.46        276.81        51.47 o                         
  -5  -1  12          5.20         30.85        14.22 o                         
  -4  -1  12        231.80        237.00        18.16 o                         
  -3  -1  12        283.33        301.27        16.90 o                         
  -2  -1  12        130.74        132.86        11.11 o                         
  -1  -1  12        878.18        881.46        22.88 o                         
   0  -1  12          3.82         -2.43        10.07 o                         
   1  -1  12        300.54        309.23        23.01 o                         
   2  -1  12         76.60         90.87        10.87 o                         
   3  -1  12       1452.99       1467.88        31.51 o                         
   4  -1  12        344.71        354.96        22.25 o                         
   6  -1  12        153.47        194.26        22.57 o                         
   7  -1  12       1249.87       1222.60        30.67 o                         
   8  -1  12       2064.69       2049.93        48.05 o                         
  -5   0  12          1.58         -0.17        10.54 o                         
  -4   0  12       1174.46       1186.01        35.29 o                         
  -3   0  12        953.38        918.34        28.18 o                         
  -2   0  12        228.55        212.20        15.00 o                         
  -1   0  12        161.40        181.38        11.90 o                         
   0   0  12        635.12        645.98        24.71 o                         
   1   0  12       1410.58       1456.78        35.43 o                         
   2   0  12         55.00         71.04        16.25 o                         
   3   0  12        728.37        752.67        22.60 o                         
   4   0  12        105.28        118.55        15.48 o                         
   5   0  12        260.15        310.14        31.38 o                         
   6   0  12         24.98         19.42        26.96 o                         
   7   0  12        737.20        737.64        30.65 o                         
   8   0  12         40.27         22.70        15.49 o                         
   9   0  12          2.97        -32.68        32.68 o                         
  -6   1  12        178.30        187.89        25.82 o                         
  -5   1  12         12.83          3.69        11.15 o                         
  -4   1  12       1377.95       1398.68        32.05 o                         
  -3   1  12        384.64        398.96        19.16 o                         
  -2   1  12        119.28        108.30        11.40 o                         
  -1   1  12          1.79          1.18         8.41 o                         
   0   1  12       1846.42       1880.48        41.90 o                         
   1   1  12       1264.73       1336.98        33.89 o                         
   2   1  12          8.37         -3.84         9.96 o                         
   3   1  12        125.69        132.79        15.57 o                         
   4   1  12        534.40        573.81        24.55 o                         
   5   1  12       1286.71       1309.16        32.61 o                         
   6   1  12          1.23         -3.72         9.44 o                         
   7   1  12        422.94        428.83        21.96 o                         
   8   1  12        251.92        257.89        16.86 o                         
   9   1  12        823.24        873.18        34.59 o                         
  -6   2  12        583.14        597.26        25.14 o                         
  -5   2  12        326.28        335.07        18.53 o                         
  -4   2  12        932.85        945.88        27.03 o                         
  -3   2  12          0.15         -2.74        10.22 o                         
  -2   2  12        472.63        481.18        34.00 o                         
  -1   2  12         24.49         21.07         8.72 o                         
   0   2  12       1846.40       1846.58        35.42 o                         
   1   2  12       1260.11       1340.19        35.19 o                         
   2   2  12         47.63         66.04        11.90 o                         
   3   2  12         62.35         66.37        14.78 o                         
   4   2  12       1459.09       1471.82        57.20 o                         
   5   2  12       1504.27       1508.47        30.94 o                         
   6   2  12        284.85        303.84        15.57 o                         
   7   2  12         13.93          6.93        11.79 o                         
   8   2  12        307.69        309.47        26.17 o                         
   9   2  12        537.26        522.39        31.63 o                         
  -5   3  12          0.61        -12.22        12.22 o                         
  -4   3  12        149.39        157.00        14.15 o                         
  -3   3  12        370.75        398.01        19.16 o                         
  -2   3  12       1819.15       1803.20        31.36 o                         
  -1   3  12         23.38         30.16        10.65 o
[truncated: 45,037 more chars]
